# Supplementary material for: Claustrum and dorsal endopiriform cortex complex cell-identity is determined by Nurr1 and regulates hallucinogenic-like states in mice
Source: Nat Commun. 2024 Sep 18;15:8176. doi: 10.1038/s41467-024-52429-9 (PMC11408527; doi:10.1038/s41467-024-52429-9)
Supplement: Supplementary file 4 — Supplementary Data 1 [file 41467_2024_52429_MOESM4_ESM.xlsx]

## Sheet: spots_per_cluster
Supplementary Table 1: Spots count per cluster, shows how many spots are falling under each cluster
	SeuratProject
0	1033
1	957
2	841
3	814
4	729
5	724
6	643
7	643
8	551
9	546
10	520
11	487
12	415
13	378
14	368
15	360
16	341
17	301
18	273
19	273
20	259
21	143
22	103
23	69
24	44

## Sheet: spots_across_sections
Supplementary Table 1: Spot counts per cluster for each tissue section. Shows how the spots are distributed across the samples for each cluster.
	AAV-Ctrl1	AAV-Ctrl2	AAV-Ctrl3	AAV-Nurr1cKO1	AAV-Nurr1cKO2	AAV-Nurr1cKO3
0	122	195	191	152	184	189
1	156	150	155	145	177	174
2	116	149	166	130	136	144
3	89	136	130	149	181	129
4	106	118	148	99	123	135
5	124	66	133	127	126	148
6	113	113	121	70	113	113
7	90	120	111	104	111	107
8	115	112	131	66	66	61
9	74	90	98	97	92	95
10	88	90	86	80	92	84
11	84	64	76	77	98	88
12	72	64	81	70	69	59
13	57	41	87	66	70	57
14	55	42	48	74	80	69
15	64	43	56	66	65	66
16	60	53	74	35	65	54
17	44	35	47	58	60	57
18	55	55	71	29	35	28
19	43	34	43	39	49	65
20	43	40	43	38	47	48
21	17	21	26	30	25	24
22	14	15	15	14	23	22
23	12	6	13	13	11	14
24	7	11	5	6	7	8

## Sheet: spots_across_condition
Supplementary Table 1: Spot counts per cluster for each sample type. Shows how the spots are distributed across the two sample types for each cluster.
	AAV-Ctrl	AAV-Nurr1cKO
0	508	525
1	461	496
2	431	410
3	355	459
4	372	357
5	323	401
6	347	296
7	321	322
8	358	193
9	262	284
10	264	256
11	224	263
12	217	198
13	185	193
14	145	223
15	163	197
16	187	154
17	126	175
18	181	92
19	120	153
20	126	133
21	64	79
22	44	59
23	31	38
24	23	21
