# Supplementary material for: Claustrum and dorsal endopiriform cortex complex cell-identity is determined by Nurr1 and regulates hallucinogenic-like states in mice
Source: Nat Commun. 2024 Sep 18;15:8176. doi: 10.1038/s41467-024-52429-9 (PMC11408527; doi:10.1038/s41467-024-52429-9)
Supplement: Supplementary file 5 — Supplementary Data 2 [file 41467_2024_52429_MOESM5_ESM.xlsx]

## Sheet: 0
Supplementary Table 2: Marker genes for each cluster from the Nurr1 dataset clustering analysis. These genes were used for clusters identification.
Multiple-testing adjusted P-values computed by PRESTO.
p_val	avg_log2FC	pct.1	pct.2	p_val_adj	cluster	gene
0	1.89644	1	0.665	0	0	Ppp1r1b
0	1.79079	0.997	0.459	0	0	Gpr88
0	1.77486	1	0.587	0	0	Penk
0	1.69399	0.995	0.374	0	0	Pde10a
0	1.6877	1	0.911	0	0	Pcp4
0	1.57066	0.993	0.474	0	0	Rasd2
0	1.55834	1	0.681	0	0	Pde1b
0	1.44982	1	0.79	0	0	Arpp21
0	1.42626	1	0.88	0	0	Hpca
0	1.38538	0.975	0.34	0	0	Rgs9
0	1.36115	0.981	0.477	0	0	Adcy5
0	1.34257	0.974	0.48	0	0	Spock3
0	1.28667	0.92	0.318	0	0	Scn4b
0	1.25683	0.995	0.597	0	0	Pcp4l1
0	1.25086	0.993	0.512	0	0	Tac1
0	1.16638	0.95	0.436	0	0	Kcnab1
0	1.16452	0.975	0.422	0	0	Gng7
0	1.14988	0.987	0.696	0	0	Ptpn5
0	1.10357	1	0.967	0	0	Ppp3ca
0	1.06758	1	0.94	0	0	Arpp19
0	1.05515	0.972	0.606	0	0	Kcnip2
1.97082e-305	0.991451	0.924	0.481	3.44952e-301	0	St8sia3
0	0.982641	0.84	0.292	0	0	Rasgrp2
0	0.966654	0.765	0.186	0	0	Lrrc10b
0	0.962469	0.799	0.212	0	0	Rxrg
0	0.960308	0.986	0.797	0	0	Atp2b1
3.23573e-281	0.949762	0.931	0.5	5.6635e-277	0	Inf2
0	0.94026	0.757	0.181	0	0	Syndig1l
0	0.900167	0.795	0.247	0	0	Drd1
6.71055e-259	0.895605	0.89	0.43	1.17455e-254	0	Necab2
1.31559e-212	0.895404	0.935	0.644	2.30269e-208	0	Rgs4
0	0.8846	0.745	0.198	0	0	Drd2
0	0.884453	0.763	0.207	0	0	Adora2a
2.18352e-255	0.867919	0.942	0.528	3.82182e-251	0	Gnal
1.06852e-236	0.853796	0.954	0.647	1.87023e-232	0	Rap1gap
1.60053e-290	0.841362	0.994	0.908	2.80141e-286	0	Ppp1ca
4.21346e-260	0.83236	0.907	0.43	7.37482e-256	0	Tmem158
9.33033e-210	0.815575	0.864	0.47	1.63309e-205	0	Tesc
6.9502e-215	0.806617	0.961	0.657	1.21649e-210	0	Sez6
1.42084e-253	0.795759	0.995	0.917	2.4869e-249	0	Fbxl16
2.14252e-211	0.789743	0.86	0.453	3.75006e-207	0	Dgkb
1.20153e-217	0.789104	0.93	0.623	2.10305e-213	0	Gnb5
5.53197e-240	0.783145	0.801	0.342	9.68261e-236	0	Bcl11b
0	0.782029	0.643	0.137	0	0	Dmkn
0	0.781479	0.609	0.095	0	0	Ido1
1.8076e-209	0.776727	0.939	0.626	3.16384e-205	0	Ppp1r9a
1.15127e-209	0.776453	0.962	0.749	2.01506e-205	0	Baiap2
1.03835e-203	0.758068	0.947	0.69	1.81742e-199	0	Elmod1
1.42504e-202	0.741173	0.772	0.363	2.49426e-198	0	Ano3
7.74898e-197	0.737003	0.84	0.433	1.3563e-192	0	Fxyd2
3.16004e-162	0.721784	0.863	0.478	5.53102e-158	0	Calb1
1.04154e-209	0.714441	0.761	0.324	1.823e-205	0	Mctp1
1.54313e-191	0.706637	0.976	0.8	2.70094e-187	0	Camkv
1.45122e-183	0.699089	0.965	0.775	2.54008e-179	0	Pde2a
5.41516e-236	0.694012	0.739	0.281	9.47816e-232	0	Strn
4.11705e-155	0.688375	0.903	0.604	7.20607e-151	0	Ivns1abp
5.40827e-186	0.681817	0.822	0.398	9.4661e-182	0	Meis2
4.05891e-154	0.677102	0.845	0.529	7.10432e-150	0	Rgs7bp
4.20106e-199	0.672503	0.734	0.315	7.35311e-195	0	Smpd3
2.46113e-175	0.654074	0.699	0.305	4.30771e-171	0	Foxp1
1.07916e-156	0.652427	0.95	0.747	1.88885e-152	0	Ngef
3.61128e-203	0.651003	0.657	0.246	6.32082e-199	0	Lingo3
3.49211e-159	0.649717	0.82	0.456	6.11224e-155	0	Ablim2
2.70843e-158	0.647608	0.901	0.514	4.74056e-154	0	Slc32a1
2.46954e-154	0.646592	0.944	0.74	4.32244e-150	0	Itpr1
2.62513e-140	0.639958	0.855	0.565	4.59476e-136	0	Tomm70a
2.06171e-280	0.632308	0.589	0.149	3.60861e-276	0	Actn2
1.11521e-154	0.632038	0.924	0.671	1.95195e-150	0	Car11
0	0.631518	0.528	0.081	0	0	Cd4
3.33947e-141	0.625065	0.882	0.613	5.84508e-137	0	Plk2
3.46991e-143	0.624935	0.874	0.591	6.07338e-139	0	Klhl2
2.10143e-142	0.623894	0.817	0.483	3.67814e-138	0	Ppp2r2a
4.21687e-235	0.618399	0.573	0.159	7.38078e-231	0	Gpr6
3.59367e-150	0.617666	0.808	0.454	6.29001e-146	0	Dgat2
2.50122e-155	0.616985	0.74	0.379	4.37788e-151	0	Kcnd2
1.05051e-219	0.598914	0.593	0.185	1.8387e-215	0	Tbc1d8
1.87695e-248	0.595987	0.574	0.154	3.28523e-244	0	Rem2
1.91701e-148	0.585786	0.705	0.342	3.35533e-144	0	Bcr
6.94198e-137	0.58192	0.726	0.379	1.21505e-132	0	Cyld
2.88631e-139	0.574639	0.793	0.443	5.05191e-135	0	Nomo1
1.89497e-91	0.573602	0.629	0.356	3.31676e-87	0	Cnr1
7.58699e-127	0.569675	0.854	0.565	1.32795e-122	0	Dbp
3.56773e-123	0.568622	0.879	0.6	6.24459e-119	0	Phactr1
1.08792e-132	0.566945	0.687	0.342	1.90419e-128	0	Cacna2d3
3.16538e-270	0.560662	0.551	0.128	5.54036e-266	0	Serpina9
4.44933e-117	0.557907	0.69	0.36	7.78766e-113	0	Id4
1.03935e-128	0.551056	0.72	0.378	1.81917e-124	0	Lzts3
7.4454e-126	0.550673	0.725	0.384	1.30317e-121	0	Cpne5
1.44329e-119	0.550191	0.805	0.475	2.52619e-115	0	AI593442
3.18982e-126	0.549371	0.715	0.383	5.58315e-122	0	Sh2d5
1.99161e-115	0.540754	0.764	0.461	3.48592e-111	0	Ppp1r7
2.64185e-180	0.540458	0.491	0.147	4.62403e-176	0	Coch
7.87044e-161	0.540318	0.619	0.24	1.37756e-156	0	Klhl13
5.67885e-135	0.537781	0.594	0.258	9.93969e-131	0	Tpd52l1
1.22213e-247	0.536003	0.478	0.106	2.13909e-243	0	Dach1
6.23455e-115	0.534249	0.779	0.46	1.09123e-110	0	Grm5
8.06682e-133	0.532891	0.988	0.911	1.41194e-128	0	Nsg2
2.24033e-105	0.53242	0.94	0.795	3.92126e-101	0	Camk2b
2.14815e-93	0.529411	0.747	0.452	3.7599e-89	0	Synpr
6.99035e-137	0.521914	0.687	0.322	1.22352e-132	0	Itgb1bp1
2.38833e-105	0.51836	0.803	0.503	4.1803e-101	0	1700037H04Rik
3.96808e-111	0.516606	0.709	0.391	6.94533e-107	0	Rgs2
4.06851e-167	0.510336	1	0.991	7.12111e-163	0	Ncdn
2.94588e-132	0.508711	0.62	0.28	5.15617e-128	0	Jcad
3.63729e-118	0.506289	0.742	0.411	6.36635e-114	0	Gabrd
5.19201e-164	0.505488	0.548	0.191	9.08757e-160	0	Lmo2
8.85063e-153	0.504483	0.551	0.201	1.54913e-148	0	Foxo1
8.93251e-117	0.496718	0.615	0.296	1.56346e-112	0	Tiam2
2.74994e-155	0.495705	0.999	0.992	4.81322e-151	0	Chchd10
7.2149e-142	0.493717	0.606	0.244	1.26282e-137	0	Ankrd63
1.38672e-89	0.492996	0.88	0.697	2.42717e-85	0	Kctd17
1.06523e-112	0.489176	0.635	0.316	1.86448e-108	0	Pmepa1
7.1904e-85	0.487692	0.798	0.553	1.25854e-80	0	Trnp1
4.71493e-106	0.485048	0.707	0.394	8.25254e-102	0	Slmap
6.43759e-102	0.483878	0.937	0.704	1.12677e-97	0	Gad1
1.59949e-93	0.482687	0.831	0.573	2.79958e-89	0	2010300C02Rik
3.2461e-89	0.481889	0.81	0.548	5.68165e-85	0	Plcb1
3.3957e-163	0.479652	0.514	0.167	5.9435e-159	0	Rarb
9.73253e-111	0.479029	0.756	0.43	1.70348e-106	0	Lmo3
1.36107e-88	0.476083	0.793	0.532	2.38229e-84	0	Myt1l
6.81704e-215	0.474479	1	1	1.19319e-210	0	Ckb
4.81864e-96	0.467925	0.665	0.371	8.43407e-92	0	Gabra4
2.53562e-78	0.46599	0.778	0.546	4.43809e-74	0	Arhgef9
4.5987e-105	0.462936	0.988	0.926	8.04911e-101	0	Ppp3r1
2.86695e-97	0.462583	0.676	0.37	5.01803e-93	0	Osbpl8
2.76732e-99	0.459153	0.686	0.372	4.84365e-95	0	Sowaha
2.17293e-84	0.456246	0.729	0.457	3.80329e-80	0	Cap1
6.37909e-90	0.448313	0.977	0.89	1.11653e-85	0	Ap1s1
1.64111e-108	0.4476	0.546	0.242	2.87244e-104	0	Kcnk2
2.18766e-140	0.447466	0.468	0.16	3.82907e-136	0	Gcnt2
1.72176e-237	0.446903	0.416	0.081	3.0136e-233	0	Gm33651
1.4059e-78	0.445576	0.868	0.651	2.46074e-74	0	Abat
1.58529e-193	0.444695	1	1	2.77473e-189	0	Calm2
1.24791e-107	0.440334	0.596	0.28	2.18421e-103	0	Rgs8
4.33783e-83	0.439182	0.809	0.543	7.5925e-79	0	C2cd2l
3.1106e-90	0.43637	0.601	0.311	5.44449e-86	0	Akap5
2.06336e-73	0.434314	0.829	0.618	3.61149e-69	0	Cystm1
1.84657e-76	0.433739	0.744	0.486	3.23204e-72	0	Plppr4
1.33326e-144	0.432638	0.446	0.14	2.33361e-140	0	Asic4
2.21181e-102	0.430454	0.536	0.244	3.87133e-98	0	Ric8b
2.63952e-112	0.430352	0.604	0.265	4.61996e-108	0	Strip2
1.41867e-89	0.429539	0.635	0.344	2.48309e-85	0	Ccm2
1.03257e-77	0.428747	0.929	0.808	1.80731e-73	0	Gpx1
6.3886e-66	0.425509	0.891	0.737	1.1182e-61	0	AC149090.1
6.99641e-97	0.425335	0.501	0.227	1.22458e-92	0	Gpr155
2.27433e-82	0.425004	0.735	0.442	3.98076e-78	0	Hrh3
1.55207e-83	0.422811	0.973	0.874	2.71658e-79	0	Ppp1r1a
7.0516e-121	0.421298	0.508	0.197	1.23424e-116	0	Tgfa
1.37643e-123	0.419548	0.476	0.175	2.40916e-119	0	Acy1
6.0653e-90	0.419174	0.977	0.927	1.06161e-85	0	Gnb2
1.26006e-77	0.417863	0.827	0.556	2.20548e-73	0	Nrsn2
9.11686e-73	0.417651	0.834	0.622	1.59572e-68	0	Hras
1.69095e-160	0.416327	0.397	0.104	2.95967e-156	0	Slc35d3
1.69848e-88	0.412766	0.888	0.552	2.97285e-84	0	Gad2
1.40462e-75	0.412515	0.705	0.435	2.4585e-71	0	Kcnj4
6.1191e-66	0.410809	0.83	0.621	1.07103e-61	0	Sumo3
1.4426e-108	0.409754	0.486	0.194	2.52498e-104	0	Reln
8.56452e-62	0.406144	0.864	0.683	1.49905e-57	0	Anks1b
5.21138e-75	0.39953	0.959	0.871	9.12148e-71	0	Cx3cl1
1.02136e-72	0.398716	0.746	0.482	1.78768e-68	0	Sesn3
3.25849e-95	0.397255	0.54	0.249	5.70334e-91	0	Lmo7
3.62049e-112	0.396247	0.439	0.161	6.33695e-108	0	B3gnt2
6.67123e-73	0.395964	0.604	0.342	1.16767e-68	0	Caln1
4.26132e-61	0.394056	0.827	0.649	7.45858e-57	0	Etnk1
2.33874e-74	0.39378	0.955	0.88	4.0935e-70	0	Tomm20
3.67251e-117	0.392695	0.438	0.156	6.428e-113	0	Cbr3
5.62545e-68	0.392429	0.956	0.875	9.84622e-64	0	Pja2
1.21115e-76	0.391666	0.538	0.28	2.11987e-72	0	Akap9
2.27524e-72	0.391657	0.735	0.454	3.98235e-68	0	Alcam
9.58394e-89	0.388612	0.489	0.221	1.67748e-84	0	Neto2
6.5885e-80	0.386891	0.621	0.316	1.15319e-75	0	Pdyn
1.18373e-84	0.386761	0.991	0.963	2.07188e-80	0	Nptn
8.19109e-127	0.386285	0.402	0.126	1.43369e-122	0	Lpl
2.98946e-67	0.385597	0.961	0.873	5.23244e-63	0	Caly
1.52584e-119	0.385114	0.398	0.13	2.67068e-115	0	Ryr3
1.1602e-123	0.381488	0.392	0.122	2.0307e-119	0	Six3
7.40683e-62	0.380883	0.824	0.598	1.29642e-57	0	Cdk17
2.64474e-98	0.38068	0.435	0.171	4.62908e-94	0	Rcn1
9.9728e-117	0.379177	0.437	0.152	1.74554e-112	0	Pbx3
1.41391e-82	0.37421	0.993	0.966	2.47477e-78	0	Sub1
1.37311e-75	0.374151	0.529	0.271	2.40335e-71	0	Spata2l
3.35414e-91	0.374023	0.502	0.219	5.87076e-87	0	Gpr83
1.14964e-72	0.37359	0.534	0.281	2.01222e-68	0	Actn1
1.43799e-80	0.372806	0.541	0.269	2.51692e-76	0	Ypel2
6.01261e-55	0.372777	0.764	0.565	1.05239e-50	0	Mink1
1.98195e-57	0.372413	0.864	0.686	3.46902e-53	0	Cyp46a1
5.39766e-63	0.370796	0.652	0.403	9.44753e-59	0	Gpr158
1.32161e-68	0.370124	0.519	0.276	2.31321e-64	0	Cttnbp2
6.7972e-52	0.366189	0.852	0.699	1.18971e-47	0	Tef
1.28152e-56	0.365316	0.924	0.823	2.24305e-52	0	Zfp706
5.06015e-105	0.365308	0.41	0.149	8.85677e-101	0	Traip
1.9195e-95	0.365248	0.464	0.189	3.35969e-91	0	Sv2c
8.83816e-55	0.364722	0.647	0.422	1.54694e-50	0	Egr1
2.76424e-67	0.364133	0.655	0.399	4.83825e-63	0	Smarcd3
1.64231e-59	0.363649	0.914	0.798	2.87454e-55	0	Arpc1a
2.53205e-78	0.362522	0.992	0.973	4.43184e-74	0	Arf3
4.8173e-52	0.361515	0.825	0.664	8.43173e-48	0	Scamp1
1.79105e-53	0.360649	0.761	0.55	3.13487e-49	0	Hist1h2bc
3.1783e-122	0.360152	0.369	0.111	5.56298e-118	0	Htr1b
4.05921e-71	0.360147	0.993	0.954	7.10483e-67	0	Ctxn1
2.70682e-149	0.359156	0.347	0.085	4.73775e-145	0	Mme
1.59187e-240	0.358787	0.272	0.032	2.78625e-236	0	Gpx6
3.11667e-96	0.358389	0.409	0.156	5.45511e-92	0	Zswim6
4.66074e-57	0.356708	0.925	0.791	8.15769e-53	0	Rasgrp1
2.61919e-50	0.356549	0.803	0.617	4.58438e-46	0	Mbnl2
2.77951e-155	0.354483	0.318	0.07	4.86498e-151	0	Nexn
5.91375e-56	0.354299	0.632	0.401	1.03508e-51	0	Nedd4l
1.08889e-104	0.354114	0.443	0.166	1.90589e-100	0	Syt6
1.92123e-50	0.353868	0.749	0.538	3.36272e-46	0	Klf9
4.81411e-60	0.35367	0.575	0.34	8.42614e-56	0	Rragd
8.69441e-53	0.353167	0.803	0.606	1.52178e-48	0	Nhp2
1.19325e-57	0.351724	0.78	0.535	2.08854e-53	0	Hmgn1
9.36056e-73	0.347832	0.543	0.279	1.63838e-68	0	Clip4
3.30694e-54	0.346527	0.612	0.387	5.78814e-50	0	Homer1
2.3848e-53	0.346458	0.762	0.549	4.17411e-49	0	Mast3
3.43523e-55	0.345872	0.567	0.345	6.01268e-51	0	Rhobtb2
4.69417e-70	0.345778	0.894	0.668	8.2162e-66	0	Ppp1r2
8.5558e-69	0.344641	1	0.956	1.49752e-64	0	Nrgn
3.06117e-69	0.344065	0.99	0.955	5.35796e-65	0	Ddx5
5.70597e-55	0.343912	0.911	0.792	9.98716e-51	0	Ptk2b
4.34531e-100	0.343255	1	0.995	7.60559e-96	0	Ndrg4
1.83532e-54	0.343051	0.972	0.926	3.21236e-50	0	Ndufa1
1.2739e-49	0.342004	0.778	0.574	2.22971e-45	0	Gria1
5.93966e-48	0.341224	0.706	0.501	1.03962e-43	0	Sec14l1
8.30392e-56	0.339348	0.956	0.886	1.45343e-51	0	Slc25a5
9.31632e-57	0.338581	0.589	0.358	1.63064e-52	0	Kcnt1
4.55927e-51	0.337472	0.734	0.511	7.9801e-47	0	Gsk3b
9.51687e-71	0.337258	0.504	0.253	1.66574e-66	0	Cd302
2.40191e-63	0.337178	0.519	0.281	4.20406e-59	0	Smg5
2.14149e-68	0.336684	0.512	0.262	3.74825e-64	0	Kazn
2.08987e-47	0.336216	0.701	0.503	3.6579e-43	0	Myh10
5.92355e-63	0.335007	0.99	0.953	1.0368e-58	0	Meg3
1.12006e-80	0.334667	0.998	0.994	1.96044e-76	0	Ywhaz
2.19233e-49	0.333543	0.627	0.414	3.83723e-45	0	Pdpk1
1.68697e-55	0.332299	0.606	0.374	2.9527e-51	0	Ppp2r5d
5.81818e-47	0.332281	0.849	0.694	1.01836e-42	0	Tpm1
8.6901e-59	0.331905	0.514	0.285	1.52103e-54	0	Mtcl1
3.01922e-45	0.331782	0.785	0.59	5.28454e-41	0	Serpine2
3.4857e-41	0.331585	0.776	0.613	6.10101e-37	0	Mprip
1.90448e-65	0.330937	0.506	0.265	3.33341e-61	0	Lrrtm3
2.63518e-60	0.330492	0.507	0.274	4.61236e-56	0	Pcdh17
2.68645e-49	0.328814	0.571	0.353	4.7021e-45	0	Egr3
2.22297e-58	0.328571	0.598	0.354	3.89086e-54	0	Rab40b
1.02595e-61	0.327578	0.464	0.239	1.79572e-57	0	Rasgef1b
1.74943e-47	0.327555	0.738	0.528	3.06203e-43	0	Tceal6
1.02399e-63	0.327547	0.747	0.498	1.79229e-59	0	Hmgn2
1.28952e-122	0.326571	0.325	0.088	2.25704e-118	0	Shb
6.29633e-46	0.326201	0.948	0.863	1.10205e-41	0	Mapk1
3.15637e-64	0.32375	0.478	0.244	5.52459e-60	0	Fam102b
9.94975e-54	0.32326	0.526	0.306	1.74151e-49	0	B230334C09Rik
3.0802e-41	0.323118	0.784	0.619	5.39128e-37	0	Enpp5
1.7824e-62	0.320739	0.503	0.264	3.11974e-58	0	Tle4
2.25217e-66	0.316958	0.458	0.222	3.94198e-62	0	Chst15
2.31442e-43	0.316632	0.901	0.768	4.05093e-39	0	Crip2
6.07774e-43	0.316548	0.793	0.608	1.06379e-38	0	Rasgef1a
1.95164e-48	0.315552	0.663	0.442	3.41595e-44	0	Arhgap33
1.45445e-53	0.315439	0.572	0.341	2.54573e-49	0	Neto1
3.53263e-48	0.31533	0.513	0.308	6.18316e-44	0	Krt10
9.37103e-73	0.314803	0.423	0.186	1.64021e-68	0	Plppr1
1.41166e-65	0.313477	0.415	0.195	2.47082e-61	0	Ppp4r4
5.16017e-140	0.3133	1	1	9.03185e-136	0	Selenow
2.15347e-94	0.312923	0.357	0.123	3.76922e-90	0	Cacng4
1.95138e-58	0.311916	0.989	0.925	3.41551e-54	0	H3f3a
1.34873e-84	0.310981	0.355	0.132	2.36068e-80	0	Kcna4
5.24048e-45	0.310751	0.945	0.85	9.17242e-41	0	Dclk1
4.31642e-39	0.31034	0.848	0.709	7.55503e-35	0	Myo5a
9.74985e-44	0.309694	0.643	0.434	1.70652e-39	0	Foxg1
1.58182e-71	0.308583	0.412	0.182	2.76865e-67	0	Galnt13
2.23784e-61	0.308253	0.413	0.198	3.91689e-57	0	Mchr1
8.68427e-45	0.307886	0.923	0.835	1.52001e-40	0	Ccdc85b
2.53198e-73	0.306184	0.357	0.143	4.43172e-69	0	Cd59a
1.10838e-54	0.30572	0.588	0.344	1.94e-50	0	Ap1s2
1.50498e-54	0.305038	0.455	0.242	2.63416e-50	0	Fam110b
2.03224e-46	0.304694	0.916	0.816	3.55704e-42	0	Nsg1
4.86218e-35	0.30419	0.723	0.578	8.51028e-31	0	Oga
7.30485e-65	0.304137	0.399	0.184	1.27857e-60	0	Cnst
1.01625e-37	0.304016	0.614	0.432	1.77875e-33	0	Ndfip2
1.88065e-42	0.303109	0.638	0.432	3.2917e-38	0	Rbck1
1.80095e-91	0.302862	1	0.999	3.1522e-87	0	Eif1
7.96688e-46	0.302595	0.49	0.291	1.39444e-41	0	Trank1
5.47338e-88	0.302399	0.356	0.127	9.58006e-84	0	Prkch
2.51239e-40	0.300862	0.591	0.402	4.39744e-36	0	Sfxn3
3.67532e-39	0.299693	0.786	0.612	6.43291e-35	0	Ubl3
3.61792e-43	0.298755	0.565	0.357	6.33244e-39	0	Inpp5f
4.93192e-54	0.296718	0.466	0.251	8.63233e-50	0	Lrtm2
3.39702e-39	0.296355	0.742	0.552	5.9458e-35	0	Gucy1b1
1.48912e-40	0.29546	0.683	0.486	2.60641e-36	0	Nat14
1.33767e-46	0.295278	0.597	0.376	2.34133e-42	0	Arel1
3.5971e-54	0.294634	0.458	0.243	6.29601e-50	0	Tpst1
9.1726e-87	0.294122	0.295	0.095	1.60548e-82	0	4833415N18Rik
9.64179e-50	0.293245	0.511	0.294	1.6876e-45	0	Zfp467
1.12594e-37	0.291932	0.822	0.655	1.97074e-33	0	Dlgap3
2.71848e-76	0.290705	0.332	0.124	4.75815e-72	0	Arhgdib
3.0527e-38	0.290645	0.806	0.642	5.34313e-34	0	Celf2
8.6235e-48	0.289878	0.525	0.31	1.50937e-43	0	Bag5
3.40869e-47	0.289066	0.985	0.959	5.96624e-43	0	Sh3bgrl3
5.64143e-38	0.288002	0.901	0.801	9.8742e-34	0	Ramp1
1.87569e-61	0.286936	0.391	0.178	3.28301e-57	0	Foxp2
2.34395e-37	0.286882	0.92	0.841	4.10261e-33	0	Gnao1
1.41776e-35	0.286843	0.723	0.556	2.4815e-31	0	Ppp1cc
5.5166e-41	0.286037	0.666	0.465	9.6557e-37	0	Sptbn4
9.89926e-44	0.285783	0.982	0.922	1.73267e-39	0	Ndufb10
3.04389e-54	0.285038	0.47	0.25	5.32772e-50	0	Tln2
1.79897e-36	0.28465	0.737	0.55	3.14874e-32	0	Mrtfb
5.7198e-130	0.2845	0.271	0.06	1.00114e-125	0	Stk32a
1.3724e-52	0.282754	0.423	0.217	2.40212e-48	0	Mpped2
2.69131e-35	0.282079	0.646	0.458	4.71059e-31	0	Hist3h2ba
1.54435e-67	0.280849	0.328	0.13	2.70308e-63	0	Thsd7a
4.75108e-53	0.280813	0.579	0.334	8.31582e-49	0	Carhsp1
1.30562e-34	0.2808	0.664	0.484	2.28522e-30	0	Rgs10
6.98481e-36	0.279151	0.94	0.868	1.22255e-31	0	Sem1
1.70537e-41	0.279064	0.432	0.249	2.98491e-37	0	Skil
7.96264e-40	0.27898	0.527	0.335	1.3937e-35	0	Jakmip1
1.50161e-58	0.278698	0.364	0.164	2.62826e-54	0	Myo1b
4.85171e-56	0.278265	0.387	0.186	8.49195e-52	0	Tlnrd1
9.95052e-45	0.277696	0.484	0.285	1.74164e-40	0	Mbtps1
1.17242e-34	0.275845	0.607	0.43	2.05209e-30	0	Asphd2
6.01098e-35	0.275435	0.666	0.484	1.0521e-30	0	Fuom
5.70854e-33	0.27406	0.772	0.608	9.99166e-29	0	Snn
1.06461e-41	0.273998	0.526	0.325	1.86339e-37	0	Bhlhb9
1.09769e-84	0.273881	0.269	0.082	1.92129e-80	0	Rerg
1.16518e-33	0.27353	0.675	0.496	2.03941e-29	0	Pigp
8.23597e-49	0.273431	0.448	0.243	1.44154e-44	0	Isyna1
9.52341e-31	0.272685	0.628	0.468	1.66688e-26	0	Mettl9
6.06019e-54	0.272149	0.383	0.185	1.06071e-49	0	Dhx32
6.40665e-84	0.271913	0.313	0.105	1.12136e-79	0	Dlx6
1.116e-86	0.271482	0.291	0.092	1.95334e-82	0	Acvr1c
3.76373e-34	0.271229	0.599	0.419	6.58766e-30	0	Rasl10b
4.1949e-37	0.270802	0.968	0.935	7.34234e-33	0	Atp2a2
6.12971e-44	0.269628	0.43	0.239	1.07288e-39	0	Hs6st2
1.00073e-50	0.269131	0.409	0.208	1.75158e-46	0	Arl4d
1.43956e-43	0.267564	0.542	0.327	2.51966e-39	0	Cdh13
7.96865e-37	0.267283	0.656	0.457	1.39475e-32	0	Celf5
9.24815e-37	0.266888	0.424	0.253	1.6187e-32	0	Pradc1
1.69365e-51	0.2662	0.379	0.186	2.96439e-47	0	Epb41
3.10867e-68	0.265961	0.318	0.122	5.4411e-64	0	Gm9989
8.0203e-32	0.265659	0.703	0.531	1.40379e-27	0	Ogt
3.56894e-53	0.265387	0.394	0.192	6.24672e-49	0	Pou3f1
6.29629e-33	0.265271	0.934	0.873	1.10204e-28	0	Mrps33
9.84285e-34	0.264189	0.549	0.372	1.72279e-29	0	Arglu1
1.15299e-106	0.262229	0.233	0.053	2.01807e-102	0	Scube3
2.53074e-47	0.262039	0.412	0.217	4.42956e-43	0	Kdm4b
6.01116e-32	0.260897	0.94	0.855	1.05213e-27	0	Prkcb
8.31423e-55	0.26033	0.345	0.156	1.45524e-50	0	Lrrk2
6.91278e-29	0.259875	0.837	0.722	1.20994e-24	0	Cdk5r1
1.34128e-38	0.259634	0.977	0.957	2.34765e-34	0	Uqcrb
4.325e-32	0.259435	0.899	0.812	7.57005e-28	0	Gria2
9.5631e-37	0.259308	0.451	0.273	1.67383e-32	0	Dock4
3.26767e-36	0.258765	0.48	0.3	5.7194e-32	0	Fnbp1l
1.17459e-31	0.256538	0.742	0.571	2.05589e-27	0	Ank3
5.42673e-29	0.256345	0.756	0.614	9.49841e-25	0	Matk
9.24083e-29	0.2548	0.949	0.89	1.61742e-24	0	Naa38
8.82695e-37	0.254761	0.507	0.319	1.54498e-32	0	Slc4a4
9.68828e-32	0.254512	0.624	0.453	1.69574e-27	0	Tacc1
9.94308e-28	0.254156	0.586	0.429	1.74034e-23	0	Ybx1
1.48473e-32	0.254125	0.969	0.94	2.59872e-28	0	Cox17
3.64326e-51	0.254093	0.363	0.174	6.3768e-47	0	Sorcs2
4.25978e-35	0.253845	0.527	0.345	7.4559e-31	0	Shisa7
6.10654e-27	0.25297	0.704	0.559	1.06883e-22	0	Dlg4
1.98752e-38	0.252703	0.475	0.285	3.47875e-34	0	Prkar2b
4.13778e-27	0.252324	0.696	0.544	7.24235e-23	0	Rian
2.58164e-55	0.252081	0.343	0.153	4.51864e-51	0	Adra2c
2.01187e-47	0.251236	0.318	0.148	3.52137e-43	0	Flrt3
2.08007e-34	0.251091	0.495	0.317	3.64074e-30	0	Ap1ar
5.40081e-32	0.251037	0.623	0.439	9.45304e-28	0	Arhgef17
1.99281e-43	0.250891	0.379	0.199	3.48802e-39	0	Gdpd5
4.63203e-38	0.250548	0.996	0.977	8.10743e-34	0	Mlf2
1.47536e-33	0.250482	0.534	0.353	2.58232e-29	0	Zmym3
6.97397e-26	0.250064	0.712	0.567	1.22065e-21	0	B4gat1
2.2868e-21	-0.251034	0.287	0.42	4.00259e-17	0	Cep170b
1.53353e-19	-0.251121	0.439	0.55	2.68414e-15	0	Dnajc6
1.30857e-16	-0.251209	0.609	0.689	2.29039e-12	0	Tmem151a
4.35874e-32	-0.251379	0.127	0.296	7.62911e-28	0	Strip1
4.05921e-20	-0.25138	0.382	0.511	7.10484e-16	0	Chga
9.41079e-39	-0.251753	1	1	1.64717e-34	0	Cox8a
5.74625e-23	-0.252211	0.137	0.274	1.00577e-18	0	Marcksl1
7.05686e-22	-0.252644	0.284	0.425	1.23516e-17	0	Arhgef25
3.70058e-11	-0.253079	0.693	0.715	6.47713e-07	0	Chgb
8.11154e-32	-0.254422	0.109	0.274	1.41976e-27	0	Faah
1.12097e-31	-0.254587	0.111	0.277	1.96204e-27	0	Ifitm10
1.92837e-21	-0.254869	0.805	0.867	3.37523e-17	0	Tubb3
1.36174e-15	-0.255399	0.479	0.574	2.38346e-11	0	Nat8l
2.62735e-23	-0.25559	0.656	0.753	4.59865e-19	0	Eif1b
3.51065e-21	-0.256242	0.306	0.44	6.1447e-17	0	Schip1
5.07012e-23	-0.256403	0.831	0.89	8.87422e-19	0	Tecr
6.86699e-15	-0.256594	0.576	0.657	1.20193e-10	0	S100b
2.78114e-33	-0.256996	0.101	0.268	4.86782e-29	0	Mast1
6.71813e-23	-0.257424	0.584	0.697	1.17587e-18	0	Rheb
6.06983e-33	-0.258086	0.107	0.276	1.0624e-28	0	Kcnj3
1.45099e-22	-0.258342	0.322	0.46	2.53967e-18	0	Grk2
9.00578e-27	-0.258682	0.172	0.328	1.57628e-22	0	Nfib
6.3185e-26	-0.258827	0.994	0.993	1.10593e-21	0	Snrpn
5.20037e-26	-0.260232	0.237	0.395	9.10221e-22	0	Cxxc5
1.7263e-30	-0.260669	0.157	0.325	3.02155e-26	0	Prr13
8.55676e-17	-0.261192	0.353	0.459	1.49769e-12	0	Rph3a
0.00940277	-0.261641	0.3	0.32	1	0	Opalin
3.47786e-21	-0.261759	0.328	0.459	6.0873e-17	0	Nrxn2
3.3863e-22	-0.262058	0.338	0.473	5.92705e-18	0	Dync1i1
3.8628e-19	-0.262545	0.667	0.751	6.76105e-15	0	Slc48a1
1.09038e-20	-0.26369	0.737	0.805	1.90849e-16	0	Map2
7.32798e-49	-0.264	1	1	1.28262e-44	0	Mt3
2.52543e-37	-0.264325	0.089	0.269	4.42025e-33	0	1700001L19Rik
3.69401e-20	-0.265592	0.55	0.643	6.46563e-16	0	Sept3
3.51448e-14	-0.266277	0.697	0.741	6.1514e-10	0	Slc1a3
8.59725e-10	-0.268389	0.996	0.996	1.50478e-05	0	Apoe
1.1425e-35	-0.268679	0.104	0.28	1.99972e-31	0	Kcnc4
6.16608e-21	-0.268799	0.092	0.21	1.07925e-16	0	Kcnab3
9.77115e-27	-0.269236	0.262	0.425	1.71024e-22	0	Fgf12
6.66257e-22	-0.269266	0.299	0.433	1.16615e-17	0	Sprn
3.75319e-33	-0.272478	0.132	0.304	6.56921e-29	0	Cib2
1.94893e-20	-0.273741	0.894	0.91	3.41121e-16	0	Ndrg2
3.10495e-17	-0.273857	0.543	0.623	5.43459e-13	0	Oip5os1
5.42264e-24	-0.274072	0.542	0.658	9.49124e-20	0	Pitpna
3.7843e-30	-0.27443	0.188	0.357	6.62366e-26	0	Ralyl
1.25147e-48	-0.27453	0.991	0.997	2.19045e-44	0	Hint1
1.85296e-12	-0.275115	0.354	0.429	3.24324e-08	0	Cabp1
3.09629e-27	-0.275341	0.257	0.415	5.41944e-23	0	Selenoh
5.62632e-35	-0.276108	0.065	0.227	9.84775e-31	0	Syt17
3.81138e-34	-0.276367	0.105	0.276	6.67106e-30	0	Nrip3
3.96702e-27	-0.27688	0.693	0.794	6.94347e-23	0	Arl6ip1
3.14957e-12	-0.277409	0.378	0.462	5.5127e-08	0	Cxcl14
1.4183e-16	-0.277575	0.373	0.477	2.48246e-12	0	Cpne6
5.35859e-26	-0.277903	0.924	0.953	9.37914e-22	0	Thy1
7.20383e-25	-0.279162	0.754	0.831	1.26089e-20	0	Sez6l2
4.62704e-31	-0.280307	0.141	0.307	8.0987e-27	0	Fhl2
2.45532e-32	-0.280502	0.11	0.276	4.29755e-28	0	Satb1
3.4774e-24	-0.281366	0.33	0.473	6.08648e-20	0	Bend6
1.00792e-30	-0.282871	0.14	0.304	1.76416e-26	0	Camk2d
6.80563e-30	-0.283165	0.165	0.331	1.19119e-25	0	Zeb2
9.84844e-41	-0.28337	0.076	0.262	1.72377e-36	0	Tmem178
1.1377e-38	-0.284384	0.056	0.228	1.99131e-34	0	Neurod6
0.004703	-0.284457	0.229	0.261	1	0	Mgp
3.45478e-21	-0.284587	0.458	0.574	6.0469e-17	0	Gnai2
7.72648e-26	-0.284587	0.333	0.483	1.35237e-21	0	Eps15
1.03334e-29	-0.285047	0.068	0.212	1.80865e-25	0	Trbc2
6.47508e-28	-0.285054	0.197	0.356	1.13333e-23	0	Dpy19l1
5.04811e-36	-0.285194	0.097	0.271	8.8357e-32	0	Galnt9
8.33796e-32	-0.286631	0.928	0.952	1.45939e-27	0	Atp6v1b2
7.91086e-22	-0.286884	0.459	0.577	1.38464e-17	0	Spock1
3.90691e-42	-0.2869	0.073	0.261	6.83826e-38	0	Fam81a
4.1205e-25	-0.287583	0.564	0.666	7.21211e-21	0	AI413582
1.8983e-15	-0.287772	0.546	0.604	3.32259e-11	0	Fam131a
1.61734e-38	-0.287839	0.095	0.278	2.83084e-34	0	Efr3a
6.05807e-20	-0.288098	0.765	0.824	1.06034e-15	0	Hpcal4
3.82967e-23	-0.288491	0.512	0.627	6.70307e-19	0	Mapk10
1.08553e-38	-0.290465	0.076	0.254	1.90001e-34	0	Cadps2
7.97519e-27	-0.291714	0.387	0.539	1.3959e-22	0	Amph
1.53906e-28	-0.292748	0.297	0.457	2.69382e-24	0	Coro1a
8.81238e-37	-0.293273	0.139	0.325	1.54243e-32	0	Ccdc136
1.98018e-40	-0.293523	0.089	0.278	3.46592e-36	0	Miat
2.12031e-30	-0.293759	0.717	0.815	3.71117e-26	0	Npdc1
1.21762e-41	-0.294278	0.073	0.26	2.1312e-37	0	Doc2a
4.12271e-45	-0.294822	0.038	0.223	7.21598e-41	0	Gm11549
2.41366e-23	-0.295444	0.304	0.446	4.22463e-19	0	Edil3
5.86287e-31	-0.295612	0.712	0.815	1.02618e-26	0	Dctn2
7.47628e-30	-0.299652	0.08	0.229	1.30857e-25	0	Myl4
1.83838e-10	-0.299756	0.907	0.911	3.21771e-06	0	Cplx1
8.38905e-27	-0.299761	0.314	0.463	1.46834e-22	0	Cadps
7.92588e-24	-0.299836	0.281	0.423	1.38727e-19	0	S100a10
1.44338e-36	-0.301156	0.918	0.965	2.52635e-32	0	Ywhaq
7.97117e-43	-0.301286	0.077	0.271	1.39519e-38	0	Kcnc2
1.55027e-26	-0.301485	0.612	0.712	2.71344e-22	0	Dstn
2.28542e-11	-0.304093	0.976	0.971	4.00018e-07	0	Clu
9.12267e-43	-0.306238	0.935	0.967	1.59674e-38	0	Nme1
5.83973e-42	-0.30654	0.998	0.998	1.02213e-37	0	Atp1b1
4.4086e-49	-0.308045	0.042	0.241	7.71638e-45	0	Ipcef1
1.05254e-31	-0.308993	0.264	0.436	1.84226e-27	0	Cnrip1
9.71428e-30	-0.309865	0.238	0.403	1.70029e-25	0	Btbd3
8.27924e-11	-0.311596	1	1	1.44912e-06	0	Fth1
8.55785e-25	-0.312198	0.991	0.989	1.49788e-20	0	Slc1a2
6.4505e-22	-0.312685	0.893	0.912	1.12903e-17	0	Ly6h
1.65095e-36	-0.3138	0.799	0.88	2.88965e-32	0	Reep5
2.89761e-27	-0.316996	0.887	0.906	5.07169e-23	0	Tuba4a
2.21063e-40	-0.317407	0.105	0.294	3.86927e-36	0	Rtn4r
3.92498e-48	-0.317948	0.054	0.255	6.86989e-44	0	Neurod2
5.43802e-31	-0.318309	0.564	0.694	9.51817e-27	0	Hk1
1.06335e-38	-0.319474	0.187	0.384	1.86119e-34	0	Adcy2
5.67953e-17	-0.320262	0.979	0.975	9.94089e-13	0	Scd2
5.16959e-38	-0.321726	0.189	0.381	9.04834e-34	0	Coprs
1.97061e-43	-0.324201	0.126	0.33	3.44916e-39	0	Tspan17
5.99693e-06	-0.324437	0.804	0.657	0.104964	0	Mobp
1.84631e-36	-0.324497	0.126	0.305	3.23159e-32	0	Hapln4
4.40114e-28	-0.324933	0.351	0.499	7.70332e-24	0	Khdrbs3
1.75385e-40	-0.325036	0.129	0.322	3.06977e-36	0	Mical2
4.48045e-65	-0.326882	1	1	7.84213e-61	0	Atp6v0c
1.87563e-44	-0.327616	0.088	0.287	3.28292e-40	0	Nr2f1
1.69177e-35	-0.327719	0.166	0.347	2.9611e-31	0	Atp2b4
2.85161e-48	-0.328604	0.062	0.265	4.99118e-44	0	Gfra2
9.27392e-36	-0.329291	0.747	0.862	1.62321e-31	0	Map1lc3a
1.28106e-31	-0.329427	0.789	0.861	2.24223e-27	0	Sept7
1.80943e-29	-0.331579	0.416	0.56	3.16704e-25	0	Hmgcs1
2.56534e-28	-0.333166	0.416	0.551	4.49012e-24	0	Arhgdig
1.19807e-46	-0.333852	0.07	0.271	2.09698e-42	0	Car10
7.21584e-55	-0.33537	0.966	0.988	1.26299e-50	0	Hsp90aa1
1.67611e-130	-0.335459	1	1	2.93369e-126	0	Ppia
2.06746e-25	-0.336308	0.537	0.648	3.61868e-21	0	Bin1
4.74912e-49	-0.338908	0.091	0.305	8.31238e-45	0	Elavl4
6.79201e-45	-0.340352	0.163	0.376	1.18881e-40	0	Mtfp1
7.26385e-31	-0.341558	0.773	0.846	1.27139e-26	0	Syn2
6.68599e-30	-0.345555	0.161	0.32	1.17025e-25	0	Vamp1
2.48113e-44	-0.348083	0.924	0.956	4.34273e-40	0	Ypel3
2.04196e-38	-0.348964	0.972	0.98	3.57405e-34	0	Aldoc
1.16125e-40	-0.349168	0.175	0.376	2.03253e-36	0	Olfm2
4.95546e-22	-0.350495	0.259	0.385	8.67355e-18	0	Rasl10a
3.201e-40	-0.350893	0.758	0.84	5.60271e-36	0	Clip3
6.46671e-36	-0.352079	0.498	0.649	1.13187e-31	0	Sept8
1.93641e-12	-0.352767	0.748	0.761	3.3893e-08	0	Mt2
5.70902e-15	-0.352826	0.629	0.687	9.99249e-11	0	Qk
2.49163e-21	-0.353056	0.351	0.461	4.36109e-17	0	Igfbp6
2.33115e-53	-0.355288	0.075	0.298	4.08021e-49	0	Slc25a18
6.61573e-46	-0.355829	0.864	0.919	1.15795e-41	0	Tcf25
4.81464e-40	-0.359055	0.641	0.771	8.42706e-36	0	Sult4a1
3.09371e-13	-0.359686	0.457	0.526	5.41493e-09	0	S100a6
2.4094e-43	-0.360941	0.243	0.45	4.21718e-39	0	Laptm4b
1.09097e-41	-0.362619	0.599	0.739	1.90953e-37	0	Abr
1.76825e-49	-0.364548	0.136	0.357	3.09496e-45	0	Shank1
9.61369e-34	-0.364952	0.353	0.517	1.68268e-29	0	Camk2g
1.56564e-50	-0.365054	0.135	0.359	2.74035e-46	0	Sez6l
1.12833e-26	-0.368412	0.048	0.176	1.97492e-22	0	Vip
5.83495e-47	-0.368584	0.213	0.433	1.02129e-42	0	Camk1
6.77488e-42	-0.369047	0.784	0.873	1.18581e-37	0	Map1b
2.99201e-50	-0.369238	0.141	0.365	5.23691e-46	0	Fkbp1b
1.79059e-40	-0.37505	0.101	0.287	3.13407e-36	0	Ccn3
3.05362e-53	-0.377341	0.928	0.965	5.34475e-49	0	Tubb5
8.96336e-50	-0.377573	0.686	0.831	1.56886e-45	0	Kif1a
8.66348e-43	-0.382413	0.139	0.338	1.51637e-38	0	Rasgrf2
1.89586e-48	-0.384403	0.275	0.491	3.31833e-44	0	Phyh
7.85301e-13	-0.384511	0.998	0.929	1.37451e-08	0	Mbp
8.42319e-45	-0.385578	0.658	0.794	1.47431e-40	0	Acot7
3.47033e-37	-0.386486	0.609	0.725	6.07411e-33	0	Syngr1
2.91562e-11	-0.38692	0.577	0.615	5.10321e-07	0	Csrp1
4.26783e-53	-0.388417	0.779	0.876	7.46998e-49	0	Snap47
3.08431e-45	-0.390439	0.585	0.743	5.39846e-41	0	Snap91
1.63719e-24	-0.392995	0.695	0.738	2.86558e-20	0	Fxyd7
5.13472e-36	-0.398086	0.44	0.587	8.9873e-32	0	Pgm2l1
7.92028e-52	-0.398139	0.172	0.402	1.38629e-47	0	Cdk14
9.95531e-43	-0.398163	0.577	0.718	1.74248e-38	0	Napb
3.36952e-67	-0.399496	0.942	0.98	5.89766e-63	0	Rtn3
5.80918e-06	-0.40054	0.726	0.718	0.101678	0	Qdpr
7.64818e-15	-0.401425	0.443	0.515	1.33866e-10	0	Cdr1os
4.88774e-41	-0.402163	0.12	0.309	8.55501e-37	0	Wwox
3.85074e-47	-0.402298	0.897	0.939	6.73994e-43	0	Atp6v1g2
1.18973e-42	-0.402978	0.66	0.784	2.08239e-38	0	Mgst3
1.63002e-47	-0.40637	0.817	0.888	2.85302e-43	0	Stxbp1
8.90261e-54	-0.406621	0.163	0.398	1.55822e-49	0	Sphkap
7.43327e-49	-0.409072	0.289	0.505	1.30104e-44	0	Disp2
9.43356e-08	-0.410821	0.595	0.623	0.00165116	0	Car2
3.62373e-52	-0.41183	0.595	0.753	6.34261e-48	0	Faim2
5.24878e-54	-0.412639	0.688	0.832	9.18694e-50	0	Fabp3
6.52813e-50	-0.413186	0.205	0.427	1.14262e-45	0	Mpped1
1.07351e-48	-0.413412	0.234	0.454	1.87897e-44	0	Wdr6
6.24412e-47	-0.4139	0.341	0.543	1.09291e-42	0	Baalc
8.17365e-50	-0.423931	0.318	0.532	1.43063e-45	0	Tcf4
9.07751e-14	-0.424796	0.503	0.565	1.58884e-09	0	Sept4
5.53935e-25	-0.426791	0.397	0.524	9.69552e-21	0	Enpp2
2.42788e-61	-0.42824	0.14	0.393	4.24953e-57	0	Slc8a1
1.12749e-48	-0.428578	0.842	0.924	1.97345e-44	0	6330403K07Rik
5.26461e-62	-0.429092	0.142	0.397	9.21465e-58	0	Ppm1e
2.27528e-59	-0.431947	0.275	0.521	3.98242e-55	0	Psmb10
1.20375e-27	-0.434358	0.852	0.883	2.10693e-23	0	Atp1a1
1.29183e-56	-0.438832	0.702	0.841	2.26109e-52	0	Ndrg3
1.10479e-54	-0.440558	0.304	0.529	1.93372e-50	0	Ube2ql1
1.33619e-70	-0.441319	0.933	0.974	2.33874e-66	0	Clstn1
1.5007e-32	-0.442035	0.436	0.562	2.62667e-28	0	Adcy1
4.49834e-53	-0.445312	0.542	0.711	7.87345e-49	0	Nsmf
3.77901e-54	-0.446506	0.252	0.484	6.6144e-50	0	Ak5
8.63744e-61	-0.447142	0.584	0.769	1.51181e-56	0	Atp6v1a
9.77629e-37	-0.447546	0.137	0.315	1.71114e-32	0	Rprm
6.98338e-69	-0.451473	0.815	0.918	1.2223e-64	0	Apbb1
7.20443e-38	-0.452927	0.587	0.688	1.26099e-33	0	Sv2b
1.69313e-50	-0.45419	0.476	0.656	2.96348e-46	0	Ly6e
1.03868e-58	-0.454329	0.585	0.756	1.818e-54	0	Tmem59l
4.5497e-31	-0.455952	0.718	0.806	7.96333e-27	0	Atp1a2
1.13111e-26	-0.457159	1	1	1.97978e-22	0	Bc1
3.39814e-62	-0.459322	0.122	0.372	5.94777e-58	0	Necab3
2.44961e-50	-0.462396	0.415	0.598	4.28756e-46	0	Oxr1
3.98141e-58	-0.463085	0.285	0.517	6.96866e-54	0	Shisa4
6.35082e-68	-0.465004	0.874	0.935	1.11158e-63	0	Syt1
6.81433e-39	-0.465195	0.751	0.827	1.19271e-34	0	Camk2a
4.72448e-31	-0.466937	1	0.998	8.26925e-27	0	Snap25
3.26658e-61	-0.471693	0.119	0.365	5.71749e-57	0	Tbr1
1.61215e-58	-0.473924	0.487	0.685	2.82174e-54	0	Nrxn1
1.94726e-49	-0.474003	0.459	0.636	3.40829e-45	0	Id2
6.18091e-104	-0.474759	0.991	0.997	1.08184e-99	0	Tuba1a
5.13142e-69	-0.477321	0.881	0.939	8.98152e-65	0	Dnm1
5.95286e-50	-0.484324	0.306	0.514	1.04193e-45	0	Dner
1.51527e-05	-0.488931	0.512	0.534	0.265217	0	Lars2
4.98758e-63	-0.491694	0.228	0.481	8.72976e-59	0	Nudt4
3.25008e-74	-0.501188	0.734	0.869	5.68861e-70	0	Rab6a
5.2942e-46	-0.505033	0.801	0.868	9.26645e-42	0	Glul
4.62182e-60	-0.506026	0.119	0.361	8.08957e-56	0	Slc30a3
1.41912e-115	-0.513198	0.967	0.991	2.48389e-111	0	Prnp
7.91787e-67	-0.513207	0.228	0.487	1.38586e-62	0	Camk2n2
5.62871e-75	-0.514153	0.159	0.442	9.85193e-71	0	Gng2
3.19105e-76	-0.514366	0.785	0.899	5.5853e-72	0	Pea15a
5.3835e-54	-0.518231	0.785	0.873	9.42273e-50	0	Kif5a
7.51817e-47	-0.525357	0.726	0.816	1.31591e-42	0	Ttc9b
9.6661e-55	-0.527288	0.31	0.52	1.69186e-50	0	Dkk3
3.69288e-37	-0.527576	0.9	0.914	6.46364e-33	0	Dbi
6.65786e-16	-0.529967	0.195	0.292	1.16533e-11	0	Cartpt
2.66072e-51	-0.535776	0.437	0.607	4.65706e-47	0	Lingo1
3.82868e-71	-0.543682	0.265	0.525	6.70133e-67	0	Gabbr2
4.35521e-18	-0.549546	0.527	0.59	7.62293e-14	0	Cryab
4.69676e-55	-0.552558	0.64	0.766	8.22074e-51	0	Enc1
2.2326e-72	-0.555086	0.694	0.839	3.90771e-68	0	Syn1
6.2987e-29	-0.555264	0.173	0.326	1.10246e-24	0	Gfap
6.80327e-18	-0.562088	0.497	0.55	1.19078e-13	0	Nnat
3.64856e-72	-0.568841	0.538	0.73	6.38607e-68	0	Sh3gl2
6.82573e-78	-0.568951	0.285	0.554	1.19471e-73	0	Dlgap1
3.85554e-84	-0.570893	0.193	0.491	6.74834e-80	0	Syt13
3.49947e-63	-0.597787	0.306	0.53	6.12512e-59	0	Stx1a
3.75539e-80	-0.603141	0.599	0.79	6.57306e-76	0	Tubb4a
2.05415e-68	-0.604574	0.468	0.667	3.59537e-64	0	Gabra1
1.18405e-63	-0.605431	0.403	0.607	2.07244e-59	0	Osbpl1a
2.16918e-48	-0.605509	0.759	0.816	3.79672e-44	0	Scn1b
1.11928e-117	-0.625841	0.832	0.94	1.95908e-113	0	Ywhag
4.51035e-71	-0.627744	0.373	0.605	7.89446e-67	0	Serpini1
5.37814e-142	-0.641604	0.987	0.996	9.41336e-138	0	Stmn3
2.06478e-101	-0.64172	0.756	0.895	3.61398e-97	0	Prkar1b
2.67477e-73	-0.641767	0.28	0.536	4.68164e-69	0	Fxyd6
1.07555e-93	-0.6425	0.248	0.555	1.88254e-89	0	Efhd2
1.56111e-107	-0.647699	0.587	0.809	2.7324e-103	0	Tubb4b
3.93634e-97	-0.652185	0.057	0.382	6.88977e-93	0	Nrn1
1.17515e-99	-0.653028	0.194	0.523	2.05687e-95	0	Pde1a
1.87217e-85	-0.653993	0.68	0.855	3.27685e-81	0	Nap1l5
2.03188e-111	-0.66051	0.614	0.829	3.55641e-107	0	Syp
1.05472e-124	-0.67131	0.723	0.906	1.84608e-120	0	Tagln3
3.63677e-151	-0.679191	0.97	0.993	6.36544e-147	0	Ywhah
0.000182197	-0.703986	0.92	0.769	1	0	Plp1
8.89555e-90	-0.709141	0.192	0.496	1.55699e-85	0	Nptx1
1.43571e-137	-0.711335	0.902	0.972	2.51293e-133	0	Gng3
1.91617e-149	-0.712861	0.939	0.984	3.35387e-145	0	Sparcl1
6.58458e-116	-0.713712	0.411	0.707	1.1525e-111	0	Pak1
2.8356e-29	-0.729109	0.343	0.473	4.96315e-25	0	Pvalb
2.46062e-95	-0.743752	0.419	0.669	4.30682e-91	0	Mef2c
7.28384e-108	-0.771929	0.287	0.606	1.27489e-103	0	Resp18
9.69579e-111	-0.772249	0.906	0.953	1.69705e-106	0	1110008P14Rik
6.67047e-25	-0.778129	0.597	0.704	1.16753e-20	0	Npy
7.66924e-07	-0.791368	0.994	0.988	0.0134235	0	Gm42418
3.79523e-108	-0.823091	0.154	0.496	6.64279e-104	0	Vxn
1.25226e-137	-0.833298	0.407	0.734	2.19182e-133	0	Basp1
5.31058e-128	-0.835484	0.273	0.623	9.29511e-124	0	Ncald
1.96056e-142	-0.84919	0.662	0.861	3.43158e-138	0	Sncb
7.06965e-167	-0.84975	0.721	0.921	1.2374e-162	0	Tubb2a
3.76217e-215	-0.869397	0.853	0.966	6.58493e-211	0	Tuba1b
1.03014e-25	-0.908343	0.619	0.721	1.80306e-21	0	Sst
1.79398e-130	-1.04237	0.368	0.679	3.14001e-126	0	Nptxr
2.42233e-215	-1.10354	0.632	0.881	4.2398e-211	0	Stmn2
0	-1.30647	0.823	0.969	0	0	Gnas
3.68197e-39	-1.46945	0.823	0.838	6.44456e-35	0	Ptgds
3.39838e-307	-1.53325	0.505	0.899	5.94818e-303	0	Vsnl1
0	-1.62458	0.8	0.962	0	0	Stmn1
7.52816e-257	-1.65645	0.528	0.868	1.31765e-252	0	Olfm1
2.63768e-211	-1.71488	0.426	0.766	4.61674e-207	0	Slc17a7
2.75407e-168	-1.76808	0.696	0.853	4.82045e-164	0	Cck

## Sheet: 1
p_val	avg_log2FC	pct.1	pct.2	p_val_adj	cluster	gene
0	1.7765	0.854	0.233	0	1	Cartpt
0	1.6912	0.994	0.481	0	1	Crym
0	1.63434	0.999	0.59	0	1	Penk
0	1.39654	0.997	0.515	0	1	Tac1
0	1.3707	0.92	0.291	0	1	Pdyn
0	1.21535	0.982	0.661	0	1	Ppp1r2
1.57993e-300	1.15809	0.998	0.791	2.76535e-296	1	Arpp21
1.15474e-286	1.11095	0.9	0.41	2.02115e-282	1	Wfs1
2.39171e-254	1.0959	0.925	0.512	4.18621e-250	1	Nnat
1.04072e-244	1.04205	1	0.667	1.82158e-240	1	Ppp1r1b
2.44777e-285	1.0409	0.958	0.549	4.28433e-281	1	Gad2
0	1.04058	0.963	0.427	0	1	Gng7
5.44657e-246	1.00763	0.992	0.684	9.53313e-242	1	Pde1b
2.15426e-261	0.912351	0.823	0.338	3.7706e-257	1	Hap1
5.65903e-273	0.906062	0.928	0.432	9.905e-269	1	Tmem158
3.61176e-227	0.86903	0.969	0.658	6.32166e-223	1	Sez6
1.42436e-265	0.865228	0.856	0.352	2.49305e-261	1	Zcchc12
7.56775e-226	0.863391	0.974	0.7	1.32458e-221	1	Ptpn5
4.53664e-227	0.848054	0.945	0.484	7.94048e-223	1	Adcy5
7.42688e-286	0.837457	0.999	0.982	1.29993e-281	1	Fkbp1a
8.11807e-229	0.831623	0.979	0.465	1.42091e-224	1	Gpr88
1.36858e-198	0.828959	0.878	0.493	2.39542e-194	1	Scg2
2.93437e-227	0.817164	0.904	0.432	5.13602e-223	1	Necab2
5.58036e-239	0.80726	0.998	0.91	9.76731e-235	1	Nsg2
1.32171e-197	0.804115	0.972	0.602	2.31339e-193	1	Pcp4l1
1.30082e-281	0.8039	0.772	0.253	2.27683e-277	1	Strip2
4.28763e-208	0.784685	0.959	0.649	7.50464e-204	1	Rap1gap
1.67263e-190	0.76679	0.917	0.533	2.9276e-186	1	Gnal
1.13613e-205	0.754941	0.998	0.953	1.98857e-201	1	Meg3
2.25427e-255	0.744533	1	0.978	3.94565e-251	1	Itm2c
3.13091e-172	0.728751	0.869	0.499	5.48003e-168	1	1700037H04Rik
9.8722e-190	0.727309	0.993	0.903	1.72793e-185	1	Ly6h
2.26614e-178	0.724962	0.909	0.516	3.96643e-174	1	Slc32a1
1.36426e-170	0.722024	0.951	0.762	2.38787e-166	1	Map2k1
3.53417e-207	0.716543	0.774	0.325	6.18586e-203	1	Mctp1
7.18292e-161	0.71389	0.833	0.447	1.25723e-156	1	Synpr
1.92762e-187	0.707684	0.836	0.4	3.37391e-183	1	Meis2
4.35631e-196	0.691611	0.866	0.354	7.62485e-192	1	Rgs9
7.65229e-169	0.686548	0.966	0.812	1.33938e-164	1	Nsg1
2.18741e-161	0.684059	0.936	0.646	3.82862e-157	1	Abat
3.19332e-226	0.678629	0.688	0.218	5.58926e-222	1	Adora2a
1.03386e-160	0.677598	0.962	0.761	1.80957e-156	1	Gaa
5.63743e-154	0.673321	0.936	0.612	9.8672e-150	1	Kcnip2
0	0.669628	0.464	0.054	0	1	Dlk1
9.89312e-144	0.655081	0.909	0.626	1.73159e-139	1	Pnmal2
1.99899e-164	0.650095	0.734	0.344	3.49883e-160	1	Rab40b
2.26675e-258	0.640652	0.612	0.159	3.9675e-254	1	Gpr6
2.20679e-136	0.638392	0.876	0.554	3.86255e-132	1	Nrsn2
5.6448e-184	0.622701	0.701	0.259	9.88009e-180	1	Drd1
2.4417e-152	0.620236	0.766	0.383	4.2737e-148	1	Cpne5
3.75957e-138	0.617226	0.96	0.802	6.58037e-134	1	Camkv
1.37493e-147	0.613496	0.841	0.477	2.40655e-143	1	Ahi1
7.21165e-128	0.601745	0.92	0.663	1.26225e-123	1	Marcks
4.22754e-217	0.596654	0.587	0.173	7.39946e-213	1	Plppr1
1.38196e-131	0.596576	0.894	0.593	2.41885e-127	1	Cdk17
6.40421e-119	0.595528	0.89	0.601	1.12093e-114	1	Phactr1
6.60403e-262	0.591953	0.518	0.114	1.1559e-257	1	Prkch
7.02145e-139	0.59185	0.82	0.448	1.22896e-134	1	Alcam
2.50909e-144	0.590069	0.75	0.368	4.39166e-140	1	Sowaha
1.64229e-177	0.582348	0.653	0.243	2.87449e-173	1	Ankrd63
9.5961e-196	0.577872	1	0.995	1.67961e-191	1	Ndrg4
2.96927e-167	0.574747	0.888	0.388	5.19711e-163	1	Pde10a
4.04013e-138	0.568628	0.984	0.909	7.07144e-134	1	Tsc22d1
2.26885e-187	0.565128	0.554	0.172	3.97116e-183	1	Htr2c
5.58476e-171	0.564829	0.999	0.985	9.775e-167	1	Bex2
8.16894e-119	0.563902	0.851	0.541	1.42981e-114	1	C2cd2l
3.86108e-153	0.562468	0.73	0.322	6.75806e-149	1	Carhsp1
1.90842e-132	0.553587	0.688	0.324	3.3403e-128	1	Itgb1bp1
6.44157e-123	0.551442	0.838	0.492	1.12747e-118	1	St8sia3
9.56287e-178	0.55123	0.551	0.175	1.67379e-173	1	Rbp1
1.456e-111	0.550989	0.95	0.752	2.54843e-107	1	Baiap2
1.61103e-148	0.541747	0.577	0.215	2.81978e-144	1	Gpr83
7.43678e-180	0.540263	0.635	0.211	1.30166e-175	1	Drd2
5.44274e-125	0.539294	0.999	0.991	9.52643e-121	1	Ncdn
2.69884e-122	0.539272	0.652	0.309	4.72379e-118	1	Akap5
1.51031e-202	0.534049	0.516	0.14	2.64349e-198	1	Col6a1
1.60257e-125	0.532605	0.626	0.285	2.80498e-121	1	Lrrn3
3.26814e-109	0.53193	0.665	0.336	5.72023e-105	1	Gucy1a1
1.31725e-91	0.523013	0.831	0.569	2.30559e-87	1	Tomm70a
2.19903e-104	0.522308	0.814	0.477	3.84896e-100	1	Tesc
1.20992e-133	0.514227	0.634	0.276	2.11772e-129	1	Syndig1
7.37988e-111	0.513332	0.807	0.452	1.2917e-106	1	Kcnab1
1.77267e-109	0.508643	0.737	0.402	3.10271e-105	1	2010204K13Rik
1.8588e-176	0.50729	0.541	0.167	3.25345e-172	1	Rarb
5.64413e-123	0.504723	0.713	0.344	9.87893e-119	1	Tmem91
1.62948e-105	0.504611	0.722	0.393	2.85209e-101	1	Pnck
4.57891e-91	0.500503	0.937	0.797	8.01447e-87	1	Arpc1a
6.1511e-184	0.498012	1	1	1.07663e-179	1	Eef1a1
9.30631e-97	0.493974	0.772	0.481	1.62888e-92	1	Sesn3
7.19721e-101	0.493965	0.842	0.495	1.25973e-96	1	Spock3
3.25102e-129	0.493679	0.577	0.237	5.69025e-125	1	Fam102b
1.40476e-117	0.491657	0.994	0.881	2.45875e-113	1	Hpca
5.82003e-67	0.481863	0.83	0.612	1.01868e-62	1	Ivns1abp
2.69682e-107	0.479162	0.687	0.344	4.72025e-103	1	Cacna2d3
1.04975e-106	0.47527	0.985	0.918	1.83738e-102	1	Fbxl16
1.70775e-85	0.47487	0.861	0.597	2.98908e-81	1	Bex1
1.31681e-112	0.47349	0.99	0.955	2.30482e-108	1	Ddx5
3.82889e-75	0.470673	0.893	0.696	6.70171e-71	1	Elmod1
1.65945e-87	0.46866	0.941	0.768	2.90454e-83	1	Mrpl52
5.19539e-162	0.467721	0.474	0.138	9.0935e-158	1	Serpina9
7.93195e-128	0.467146	1	0.985	1.38833e-123	1	Gas5
8.68159e-81	0.46247	0.938	0.705	1.51954e-76	1	Gad1
2.34391e-79	0.46212	0.893	0.675	4.10255e-75	1	Car11
1.96095e-111	0.461785	0.991	0.962	3.43226e-107	1	Slc22a17
3.17468e-87	0.461638	0.949	0.798	5.55665e-83	1	Ramp1
9.48748e-99	0.459181	0.625	0.313	1.66059e-94	1	Bex4
1.49366e-98	0.458448	0.666	0.339	2.61435e-94	1	Ap1s2
6.1877e-93	0.458047	0.972	0.873	1.08303e-88	1	Caly
6.25982e-90	0.457195	0.701	0.394	1.09566e-85	1	Rgs2
2.15156e-75	0.456986	0.854	0.636	3.76587e-71	1	Ppp1r9a
5.45778e-127	0.456233	0.539	0.205	9.55276e-123	1	Foxo1
1.30721e-81	0.455854	0.741	0.465	2.28801e-77	1	Ppp1r7
1.93948e-87	0.455453	0.675	0.38	3.39467e-83	1	Vstm2l
2.8144e-71	0.455282	0.889	0.738	4.92604e-67	1	AC149090.1
1.49068e-86	0.455117	0.773	0.463	2.60913e-82	1	Dgkb
3.56802e-80	0.451867	0.667	0.364	6.24511e-76	1	Id4
8.2291e-134	0.444661	0.522	0.185	1.44034e-129	1	Sv2c
3.62653e-77	0.444381	0.713	0.439	6.34752e-73	1	Arhgap33
9.71616e-79	0.443819	0.98	0.911	1.70062e-74	1	6330403K07Rik
3.976e-88	0.443656	0.574	0.288	6.95918e-84	1	Celf3
1.21069e-121	0.44336	0.592	0.234	2.11907e-117	1	Rxrg
7.17131e-83	0.442439	0.629	0.346	1.25519e-78	1	Cntnap2
2.04856e-75	0.439958	0.761	0.486	3.5856e-71	1	Plppr4
7.69618e-81	0.43944	0.937	0.822	1.34706e-76	1	Zfp706
2.19175e-74	0.438427	0.818	0.58	3.83622e-70	1	Syt5
1.69624e-79	0.434854	0.683	0.398	2.96893e-75	1	Slmap
3.1622e-90	0.428737	0.577	0.278	5.53479e-86	1	Clip4
1.90538e-66	0.428621	0.707	0.448	3.33499e-62	1	Fxyd2
4.12538e-87	0.427767	0.674	0.356	7.22065e-83	1	Bcl11b
1.8194e-115	0.425548	0.499	0.192	3.18449e-111	1	Mchr1
4.15728e-80	0.425274	0.66	0.373	7.27649e-76	1	Osbpl8
2.26861e-76	0.420303	0.754	0.464	3.97075e-72	1	Grm5
1.24516e-63	0.42027	0.839	0.619	2.17941e-59	1	Plk2
7.14414e-161	0.419943	0.441	0.12	1.25044e-156	1	Six3
2.28435e-106	0.419295	0.52	0.211	3.9983e-102	1	Vat1l
3.91022e-75	0.418412	0.744	0.465	6.84406e-71	1	Ablim2
2.74324e-69	0.415814	0.731	0.463	4.80149e-65	1	Dgat2
2.94885e-99	0.415589	0.572	0.257	5.16137e-95	1	Lingo3
6.63152e-76	0.413936	0.627	0.353	1.16071e-71	1	Ets2
1.38934e-55	0.412298	0.75	0.54	2.43176e-51	1	Rian
4.14274e-123	0.411941	0.478	0.165	7.25103e-119	1	Rem2
4.12633e-66	0.411741	0.807	0.573	7.22232e-62	1	Gria1
4.46904e-76	0.411246	0.615	0.339	7.82216e-72	1	Neto1
1.13837e-73	0.410976	0.968	0.892	1.99249e-69	1	Ap1s1
1.68393e-74	0.410098	0.615	0.347	2.94737e-70	1	Zmym3
4.72521e-89	0.407556	0.542	0.249	8.27054e-85	1	Klhl13
4.866e-182	0.404665	0.365	0.077	8.51696e-178	1	Car12
5.09344e-117	0.403791	0.458	0.16	8.91504e-113	1	Unc13c
6.614e-62	0.403736	0.724	0.487	1.15765e-57	1	Ppp2r5b
1.69038e-137	0.403591	1	0.999	2.95866e-133	1	Eif1
4.40718e-69	0.402107	0.983	0.934	7.71389e-65	1	Gm10076
1.57086e-73	0.401962	0.669	0.39	2.74947e-69	1	Sh2d5
1.90657e-73	0.401534	0.659	0.386	3.33708e-69	1	Lzts3
2.22362e-59	0.401252	0.901	0.762	3.892e-55	1	Zcchc18
5.02876e-64	0.400143	0.946	0.831	8.80185e-60	1	Pgrmc1
1.8634e-78	0.399521	0.628	0.342	3.26151e-74	1	Caln1
3.00012e-112	0.398951	0.536	0.204	5.25111e-108	1	Syndig1l
1.54026e-67	0.397523	0.793	0.536	2.69591e-63	1	Hmgn1
2.38027e-70	0.397313	0.961	0.806	4.16618e-66	1	Gap43
3.26369e-68	0.396995	0.972	0.906	5.71244e-64	1	Eef1b2
4.29885e-72	0.396009	0.971	0.915	7.52427e-68	1	Maged1
1.78559e-73	0.391333	0.628	0.351	3.12532e-69	1	Bcr
6.90002e-64	0.390972	0.961	0.871	1.20771e-59	1	Mrps33
7.82898e-66	0.387337	0.628	0.377	1.37031e-61	1	Blcap
4.27072e-59	0.386713	0.845	0.633	7.47505e-55	1	Gnb5
6.56221e-79	0.385771	0.996	0.973	1.14858e-74	1	Arf3
6.30126e-63	0.384461	0.704	0.454	1.10291e-58	1	Nomo1
4.75897e-58	0.382125	0.685	0.446	8.32962e-54	1	Pdxk
6.46629e-76	0.381457	0.559	0.287	1.1318e-71	1	Trank1
2.14139e-58	0.381272	0.838	0.622	3.74807e-54	1	Sumo3
8.34149e-107	0.380374	1	0.996	1.46001e-102	1	Oaz1
9.73659e-57	0.378766	0.913	0.781	1.7042e-52	1	Pde2a
3.98127e-96	0.3768	0.451	0.174	6.96842e-92	1	Foxp2
2.67258e-67	0.373437	1	0.986	4.67782e-63	1	Uba52
2.49789e-63	0.372166	0.952	0.881	4.37206e-59	1	Tomm20
8.71841e-74	0.372123	0.549	0.28	1.52598e-69	1	Prkar2b
1.60343e-152	0.371308	0.341	0.077	2.80647e-148	1	Baiap3
5.14253e-58	0.370023	0.694	0.448	9.00097e-54	1	Dtnbp1
7.37136e-65	0.36917	0.615	0.354	1.29021e-60	1	Inpp5f
2.84624e-51	0.368687	0.791	0.596	4.98178e-47	1	Jph4
2.74082e-58	0.367928	0.675	0.43	4.79726e-54	1	Rbck1
1.27059e-73	0.367747	0.991	0.926	2.22391e-69	1	H3f3a
2.97292e-92	0.366704	0.438	0.173	5.2035e-88	1	Pdzd2
8.68727e-65	0.366573	0.594	0.334	1.52053e-60	1	D430019H16Rik
3.18361e-117	0.365747	0.383	0.118	5.57228e-113	1	Gm9989
1.60436e-50	0.365694	0.912	0.798	2.80812e-46	1	Camk2b
3.02125e-95	0.365	0.419	0.156	5.2881e-91	1	Pbx3
2.68625e-73	0.364909	0.532	0.262	4.70174e-69	1	Chn2
1.3384e-77	0.364897	0.498	0.234	2.34261e-73	1	Efnb2
1.37016e-54	0.363919	0.795	0.587	2.39818e-50	1	Hnrnph1
3.06654e-52	0.363035	0.809	0.604	5.36736e-48	1	Dbn1
3.55169e-72	0.35896	0.53	0.263	6.21651e-68	1	Tle4
1.66285e-54	0.357429	0.692	0.456	2.91048e-50	1	Celf5
9.84904e-68	0.356449	0.496	0.248	1.72388e-63	1	Shisa9
3.49804e-69	0.35628	0.519	0.265	6.12261e-65	1	Arl4a
1.00175e-46	0.355017	0.87	0.716	1.75336e-42	1	Pkig
3.38049e-61	0.354768	0.651	0.388	5.91687e-57	1	Cyld
2.8518e-65	0.349592	0.81	0.514	4.9915e-61	1	Inf2
7.57429e-122	0.347358	1	1	1.32573e-117	1	Fau
1.36802e-48	0.346698	0.671	0.445	2.39444e-44	1	Icam5
2.09711e-47	0.346079	0.662	0.433	3.67057e-43	1	2900052N01Rik
1.34161e-43	0.342896	0.786	0.601	2.34822e-39	1	Fam49a
2.82323e-99	0.342178	0.271	0.071	4.9415e-95	1	Crabp1
6.64854e-49	0.341713	0.931	0.828	1.16369e-44	1	Snrpg
6.2617e-36	0.341245	0.668	0.485	1.09599e-31	1	Rgs10
2.25462e-49	0.34122	0.583	0.361	3.94627e-45	1	Dbpht2
2.87486e-46	0.341075	0.762	0.552	5.03188e-42	1	Gucy1b1
5.27686e-56	0.340307	0.491	0.268	9.23608e-52	1	Lrrtm3
2.20331e-81	0.33969	0.486	0.215	3.85646e-77	1	Ripor2
8.61349e-58	0.335038	0.969	0.928	1.50762e-53	1	Gnb2
2.53961e-166	0.334678	0.269	0.045	4.44509e-162	1	Stard5
2.61171e-66	0.333652	0.488	0.241	4.57128e-62	1	Isyna1
4.71471e-61	0.333192	0.54	0.293	8.25215e-57	1	Zfp467
1.66744e-49	0.331446	0.607	0.377	2.91852e-45	1	Arel1
2.19691e-58	0.330796	0.526	0.285	3.84525e-54	1	Ccdc106
1.84861e-43	0.329923	0.809	0.599	3.23563e-39	1	Klhl2
4.14086e-41	0.328151	0.854	0.685	7.24775e-37	1	Anks1b
1.46886e-44	0.327756	0.889	0.736	2.57095e-40	1	Snhg8
1.25492e-51	0.327628	0.971	0.901	2.19648e-47	1	Bex3
2.75269e-80	0.325128	0.433	0.179	4.81803e-76	1	Gnb4
2.48655e-42	0.324742	0.631	0.429	4.35221e-38	1	Pdrg1
2.42262e-46	0.324638	0.951	0.808	4.24031e-42	1	Hpcal4
1.27378e-67	0.324409	0.999	0.994	2.2295e-63	1	Ywhaz
6.0219e-44	0.323914	0.806	0.608	1.05401e-39	1	Rasgef1a
1.04305e-45	0.323461	0.71	0.485	1.82565e-41	1	Nat14
5.34676e-58	0.32287	0.991	0.956	9.35843e-54	1	Uqcrb
2.69529e-41	0.322164	0.77	0.591	4.71757e-37	1	Gng10
1.79019e-41	0.320965	0.927	0.825	3.13336e-37	1	Serp2
2.9653e-102	0.320711	0.301	0.084	5.19017e-98	1	Cpne2
3.60301e-65	0.319905	0.501	0.25	6.30636e-61	1	Gm13889
1.61815e-45	0.31856	0.537	0.325	2.83225e-41	1	Bhlhb9
5.10531e-51	0.316728	0.569	0.342	8.93583e-47	1	Shisa7
6.55848e-47	0.316484	0.936	0.809	1.14793e-42	1	Gria2
2.626e-51	0.316216	0.551	0.324	4.59628e-47	1	Slc2a13
1.27596e-40	0.316134	0.718	0.513	2.23332e-36	1	Cox20
3.25507e-43	0.315635	0.622	0.415	5.69736e-39	1	Usp11
1.0851e-40	0.314105	0.907	0.803	1.89925e-36	1	Eef1g
2.37936e-59	0.313265	0.519	0.273	4.16459e-55	1	Ypel2
2.66875e-112	0.313116	0.317	0.085	4.67111e-108	1	Kcna5
1.15331e-56	0.312384	0.446	0.225	2.01863e-52	1	Chst15
3.32377e-51	0.308684	0.983	0.946	5.81759e-47	1	Thra
5.03575e-42	0.308191	0.674	0.463	8.81408e-38	1	Rit2
4.23849e-58	0.307439	0.469	0.237	7.41863e-54	1	Hs6st2
2.6295e-105	0.307012	0.31	0.086	4.60241e-101	1	Zfp503
1.77659e-67	0.305918	0.391	0.167	3.10957e-63	1	Grik2
1.15571e-43	0.30558	0.604	0.392	2.02284e-39	1	Dnal4
3.34172e-45	0.304337	0.625	0.404	5.849e-41	1	Smarcd3
2.26655e-38	0.304224	0.951	0.863	3.96715e-34	1	Mapk1
1.33357e-42	0.303183	0.726	0.517	2.33415e-38	1	Nbdy
1.166e-45	0.303053	0.628	0.404	2.04085e-41	1	Cfap20
4.93006e-81	0.302859	0.506	0.212	8.62909e-77	1	Lrrc10b
4.698e-50	0.301567	0.572	0.332	8.2229e-46	1	Smpd3
1.19585e-40	0.301514	0.898	0.75	2.0931e-36	1	2410006H16Rik
3.796e-52	0.30146	0.493	0.265	6.64415e-48	1	Kazn
1.52352e-65	0.301067	0.807	0.494	2.66661e-61	1	Rasd2
5.35399e-69	0.299787	0.354	0.142	9.37109e-65	1	Gm14004
1.97856e-152	0.299362	0.253	0.043	3.46307e-148	1	P2ry1
8.41475e-61	0.299262	0.644	0.347	1.47283e-56	1	Scn4b
2.97918e-33	0.298648	0.812	0.655	5.21445e-29	1	Tusc3
3.05491e-38	0.298614	0.573	0.379	5.34701e-34	1	Ppp2r5d
2.40646e-44	0.298506	0.537	0.326	4.21203e-40	1	Ubr5
2.37261e-53	0.297923	0.577	0.319	4.15278e-49	1	Rasgrp2
1.58923e-50	0.297629	0.483	0.263	2.78163e-46	1	Rgs14
2.11563e-45	0.297408	0.673	0.438	3.70299e-41	1	Rnd2
4.00905e-51	0.297165	0.995	0.971	7.01703e-47	1	Naca
1.39757e-36	0.296322	0.791	0.619	2.44616e-32	1	Mbnl2
7.05736e-35	0.296258	0.86	0.736	1.23525e-30	1	Mrpl33
1.50762e-66	0.295866	0.367	0.153	2.6388e-62	1	Npas2
1.0301e-40	0.295576	0.751	0.54	1.80299e-36	1	Gabrb3
9.06929e-40	0.295403	0.635	0.423	1.5874e-35	1	Gabrd
9.50733e-76	0.293791	0.388	0.153	1.66407e-71	1	Traip
1.30461e-36	0.293743	0.874	0.751	2.28347e-32	1	Nap1l1
2.61694e-35	0.293167	0.846	0.7	4.58043e-31	1	Tef
2.42092e-35	0.292542	0.668	0.486	4.23735e-31	1	Fuom
7.7137e-35	0.292459	0.836	0.694	1.35013e-30	1	Mrpl23
4.07972e-66	0.292111	0.4	0.172	7.14073e-62	1	Syt6
1.43044e-34	0.291993	0.898	0.802	2.5037e-30	1	Matr3
6.63284e-78	0.291713	0.358	0.133	1.16095e-73	1	Kcna4
2.22094e-38	0.291689	0.917	0.79	3.88731e-34	1	Psd
2.69369e-38	0.290995	0.728	0.531	4.71476e-34	1	Tceal6
3.70044e-43	0.290715	0.6	0.381	6.47688e-39	1	Pde4b
7.21779e-38	0.28767	0.795	0.602	1.26333e-33	1	Slc6a1
3.59951e-36	0.287144	0.795	0.606	6.30023e-32	1	Rbm39
3.51463e-36	0.286592	0.608	0.417	6.15165e-32	1	Ssbp2
1.7622e-33	0.286362	0.878	0.772	3.08439e-29	1	Trappc2l
1.9693e-42	0.28534	0.535	0.322	3.44686e-38	1	Foxp1
9.65079e-44	0.28522	0.487	0.283	1.68918e-39	1	Klhl7
1.25783e-37	0.28412	0.74	0.536	2.20157e-33	1	Nol7
1.633e-48	0.28409	0.74	0.501	2.85824e-44	1	Hmgn2
1.27224e-32	0.283488	0.807	0.675	2.2268e-28	1	Ndn
4.26425e-40	0.282523	0.556	0.351	7.46372e-36	1	Clk1
1.91546e-133	0.282346	0.205	0.032	3.35263e-129	1	Upb1
5.50118e-83	0.282257	0.325	0.109	9.62872e-79	1	Filip1
1.08969e-63	0.282125	0.335	0.134	1.90728e-59	1	Lpl
4.16742e-48	0.282047	0.463	0.252	7.29424e-44	1	Tln2
1.9849e-33	0.281677	0.674	0.485	3.47418e-29	1	Pianp
1.53503e-47	0.281569	0.49	0.273	2.68676e-43	1	Mrtfa
3.28414e-39	0.281159	0.619	0.411	5.74824e-35	1	Srsf7
1.85216e-38	0.28114	0.522	0.328	3.24184e-34	1	Pde8b
9.68169e-37	0.280925	0.583	0.389	1.69459e-32	1	Cadm1
1.15428e-36	0.280357	0.624	0.43	2.02033e-32	1	Celf1
7.15761e-32	0.28009	0.813	0.665	1.2528e-27	1	Araf
2.99934e-33	0.279475	0.687	0.497	5.24974e-29	1	Ppp2r2a
6.0013e-55	0.278177	0.998	0.992	1.05041e-50	1	Pfdn5
3.92092e-37	0.278081	0.527	0.333	6.86279e-33	1	Begain
8.13368e-45	0.277946	0.448	0.246	1.42364e-40	1	Plekha5
1.87109e-36	0.277561	0.541	0.345	3.27497e-32	1	Rragd
4.10632e-48	0.27656	0.415	0.212	7.18729e-44	1	Jsrp1
6.9424e-32	0.276412	0.933	0.863	1.21513e-27	1	Prkacb
2.77876e-52	0.275528	0.442	0.225	4.86367e-48	1	Zcchc14
2.43287e-30	0.275317	0.789	0.642	4.25825e-26	1	Mrpl53
9.86328e-65	0.275249	0.404	0.176	1.72637e-60	1	Rcn1
5.51528e-42	0.274995	0.45	0.255	9.6534e-38	1	Pptc7
1.72717e-46	0.274194	0.377	0.189	3.02306e-42	1	Btg1
3.33503e-31	0.272807	0.666	0.494	5.83731e-27	1	Pnmal1
6.00519e-42	0.272383	0.489	0.286	1.05109e-37	1	Kcnq5
6.52443e-30	0.272161	0.839	0.713	1.14197e-25	1	Pam16
5.20284e-35	0.271947	0.574	0.381	9.10653e-31	1	Pitpnm2
5.31209e-33	0.271467	0.944	0.873	9.29776e-29	1	Cx3cl1
2.19664e-40	0.271318	0.495	0.291	3.84477e-36	1	Rgs8
3.99545e-58	0.271143	0.353	0.15	6.99324e-54	1	Asic4
2.54737e-45	0.270945	0.46	0.252	4.45866e-41	1	Ric8b
1.1851e-58	0.270801	0.364	0.159	2.07428e-54	1	Btg3
7.11055e-47	0.27059	0.501	0.281	1.24456e-42	1	Kctd12
1.8139e-29	0.270132	0.865	0.747	3.17487e-25	1	Med28
7.19962e-50	0.270055	0.416	0.209	1.26015e-45	1	Myh7
6.77887e-32	0.269502	0.937	0.872	1.18651e-27	1	Cnbp
4.58387e-31	0.269413	0.608	0.419	8.02315e-27	1	Wdr6
8.48085e-43	0.26906	0.442	0.245	1.4844e-38	1	Fam110b
7.25659e-89	0.269042	0.28	0.081	1.27012e-84	1	Arhgap6
1.03801e-40	0.269025	0.995	0.954	1.81683e-36	1	Ctxn1
1.1779e-33	0.268724	0.916	0.838	2.06168e-29	1	Hnrnpa2b1
6.14933e-43	0.268719	0.461	0.258	1.07632e-38	1	Lmo7
9.31195e-33	0.26816	0.719	0.526	1.62987e-28	1	Snhg12
1.2255e-65	0.267974	0.308	0.114	2.14499e-61	1	Slc35d3
3.73647e-80	0.267902	0.293	0.094	6.53994e-76	1	Doc2b
7.42504e-35	0.267828	0.61	0.419	1.2996e-30	1	Actl6b
9.00637e-39	0.267552	0.448	0.261	1.57638e-34	1	Sptb
3.26286e-34	0.267244	0.584	0.398	5.71098e-30	1	Tspoap1
1.99849e-73	0.266884	0.279	0.092	3.49796e-69	1	Spata13
1.71496e-43	0.266842	0.397	0.208	3.00169e-39	1	Phlda1
4.89188e-48	0.266394	0.472	0.25	8.56225e-44	1	Zbtb20
2.56698e-38	0.266158	0.99	0.978	4.49299e-34	1	Grcc10
2.23522e-36	0.265547	0.507	0.317	3.91231e-32	1	Cacna1e
1.16325e-30	0.265343	0.675	0.497	2.03604e-26	1	Pkia
1.53608e-31	0.264416	0.652	0.467	2.6886e-27	1	Mettl9
2.27598e-34	0.264156	0.967	0.928	3.98365e-30	1	Arf1
1.01185e-38	0.263966	0.521	0.318	1.77104e-34	1	Scn3b
2.63135e-32	0.262166	0.558	0.373	4.60566e-28	1	Arglu1
3.02916e-39	0.261998	0.461	0.268	5.30194e-35	1	Txnrd1
9.21919e-30	0.261013	0.693	0.527	1.61364e-25	1	Lsm4
8.92639e-41	0.260802	0.469	0.27	1.56239e-36	1	Cpsf3
8.83521e-27	0.260496	0.753	0.61	1.54643e-22	1	Snrpf
2.64841e-28	0.260399	0.823	0.683	4.63552e-24	1	Sf3b5
6.12878e-27	0.260113	0.582	0.422	1.07272e-22	1	Rasl10b
1.52029e-50	0.259643	0.401	0.196	2.66096e-46	1	Samd14
4.76254e-55	0.259454	0.348	0.152	8.33588e-51	1	Gabrg1
4.72453e-34	0.258625	0.619	0.423	8.26935e-30	1	Slc2a3
2.21323e-28	0.258604	0.831	0.692	3.87381e-24	1	Npm1
1.86812e-32	0.258153	0.611	0.423	3.26977e-28	1	Hnrnpd
1.8396e-42	0.258021	0.411	0.22	3.21986e-38	1	Mpped2
7.49702e-47	0.257656	0.408	0.206	1.3122e-42	1	Lmo2
1.35711e-46	0.257533	0.383	0.19	2.37535e-42	1	Glce
4.22197e-40	0.256885	0.516	0.307	7.38971e-36	1	Tiam2
5.76508e-25	0.256769	0.658	0.499	1.00906e-20	1	Gda
9.0382e-34	0.255506	0.507	0.322	1.58196e-29	1	Cbx4
3.80174e-33	0.254611	0.771	0.58	6.65419e-29	1	2010300C02Rik
6.08e-33	0.254575	0.603	0.41	1.06418e-28	1	Tmem130
9.88519e-58	0.254428	0.323	0.133	1.73021e-53	1	Grm4
1.36571e-31	0.254048	0.959	0.913	2.39041e-27	1	Gabarapl2
6.16749e-35	0.253274	0.422	0.249	1.0795e-30	1	Spint2
4.83163e-40	0.253098	0.995	0.968	8.4568e-36	1	Ppp3ca
2.49495e-30	0.252983	0.651	0.467	4.36692e-26	1	Sptbn4
8.1654e-33	0.252772	0.517	0.333	1.42919e-28	1	Wrb
1.18461e-25	0.252709	0.656	0.499	2.07342e-21	1	Pcdh10
6.78511e-38	0.252242	0.449	0.261	1.1876e-33	1	Snx25
4.31915e-30	0.252114	0.731	0.553	7.55982e-26	1	Mast3
2.23411e-32	0.252077	0.507	0.328	3.91037e-28	1	Pds5b
2.011e-40	0.251745	0.428	0.236	3.51985e-36	1	Hmgb3
2.05686e-24	0.25104	0.778	0.653	3.60012e-20	1	Hsph1
1.87726e-51	0.250743	0.364	0.167	3.28577e-47	1	B3galt5
1.81116e-33	0.250627	0.549	0.359	3.17007e-29	1	Tro
5.45255e-19	-0.25005	0.762	0.83	9.54359e-15	1	Sez6l2
8.50464e-36	-0.250738	0.044	0.211	1.48857e-31	1	Kcnh7
2.61298e-22	-0.251863	0.186	0.33	4.5735e-18	1	Pex5l
2.45327e-18	-0.253026	0.497	0.602	4.29396e-14	1	Psd3
4.98832e-07	-0.253472	0.777	0.783	0.00873106	1	Prdx6
2.32773e-19	-0.253673	0.424	0.55	4.07422e-15	1	Dnajc6
6.82461e-73	-0.253961	1	1	1.19451e-68	1	Ppia
3.21018e-09	-0.254467	0.402	0.478	5.61878e-05	1	Ctss
1.78787e-20	-0.2546	0.262	0.403	3.12932e-16	1	Pls3
8.48741e-13	-0.255579	0.624	0.685	1.48555e-08	1	Sec11c
9.43494e-29	-0.255653	0.95	0.98	1.6514e-24	1	Serinc1
7.83523e-26	-0.256852	0.167	0.327	1.3714e-21	1	Nfib
6.13323e-14	-0.257589	0.215	0.322	1.0735e-09	1	Gng11
1.15328e-19	-0.257952	0.694	0.765	2.01859e-15	1	Sult4a1
2.36331e-18	-0.259049	0.379	0.508	4.13649e-14	1	Atp1b2
4.96625e-20	-0.25925	0.424	0.553	8.69243e-16	1	B3gat3
1.23008e-31	-0.25949	0.076	0.24	2.153e-27	1	Hs3st2
5.57362e-17	-0.261093	0.386	0.501	9.75551e-13	1	Tppp
8.6442e-30	-0.262348	0.071	0.225	1.51299e-25	1	Syt17
6.05495e-28	-0.262717	0.109	0.265	1.0598e-23	1	Cnih3
1.87064e-18	-0.263018	0.574	0.659	3.27418e-14	1	Glrb
9.0759e-27	-0.26348	0.19	0.354	1.58855e-22	1	Glrx
7.04097e-31	-0.263529	0.107	0.275	1.23238e-26	1	Efr3a
9.52873e-17	-0.263909	0.52	0.605	1.66781e-12	1	Cacnb3
1.14313e-19	-0.264121	0.692	0.763	2.00083e-15	1	Kif1b
2.50696e-15	-0.26433	0.764	0.805	4.38793e-11	1	Ccl27a
9.57099e-35	-0.265166	0.039	0.199	1.67521e-30	1	Cpne9
1.98799e-20	-0.265621	0.374	0.5	3.47959e-16	1	Cdk16
6.51184e-22	-0.265966	0.25	0.395	1.13977e-17	1	Pcdh7
2.76563e-32	-0.267531	0.103	0.276	4.84068e-28	1	Ifitm10
1.41389e-26	-0.268691	0.886	0.927	2.47473e-22	1	Syt11
5.95153e-20	-0.269164	0.644	0.719	1.0417e-15	1	Kctd17
2.28701e-18	-0.269312	0.528	0.625	4.00295e-14	1	Mapk10
2.00916e-34	-0.269381	0.036	0.193	3.51663e-30	1	Dkkl1
5.66534e-17	-0.269781	0.651	0.711	9.91605e-13	1	Napb
4.18173e-21	-0.272085	0.35	0.489	7.31927e-17	1	Ntm
9.73202e-21	-0.275162	0.194	0.332	1.7034e-16	1	Rasgrf2
7.56605e-14	-0.27566	0.412	0.502	1.32429e-09	1	Pde1a
2.4886e-32	-0.276472	0.103	0.276	4.35579e-28	1	Miat
2.35412e-27	-0.277165	0.813	0.891	4.12041e-23	1	Tecr
1.78105e-25	-0.277332	0.194	0.35	3.11737e-21	1	Shank1
7.17109e-21	-0.277658	0.341	0.471	1.25516e-16	1	Bend6
1.19764e-22	-0.27869	0.712	0.788	2.09623e-18	1	Acot7
4.01234e-12	-0.278791	0.207	0.302	7.0228e-08	1	Grb14
1.39777e-35	-0.278836	0.094	0.276	2.44652e-31	1	Kcnj3
9.00996e-22	-0.280243	0.085	0.209	1.57701e-17	1	Kcnab3
3.00286e-21	-0.280552	0.494	0.605	5.2559e-17	1	Smim13
2.55287e-35	-0.280826	0.08	0.258	4.46829e-31	1	Doc2a
7.96711e-33	-0.281006	0.096	0.268	1.39448e-28	1	Kcnc2
4.1685e-34	-0.281309	0.079	0.252	7.29613e-30	1	Cadps2
1.51462e-26	-0.28183	0.193	0.352	2.65103e-22	1	Sez6l
1.0628e-25	-0.283032	0.308	0.464	1.86023e-21	1	Dusp3
1.27566e-21	-0.283053	0.452	0.576	2.23278e-17	1	Spock1
5.06105e-23	-0.284589	0.344	0.489	8.85836e-19	1	Slc39a10
1.31805e-34	-0.285255	0.097	0.276	2.30699e-30	1	Epop
3.4319e-37	-0.285567	0.093	0.28	6.00686e-33	1	Kcnc4
1.31545e-20	-0.285783	0.39	0.51	2.30243e-16	1	Mal2
5.72731e-27	-0.285975	0.8	0.874	1.00245e-22	1	Snap47
1.43647e-20	-0.287567	0.374	0.496	2.51426e-16	1	Disp2
3.08343e-16	-0.28796	0.383	0.493	5.39693e-12	1	Scd1
1.28691e-42	-0.288357	0.981	0.989	2.25249e-38	1	Calm3
5.17004e-30	-0.288987	0.218	0.396	9.04913e-26	1	Cxxc5
1.12091e-32	-0.289022	0.102	0.275	1.96192e-28	1	Satb1
1.92023e-09	-0.290289	0.255	0.332	3.36097e-05	1	Tspan2
3.33521e-29	-0.291199	0.16	0.33	5.83762e-25	1	Zeb2
3.02553e-23	-0.293224	0.664	0.748	5.29558e-19	1	Tmem59l
2.97443e-36	-0.294448	0.089	0.271	5.20615e-32	1	Galnt9
3.88517e-21	-0.294581	0.41	0.536	6.80022e-17	1	Baalc
2.13087e-26	-0.2946	0.536	0.658	3.72966e-22	1	Pitpna
4.72424e-36	-0.294679	0.093	0.275	8.26883e-32	1	Nrip3
1.32375e-28	-0.294911	0.213	0.381	2.31696e-24	1	Adcy2
6.58533e-12	-0.296266	0.639	0.684	1.15263e-07	1	Tsc22d4
6.33036e-23	-0.296989	0.401	0.535	1.108e-18	1	Pip5k1c
5.84275e-22	-0.297376	0.993	0.989	1.02266e-17	1	Slc1a2
6.11747e-16	-0.299939	0.235	0.346	1.07074e-11	1	Bcas1
7.40622e-23	-0.300023	0.095	0.227	1.29631e-18	1	Neat1
6.21372e-27	-0.300136	0.324	0.483	1.08759e-22	1	Eps15
1.25075e-19	-0.300798	0.238	0.368	2.18919e-15	1	H2-D1
7.10028e-23	-0.302109	0.674	0.75	1.24276e-18	1	Slc48a1
5.60739e-27	-0.302941	0.299	0.462	9.81462e-23	1	Opcml
1.51176e-26	-0.306658	0.216	0.376	2.64604e-22	1	Fam163b
4.72713e-46	-0.307233	0.028	0.222	8.2739e-42	1	Gm11549
9.68702e-35	-0.307495	0.884	0.943	1.69552e-30	1	Atp2a2
3.9763e-26	-0.307698	0.392	0.538	6.95971e-22	1	Amph
1.84074e-36	-0.308528	0.88	0.943	3.22185e-32	1	Gnb1
8.47097e-44	-0.31122	0.038	0.229	1.48267e-39	1	Neurod6
4.50949e-60	-0.312219	1	1	7.89297e-56	1	Cox8a
3.73401e-27	-0.312977	0.427	0.572	6.53564e-23	1	Adap1
8.98254e-24	-0.313647	0.562	0.659	1.57221e-19	1	Gls
1.55632e-27	-0.315527	0.628	0.731	2.72402e-23	1	Map1a
2.06496e-36	-0.316526	0.946	0.964	3.6143e-32	1	Tubb5
2.64357e-30	-0.319138	0.225	0.399	4.62704e-26	1	Ptprd
5.81641e-35	-0.319364	0.909	0.957	1.01805e-30	1	Ypel3
5.63113e-30	-0.322235	0.293	0.464	9.85616e-26	1	Cadps
7.71436e-30	-0.322301	0.904	0.932	1.35024e-25	1	Syt1
1.5632e-28	-0.323182	0.59	0.707	2.73607e-24	1	Rap1gds1
6.41907e-23	-0.324108	0.193	0.337	1.12353e-18	1	Igfbp5
3.32739e-30	-0.324556	0.259	0.426	5.82393e-26	1	Arhgef25
5.92346e-29	-0.3249	0.569	0.693	1.03678e-24	1	Hk1
2.04647e-38	-0.325522	0.125	0.321	3.58193e-34	1	Mical2
9.81988e-39	-0.327191	0.04	0.214	1.71877e-34	1	Trbc2
2.90284e-32	-0.327805	0.342	0.519	5.08083e-28	1	Tspan5
6.04472e-30	-0.329161	0.265	0.437	1.05801e-25	1	Lynx1
2.69814e-24	-0.329761	0.542	0.66	4.72255e-20	1	S100b
7.16792e-17	-0.330281	0.978	0.976	1.2546e-12	1	Scd2
2.24399e-26	-0.33055	0.564	0.677	3.92765e-22	1	Nrxn1
4.77406e-41	-0.332243	0.108	0.309	8.35604e-37	1	Fhl2
1.10581e-38	-0.337326	0.162	0.362	1.9355e-34	1	Fkbp1b
1.86021e-27	-0.339053	0.16	0.319	3.25593e-23	1	Vamp1
4.80873e-26	-0.339196	0.091	0.233	8.41671e-22	1	Ighm
8.76013e-39	-0.339701	0.051	0.23	1.53329e-34	1	Myl4
5.10133e-87	-0.340605	1	1	8.92886e-83	1	Cox6a1
6.4579e-47	-0.342255	0.077	0.292	1.13033e-42	1	Sytl2
3.1598e-42	-0.343975	0.134	0.342	5.5306e-38	1	Golga7b
8.4661e-49	-0.345226	0.082	0.305	1.48182e-44	1	Elavl4
9.66397e-40	-0.345554	0.109	0.305	1.69148e-35	1	Hapln4
6.98545e-26	-0.345603	0.767	0.849	1.22266e-21	1	Ctsd
3.70841e-47	-0.346525	0.073	0.287	6.49083e-43	1	Nr2f1
1.94815e-05	-0.347364	0.715	0.703	0.340984	1	Dbndd2
1.55422e-38	-0.347507	0.794	0.875	2.72035e-34	1	Gde1
1.87835e-35	-0.348231	0.186	0.374	3.28767e-31	1	Olfm2
1.68384e-46	-0.349347	0.111	0.33	2.94722e-42	1	Tspan17
3.46419e-27	-0.349629	0.628	0.735	6.06337e-23	1	Nefl
5.00292e-55	-0.34965	0.031	0.255	8.75662e-51	1	Neurod2
1.76287e-30	-0.349771	0.402	0.561	3.08555e-26	1	Hmgcs1
5.78461e-38	-0.350519	0.78	0.868	1.01248e-33	1	Tubb3
1.42226e-47	-0.350661	0.078	0.295	2.48939e-43	1	Rtn4r
5.8895e-44	-0.35175	0.863	0.935	1.03084e-39	1	Rab6b
1.0525e-31	-0.356344	0.587	0.706	1.84219e-27	1	Nsmf
8.2892e-14	-0.359039	0.773	0.8	1.45086e-09	1	Atp1a2
1.22622e-14	-0.359802	0.268	0.37	2.14626e-10	1	Ppp1r14a
8.11716e-11	-0.360506	0.241	0.325	1.42075e-06	1	Opalin
5.0162e-52	-0.361326	0.049	0.271	8.77986e-48	1	Car10
9.95704e-15	-0.361933	0.635	0.672	1.74278e-10	1	Rgs4
1.34911e-37	-0.364734	0.743	0.836	2.36135e-33	1	Ndrg3
3.46851e-41	-0.36835	0.801	0.895	6.07093e-37	1	Gng13
1.06997e-36	-0.368625	0.333	0.529	1.87277e-32	1	Tcf4
9.46511e-30	-0.370614	0.519	0.648	1.65668e-25	1	Bin1
8.21645e-12	-0.371179	0.358	0.438	1.43813e-07	1	Gatm
1.07627e-18	-0.371681	0.252	0.374	1.88379e-14	1	Ndrg1
2.49764e-49	-0.371685	0.948	0.972	4.37162e-45	1	Clstn1
1.47312e-36	-0.372881	0.233	0.423	2.5784e-32	1	Mpped1
9.85935e-62	-0.374455	0.97	0.987	1.72568e-57	1	Hsp90aa1
6.06086e-35	-0.375235	0.333	0.517	1.06083e-30	1	Camk2g
6.88776e-28	-0.375752	0.04	0.175	1.20557e-23	1	Vip
9.47549e-47	-0.375935	0.859	0.92	1.65849e-42	1	Tcf25
7.79667e-24	-0.376299	0.165	0.311	1.36465e-19	1	Rprm
3.541e-12	-0.380265	0.295	0.382	6.19782e-08	1	Pllp
8.07182e-34	-0.386223	0.421	0.579	1.41281e-29	1	Nat8l
2.5325e-41	-0.388198	0.426	0.612	4.43264e-37	1	Cadm2
2.6295e-62	-0.395508	0.948	0.979	4.60241e-58	1	Rtn3
3.99105e-50	-0.396326	0.734	0.86	6.98554e-46	1	Pld3
6.38475e-59	-0.398591	0.902	0.967	1.11752e-54	1	Ctsb
5.48588e-37	-0.399614	0.736	0.816	9.60194e-33	1	Syp
1.7518e-41	-0.399982	0.962	0.966	3.06618e-37	1	Gng3
2.88281e-41	-0.40016	0.485	0.649	5.04578e-37	1	Sept8
1.01231e-21	-0.40075	0.875	0.914	1.77185e-17	1	Cplx1
1.25328e-17	-0.402346	0.433	0.528	2.19361e-13	1	S100a6
1.17099e-52	-0.402592	0.993	0.991	2.04958e-48	1	Ywhah
3.23579e-39	-0.405125	0.311	0.51	5.6636e-35	1	Lgi3
9.04522e-49	-0.405342	0.745	0.862	1.58318e-44	1	Map1lc3a
1.03636e-35	-0.406322	0.851	0.908	1.81394e-31	1	Tubb2a
0.000249686	-0.407645	0.799	0.79	1	1	Malat1
8.33384e-32	-0.408782	0.487	0.613	1.45867e-27	1	Kalrn
1.35702e-12	-0.409539	0.257	0.35	2.37519e-08	1	Mog
1.96384e-36	-0.410285	0.46	0.618	3.4373e-32	1	Rapgef4
7.05358e-47	-0.411222	0.276	0.504	1.23459e-42	1	Khdrbs3
2.38331e-23	-0.411583	0.963	0.973	4.17151e-19	1	Clu
3.14867e-21	-0.412889	0.612	0.688	5.51112e-17	1	Qk
2.60013e-43	-0.416483	0.104	0.309	4.55101e-39	1	Wwox
2.06955e-44	-0.417393	0.357	0.556	3.62233e-40	1	Arhgdig
4.63473e-57	-0.417736	0.911	0.954	8.11216e-53	1	Thy1
9.3272e-28	-0.419258	0.816	0.867	1.63254e-23	1	Glul
4.08288e-47	-0.419838	0.825	0.887	7.14627e-43	1	Stxbp1
2.30752e-53	-0.420147	0.737	0.858	4.03886e-49	1	Cyfip2
5.59224e-67	-0.42377	0.99	0.994	9.7881e-63	1	Snrpn
1.98948e-48	-0.423804	0.199	0.429	3.48218e-44	1	S100a10
4.18021e-54	-0.42526	0.154	0.397	7.31663e-50	1	Sphkap
1.32744e-36	-0.425439	0.201	0.395	2.32342e-32	1	Cnr1
4.3211e-32	-0.427941	0.271	0.443	7.56322e-28	1	Nefm
2.54023e-57	-0.428013	0.832	0.916	4.44617e-53	1	Apbb1
2.78362e-44	-0.428071	0.424	0.616	4.87217e-40	1	Bsn
8.74833e-55	-0.429038	0.692	0.845	1.53122e-50	1	Clip3
4.77207e-50	-0.43537	0.217	0.452	8.35256e-46	1	Edil3
7.79149e-59	-0.437846	0.146	0.403	1.36374e-54	1	Cdk14
2.25369e-46	-0.438144	0.259	0.476	3.94463e-42	1	Nudt4
2.21038e-50	-0.440956	0.524	0.696	3.86884e-46	1	Tmem151a
7.17154e-51	-0.442734	0.304	0.527	1.25524e-46	1	Ube2ql1
5.93079e-47	-0.444214	0.44	0.632	1.03807e-42	1	Oip5os1
1.28617e-39	-0.445644	0.193	0.39	2.25118e-35	1	Rasl10a
4.94921e-55	-0.446404	0.82	0.896	8.6626e-51	1	Tagln3
2.96675e-57	-0.447007	0.053	0.29	5.19271e-53	1	Ccn3
7.41035e-36	-0.451399	0.35	0.515	1.29703e-31	1	Dkk3
8.89923e-65	-0.452548	0.125	0.397	1.55763e-60	1	Ppm1e
9.59946e-48	-0.45343	0.4	0.598	1.68019e-43	1	Oxr1
1.69551e-47	-0.453766	0.823	0.888	2.96766e-43	1	Prkar1b
3.07441e-60	-0.454626	0.741	0.876	5.38113e-56	1	Map1b
2.99126e-17	-0.457237	0.568	0.634	5.2356e-13	1	Plekhb1
7.98612e-58	-0.469396	0.185	0.438	1.39781e-53	1	Gng2
2.25413e-61	-0.469752	0.958	0.982	3.94541e-57	1	Sparcl1
3.94816e-53	-0.469827	0.56	0.729	6.91046e-49	1	Syngr1
2.91393e-47	-0.471058	0.446	0.636	5.10026e-43	1	Id2
7.48975e-62	-0.473725	0.883	0.939	1.31093e-57	1	Dnm1
1.05443e-51	-0.481366	0.38	0.591	1.84557e-47	1	Pgm2l1
1.32327e-64	-0.481859	0.106	0.371	2.31612e-60	1	Necab3
1.44541e-42	-0.487296	0.566	0.689	2.5299e-38	1	Sv2b
1.46473e-56	-0.499931	0.451	0.657	2.56371e-52	1	Ly6e
1.74192e-43	-0.50276	0.747	0.827	3.04888e-39	1	Camk2a
7.04044e-40	-0.504509	0.411	0.593	1.23229e-35	1	Resp18
3.32292e-53	-0.504877	0.528	0.695	5.81611e-49	1	Pak1
1.36021e-60	-0.505822	0.229	0.485	2.38078e-56	1	Camk2n2
3.22051e-17	-0.507868	0.305	0.414	5.63685e-13	1	Cldn11
5.09363e-52	-0.508208	0.239	0.47	8.91538e-48	1	Igfbp6
1.93912e-86	-0.509254	0.997	0.995	3.39404e-82	1	Stmn3
3.06093e-60	-0.512493	0.276	0.522	5.35754e-56	1	Gabbr2
7.39841e-58	-0.516197	0.196	0.442	1.29494e-53	1	Cabp1
1.73035e-71	-0.516291	0.725	0.866	3.02863e-67	1	Sept7
1.59245e-68	-0.517317	0.596	0.789	2.78727e-64	1	Mgst3
1.20357e-113	-0.517863	0.99	0.997	2.1066e-109	1	Tuba1a
3.48334e-73	-0.519423	0.73	0.868	6.09689e-69	1	Rab6a
1.24572e-54	-0.521742	0.591	0.724	2.18039e-50	1	Sh3gl2
4.38606e-78	-0.523305	0.865	0.937	7.67691e-74	1	Ywhag
1.33118e-76	-0.533918	0.073	0.367	2.32996e-72	1	Tbr1
1.72403e-17	-0.540808	0.346	0.443	3.01757e-13	1	Mag
2.4096e-68	-0.548796	0.269	0.54	4.21753e-64	1	Zbtb18
1.70402e-75	-0.550649	0.192	0.488	2.98254e-71	1	Syt13
4.42241e-45	-0.555814	0.329	0.529	7.74054e-41	1	Enpp2
9.24712e-67	-0.556594	0.518	0.73	1.61852e-62	1	Chgb
7.51705e-80	-0.560908	0.168	0.474	1.31571e-75	1	Rph3a
3.31387e-81	-0.562718	0.216	0.521	5.80027e-77	1	Shisa4
5.51876e-36	-0.567965	0.479	0.623	9.65948e-32	1	Csrp1
8.1196e-75	-0.570623	0.075	0.363	1.42117e-70	1	Slc30a3
4.50827e-56	-0.587729	0.491	0.678	7.89083e-52	1	B2m
1.24561e-63	-0.592289	0.591	0.77	2.18019e-59	1	Enc1
2.46278e-57	-0.593657	0.396	0.602	4.31061e-53	1	Serpini1
2.92818e-74	-0.595335	0.275	0.551	5.12519e-70	1	Efhd2
1.10336e-26	-0.596144	0.653	0.725	1.93122e-22	1	Qdpr
1.3613e-29	-0.598227	0.342	0.494	2.38268e-25	1	Trf
1.27068e-39	-0.599285	0.402	0.574	2.22407e-35	1	Sept4
1.08227e-85	-0.602804	0.243	0.556	1.89429e-81	1	Dlgap1
2.54015e-68	-0.60548	0.448	0.667	4.44602e-64	1	Slc24a2
6.09527e-29	-0.609306	0.508	0.631	1.06685e-24	1	Car2
8.75849e-84	-0.622339	0.691	0.838	1.533e-79	1	Syn1
8.00414e-18	-0.62816	0.437	0.541	1.40096e-13	1	Lars2
3.97151e-17	-0.629436	0.382	0.484	6.95134e-13	1	Mal
1.17697e-43	-0.635054	0.123	0.329	2.06005e-39	1	Gfap
3.86878e-106	-0.639127	0.759	0.917	6.77153e-102	1	Tuba4a
1.46308e-73	-0.653361	0.265	0.532	2.56083e-69	1	Stx1a
1.41622e-79	-0.663149	0.348	0.614	2.47881e-75	1	Lingo1
7.83297e-100	-0.679646	0.037	0.381	1.37101e-95	1	Nrn1
3.21243e-81	-0.681955	0.653	0.822	5.62272e-77	1	Ttc9b
3.1178e-116	-0.689659	0.606	0.844	5.45708e-112	1	Stmn4
7.80725e-18	-0.701393	0.539	0.606	1.3665e-13	1	Cnp
1.79724e-139	-0.701733	0.886	0.962	3.1457e-135	1	Tuba1b
9.11387e-98	-0.712054	1	0.998	1.5952e-93	1	Snap25
2.50511e-122	-0.714878	0.549	0.81	4.3847e-118	1	Tubb4b
2.34867e-92	-0.716658	0.404	0.671	4.11088e-88	1	Gabra1
1.97406e-64	-0.717786	0.292	0.528	3.45519e-60	1	Cdr1os
7.6578e-45	-0.721772	0.429	0.599	1.34034e-40	1	Cryab
1.02075e-179	-0.72326	1	1	1.78662e-175	1	Fth1
4.72408e-19	-0.731298	0.618	0.702	8.26855e-15	1	Npy
8.0435e-92	-0.7316	0.531	0.752	1.40785e-87	1	Fxyd7
7.047e-96	-0.734396	0.302	0.614	1.23344e-91	1	Osbpl1a
2.7284e-26	-0.759556	0.485	0.591	4.77552e-22	1	Apod
1.31673e-119	-0.76557	0.516	0.796	2.30468e-115	1	Tubb4a
4.9238e-99	-0.772184	0.392	0.669	8.61813e-95	1	Mef2c
7.54942e-110	-0.773186	0.232	0.579	1.32137e-105	1	Adcy1
5.60418e-111	-0.782883	0.457	0.728	9.80899e-107	1	Basp1
2.80678e-109	-0.791761	0.133	0.499	4.91271e-105	1	Nptx1
5.37931e-109	-0.851688	0.134	0.495	9.4154e-105	1	Vxn
3.29593e-124	-0.85841	0.265	0.621	5.76887e-120	1	Ncald
5.24859e-143	-0.905197	0.866	0.956	9.1866e-139	1	1110008P14Rik
6.33816e-126	-0.922098	0.577	0.832	1.10937e-121	1	Scn1b
2.25427e-23	-0.925705	0.623	0.72	3.94566e-19	1	Sst
7.30571e-158	-0.929846	0.612	0.864	1.27872e-153	1	Sncb
2.03451e-176	-0.982022	0.628	0.887	3.561e-172	1	Kif5a
1.6445e-82	-1.00695	0.187	0.486	2.87837e-78	1	Pvalb
1.26283e-207	-1.00819	0.874	0.963	2.21033e-203	1	Gnas
5.77551e-50	-1.01061	0.546	0.681	1.01089e-45	1	Mobp
1.58121e-123	-1.05165	0.366	0.677	2.76758e-119	1	Nptxr
9.07158e-199	-1.06142	0.903	0.98	1.5878e-194	1	Camk2n1
3.45918e-193	-1.07696	0.608	0.882	6.0546e-189	1	Stmn2
5.28673e-56	-1.09933	0.971	0.99	9.25337e-52	1	Gm42418
7.19904e-182	-1.16519	0.653	0.883	1.26005e-177	1	Vsnl1
1.69736e-62	-1.26262	0.955	0.933	2.97089e-58	1	Mbp
6.19082e-35	-1.32199	0.741	0.786	1.08358e-30	1	Plp1
3.13399e-34	-1.33247	0.786	0.841	5.48542e-30	1	Ptgds
1.16856e-302	-1.59986	0.79	0.961	2.04533e-298	1	Stmn1
7.7316e-235	-1.64495	0.527	0.866	1.35326e-230	1	Olfm1
3.7512e-284	-2.06668	0.222	0.782	6.56573e-280	1	Slc17a7
0	-2.08191	0.791	0.975	0	1	Nrgn
3.78897e-279	-2.29827	0.467	0.872	6.63184e-275	1	Cck

## Sheet: 2
p_val	avg_log2FC	pct.1	pct.2	p_val_adj	cluster	gene
0	1.57558	0.933	0.426	0	2	Pvalb
0	1.25544	1	0.904	0	2	Cplx1
4.10616e-207	1.05208	0.885	0.48	7.18701e-203	2	Cdr1os
2.03118e-270	1.04846	0.992	0.797	3.55518e-266	2	Scn1b
1.01941e-218	0.954945	0.837	0.397	1.78428e-214	2	Nefm
1.59435e-216	0.835539	1	0.945	2.79059e-212	2	1110008P14Rik
9.65876e-253	0.830174	1	0.998	1.69057e-248	2	Snap25
2.32756e-164	0.789517	0.939	0.71	4.07392e-160	2	Nefl
2.23193e-173	0.789276	0.938	0.627	3.90654e-169	2	Slc24a2
8.37928e-168	0.757782	0.688	0.277	1.46663e-163	2	Vamp1
4.63817e-142	0.750797	1	0.716	8.11819e-138	2	Slc17a7
1.15461e-163	0.738519	0.992	0.833	2.02092e-159	2	Sncb
4.89826e-131	0.733252	0.999	0.827	8.57343e-127	2	Cck
1.1652e-192	0.709506	0.603	0.186	2.03944e-188	2	Myl4
5.28172e-213	0.697999	1	0.995	9.2446e-209	2	Stmn3
8.46846e-182	0.685283	0.693	0.259	1.48223e-177	2	Hapln4
2.48063e-150	0.674657	0.866	0.435	4.34184e-146	2	Vxn
1.92698e-130	0.629505	0.998	0.854	3.3728e-126	2	Vsnl1
5.79245e-134	0.622245	0.772	0.396	1.01385e-129	2	Lynx1
1.43839e-134	0.619534	1	0.943	2.51762e-130	2	Stmn1
1.51197e-110	0.61009	0.935	0.761	2.6464e-106	2	Mgst3
3.30697e-110	0.603218	0.847	0.544	5.7882e-106	2	Nat8l
8.79024e-111	0.601503	0.912	0.664	1.53856e-106	2	Pak1
1.3815e-120	0.594421	0.989	0.849	2.41804e-116	2	Stmn2
8.22406e-178	0.594252	1	0.993	1.43946e-173	2	Snrpn
1.72979e-122	0.59187	0.771	0.396	3.02765e-118	2	Cabp1
3.45809e-110	0.572934	0.891	0.566	6.05269e-106	2	Osbpl1a
1.48587e-160	0.571424	0.545	0.175	2.60073e-156	2	Nefh
6.33491e-108	0.56559	0.875	0.526	1.1088e-103	2	Adcy1
1.74053e-136	0.558419	0.993	0.947	3.04645e-132	2	Thy1
2.76845e-143	0.547239	0.596	0.223	4.84562e-139	2	Stac2
2.10204e-97	0.54375	0.819	0.534	3.6792e-93	2	Rell2
1.1788e-90	0.542579	0.842	0.562	2.06325e-86	2	Oxr1
1.55198e-99	0.540943	0.96	0.816	2.71644e-95	2	Syn1
2.0774e-88	0.537243	0.809	0.507	3.63608e-84	2	Efhd2
1.23164e-141	0.536849	0.674	0.264	2.15574e-137	2	Wwox
4.74496e-112	0.534803	0.989	0.898	8.3051e-108	2	Tuba4a
1.75281e-90	0.533722	0.794	0.472	3.06795e-86	2	Pde1a
5.82284e-90	0.531462	0.902	0.682	1.01917e-85	2	Rap1gds1
8.04149e-89	0.528173	0.891	0.631	1.4075e-84	2	Gabra1
3.14137e-101	0.524174	0.693	0.327	5.49834e-97	2	Nrn1
1.4714e-86	0.521648	0.761	0.475	2.57538e-82	2	Sorl1
6.15743e-100	0.52055	0.816	0.478	1.07774e-95	2	Camk2g
1.13137e-87	0.520023	0.797	0.479	1.98024e-83	2	Dkk3
1.6675e-155	0.514893	0.548	0.173	2.91863e-151	2	Kcnab3
2.246e-85	0.514671	0.952	0.79	3.93118e-81	2	Ccl27a
8.33384e-74	0.512604	0.85	0.624	1.45867e-69	2	Ly6e
2.22211e-109	0.506772	0.677	0.32	3.88936e-105	2	Fkbp1b
1.8402e-120	0.498618	1	0.989	3.22091e-116	2	Cox5a
2.27433e-98	0.498537	0.989	0.93	3.98075e-94	2	Dnm1
1.31802e-78	0.49546	0.898	0.701	2.30693e-74	2	Syngr1
2.57218e-105	0.492446	0.999	0.963	4.50209e-101	2	Gng3
1.23975e-73	0.487276	0.792	0.524	2.16993e-69	2	Kcnab2
1.42598e-122	0.483395	1	0.992	2.49588e-118	2	Rab3a
1.19426e-98	0.482945	1	0.957	2.09031e-94	2	Nrgn
1.07541e-75	0.482482	0.687	0.405	1.8823e-71	2	Ina
4.76861e-69	0.47892	0.902	0.765	8.34649e-65	2	Cend1
9.35952e-111	0.473567	1	0.998	1.6382e-106	2	Atp1b1
5.10711e-81	0.467425	0.738	0.427	8.93897e-77	2	Rph3a
6.83715e-89	0.466356	0.992	0.926	1.19671e-84	2	Ywhag
5.29578e-77	0.461331	0.703	0.411	9.26921e-73	2	Laptm4b
1.14667e-78	0.459013	0.977	0.876	2.00702e-74	2	Prkar1b
1.37719e-110	0.457243	0.999	0.996	2.41049e-106	2	Mdh1
1.01296e-63	0.455569	0.799	0.557	1.77298e-59	2	Pgm2l1
6.35077e-60	0.455421	0.813	0.619	1.11158e-55	2	Diras2
1.88457e-84	0.455008	0.983	0.909	3.29856e-80	2	Tcf25
1.31873e-120	0.452986	0.999	0.993	2.30817e-116	2	Tpi1
1.22746e-63	0.449681	0.844	0.67	2.14843e-59	2	Ckmt1
3.77412e-65	0.448195	0.822	0.567	6.60585e-61	2	Serpini1
4.27922e-104	0.447777	0.995	0.987	7.48993e-100	2	Pgam1
1.76178e-70	0.446519	0.908	0.748	3.08365e-66	2	Sult4a1
2.92906e-73	0.444891	0.931	0.778	5.12673e-69	2	Tubb4b
5.45311e-121	0.444177	0.551	0.202	9.54457e-117	2	Hs3st2
7.76833e-133	0.443919	0.528	0.174	1.35969e-128	2	Trbc2
2.1459e-64	0.437856	0.948	0.798	3.75597e-60	2	Ttc9b
2.56292e-77	0.435186	0.625	0.328	4.48587e-73	2	Kcna2
6.71761e-58	0.434002	0.593	0.336	1.17578e-53	2	Igfbp4
1.97706e-75	0.432083	0.993	0.931	3.46044e-71	2	Atp6v1g2
1.31269e-68	0.431439	0.687	0.408	2.2976e-64	2	Ephx4
2.74611e-59	0.429282	0.788	0.549	4.80652e-55	2	Spock1
3.87358e-61	0.427777	0.778	0.56	6.77993e-57	2	Haghl
9.6064e-79	0.426985	0.987	0.924	1.68141e-74	2	Pgk1
6.8221e-68	0.424551	0.949	0.854	1.19407e-63	2	Tubb3
1.27686e-69	0.423928	0.973	0.875	2.23489e-65	2	Stxbp1
1.24795e-61	0.423131	0.773	0.522	2.18429e-57	2	Arhgdig
9.44288e-57	0.421681	0.819	0.602	1.65279e-52	2	Mapk10
5.48937e-80	0.421299	0.999	0.953	9.60805e-76	2	Gnas
6.09527e-62	0.419778	0.92	0.72	1.06685e-57	2	Fxyd7
3.17159e-81	0.418498	0.999	0.971	5.55123e-77	2	Chn1
6.00648e-59	0.413386	0.95	0.851	1.05131e-54	2	Dclk1
7.37544e-81	0.412634	0.589	0.284	1.29092e-76	2	Mical2
5.83273e-62	0.411846	0.718	0.453	1.0209e-57	2	Mmp17
5.45286e-120	0.409992	0.42	0.126	9.54415e-116	2	Fezf2
9.81994e-73	0.409886	0.691	0.386	1.71878e-68	2	Mpped1
9.1489e-102	0.409382	0.473	0.173	1.60133e-97	2	Plcxd2
6.81451e-50	0.40901	0.75	0.555	1.19274e-45	2	Epdr1
3.19739e-86	0.408763	0.999	0.968	5.59639e-82	2	Clstn1
4.48745e-141	0.408391	1	1	7.85439e-137	2	Cox6a1
1.0148e-99	0.406058	1	0.995	1.77621e-95	2	Cox7b
5.13589e-99	0.405279	0.449	0.16	8.98936e-95	2	Dkkl1
8.34348e-69	0.405155	0.598	0.321	1.46036e-64	2	Glrx
5.31904e-59	0.403016	0.69	0.432	9.30992e-55	2	Cadps
8.50742e-61	0.402464	0.892	0.7	1.48905e-56	2	Sh3gl2
6.20414e-83	0.401872	0.471	0.197	1.08591e-78	2	Parm1
2.29185e-80	0.400381	0.53	0.24	4.01142e-76	2	Nrip3
1.5496e-119	0.399209	0.411	0.124	2.71227e-115	2	Gm13205
1.62437e-56	0.398964	0.729	0.487	2.84313e-52	2	Tspan5
3.15788e-57	0.394057	0.7	0.442	5.52724e-53	2	Bend6
4.12408e-55	0.393571	0.788	0.561	7.21837e-51	2	Nkiras1
6.0136e-57	0.392093	0.95	0.862	1.05256e-52	2	Gde1
1.68422e-83	0.390453	0.357	0.123	2.9479e-79	2	Syt2
3.40871e-68	0.390198	0.604	0.325	5.96626e-64	2	Klc2
9.77807e-68	0.388968	0.581	0.304	1.71146e-63	2	Bcat1
3.6777e-71	0.388811	0.514	0.247	6.43707e-67	2	Tmem25
1.68575e-71	0.387882	0.511	0.242	2.95056e-67	2	Efr3a
1.3868e-82	0.385542	0.53	0.235	2.42731e-78	2	Galnt9
6.64805e-80	0.385258	0.502	0.218	1.16361e-75	2	Cadps2
6.48015e-58	0.384401	0.951	0.85	1.13422e-53	2	Rab6a
3.26538e-53	0.384069	0.886	0.663	5.7154e-49	2	Sv2b
1.82758e-72	0.382252	0.562	0.275	3.1988e-68	2	Sulf2
9.66624e-54	0.380274	0.948	0.878	1.69188e-49	2	Mpc2
5.39341e-56	0.379917	0.968	0.857	9.44009e-52	2	Map1b
7.14203e-74	0.3792	0.452	0.195	1.25007e-69	2	A2ml1
1.4492e-52	0.377344	0.95	0.856	2.53653e-48	2	Prkcb
2.6434e-48	0.376844	0.561	0.327	4.62674e-44	2	Kcnc1
6.94794e-93	0.375311	0.483	0.185	1.2161e-88	2	Gm11549
9.72276e-75	0.37518	0.99	0.982	1.70177e-70	2	Atp5d
9.09917e-58	0.374444	0.93	0.762	1.59263e-53	2	Tubb4a
4.49239e-72	0.373615	0.554	0.266	7.86304e-68	2	Elavl4
1.99147e-58	0.373548	0.992	0.827	3.48568e-54	2	Olfm1
1.42389e-55	0.372204	0.622	0.365	2.49223e-51	2	Pcdh7
5.20048e-55	0.371067	0.942	0.825	9.1024e-51	2	Clip3
2.23986e-61	0.370856	0.596	0.323	3.92042e-57	2	Dpy19l1
4.92146e-84	0.370796	0.435	0.168	8.61403e-80	2	Slc5a5
9.92189e-51	0.369258	0.939	0.81	1.73663e-46	2	Fabp3
1.70487e-63	0.368539	0.992	0.95	2.98403e-59	2	Ypel3
1.70681e-53	0.367666	0.971	0.881	2.98743e-49	2	Gng13
2.8048e-75	0.367345	0.528	0.241	4.90923e-71	2	Satb1
2.48957e-54	0.367149	0.485	0.248	4.3575e-50	2	Etv1
1.42225e-49	0.367014	0.924	0.801	2.48937e-45	2	Syp
3.41939e-62	0.366301	0.99	0.925	5.98496e-58	2	Syt1
8.02597e-51	0.366153	0.736	0.484	1.40479e-46	2	Gabbr2
2.39821e-46	0.365611	0.818	0.635	4.19758e-42	2	Pitpna
3.16858e-62	0.365415	0.486	0.236	5.54597e-58	2	Kcnc2
5.59691e-55	0.364798	0.703	0.44	9.79627e-51	2	Nudt4
7.41557e-76	0.36466	0.998	0.983	1.29795e-71	2	Atp6v1e1
4.63108e-53	0.363245	0.773	0.49	8.10577e-49	2	Stx1a
1.87501e-53	0.362125	0.975	0.884	3.28183e-49	2	Tagln3
2.68955e-45	0.360349	0.698	0.479	4.70752e-41	2	Strbp
2.65227e-57	0.358743	0.952	0.861	4.64226e-53	2	Snap47
1.37013e-61	0.358354	0.994	0.953	2.39813e-57	2	Tuba1b
2.26139e-52	0.358322	0.969	0.913	3.95811e-48	2	Nsf
9.76803e-40	0.357637	0.82	0.656	1.7097e-35	2	Pnkd
2.39154e-48	0.356915	0.692	0.461	4.18592e-44	2	Ntm
1.60097e-66	0.355824	0.574	0.292	2.80217e-62	2	Tspan17
4.01362e-51	0.355524	0.678	0.434	7.02505e-47	2	Dusp3
6.29282e-52	0.355389	0.977	0.935	1.10143e-47	2	Atp2a2
1.83791e-45	0.355153	0.895	0.691	3.21689e-41	2	Basp1
4.97516e-62	0.355028	0.995	0.975	8.70803e-58	2	Rtn3
4.51088e-44	0.354226	0.823	0.638	7.89539e-40	2	Gls
5.39559e-39	0.352753	0.755	0.562	9.44391e-35	2	Prkcg
1.72514e-44	0.352481	0.856	0.694	3.0195e-40	2	Napb
2.92231e-55	0.349984	0.981	0.925	5.11493e-51	2	Rab6b
1.80239e-52	0.349523	0.444	0.22	3.15473e-48	2	Cox6a2
1.56219e-65	0.349002	0.496	0.233	2.7343e-61	2	Cnih3
8.32059e-61	0.348912	0.523	0.268	1.45635e-56	2	Cds1
7.81633e-51	0.348845	0.719	0.445	1.36809e-46	2	Syt13
2.68254e-58	0.3479	0.555	0.297	4.69525e-54	2	Pde4a
1.22301e-48	0.34756	0.738	0.492	2.14063e-44	2	Ube2ql1
7.34438e-46	0.345723	0.917	0.822	1.28549e-41	2	Ndrg3
9.74863e-85	0.345229	1	1	1.7063e-80	2	Atp6v0c
2.35265e-62	0.344513	0.995	0.985	4.11785e-58	2	Ndufb8
1.28673e-57	0.344107	0.609	0.33	2.25216e-53	2	Necab3
1.21817e-47	0.34302	0.943	0.863	2.13215e-43	2	Map1lc3b
1.11617e-42	0.341296	0.76	0.553	1.95364e-38	2	Peg13
5.18094e-69	0.340398	1	0.99	9.06819e-65	2	Ywhah
1.69975e-67	0.339633	0.438	0.191	2.97506e-63	2	Hcn1
4.4333e-41	0.337307	0.778	0.582	7.7596e-37	2	Smim13
1.07278e-39	0.337021	0.951	0.862	1.87768e-35	2	Got1
4.92127e-49	0.336425	0.591	0.352	8.6137e-45	2	Atrnl1
5.3571e-40	0.334228	0.836	0.688	9.37653e-36	2	Idh3a
4.33352e-49	0.333942	0.971	0.904	7.58496e-45	2	Apbb1
5.31335e-66	0.333865	0.551	0.271	9.29996e-62	2	Scrt1
2.25731e-54	0.332831	0.555	0.3	3.95096e-50	2	Pex5l
1.18161e-55	0.332285	0.993	0.966	2.06818e-51	2	Atp5f1
3.21204e-128	0.331491	1	1	5.62204e-124	2	Ppia
1.20969e-38	0.329581	0.698	0.486	2.11733e-34	2	Mal2
1.78917e-45	0.328043	0.829	0.574	3.13159e-41	2	Lingo1
5.92791e-78	0.327563	1	0.999	1.03756e-73	2	Atp5b
4.66408e-55	0.327362	0.973	0.858	8.16354e-51	2	Kif5a
1.76664e-34	0.327315	0.762	0.587	3.09215e-30	2	Nars
3.53427e-43	0.325847	0.636	0.414	6.18604e-39	2	Tango2
1.61813e-48	0.325626	0.7	0.432	2.83221e-44	2	Igfbp6
1.23142e-104	0.325209	0.321	0.087	2.15535e-100	2	Coro6
4.22383e-58	0.323966	0.492	0.244	7.39297e-54	2	Ifitm10
1.74692e-40	0.323938	0.677	0.455	3.05763e-36	2	Kcna6
2.13048e-39	0.323612	0.829	0.662	3.72899e-35	2	Rnf227
3.45275e-45	0.323451	0.755	0.5	6.04334e-41	2	Zbtb18
4.28172e-68	0.322072	1	0.998	7.4943e-64	2	Pkm
4.0668e-40	0.321733	0.952	0.868	7.11811e-36	2	Fkbp3
4.15377e-34	0.321543	0.881	0.774	7.27035e-30	2	Acot7
1.81174e-39	0.318194	0.681	0.475	3.1711e-35	2	Cdk16
1.33291e-39	0.316062	0.797	0.602	2.33299e-35	2	Oip5os1
6.23884e-58	0.315639	0.446	0.204	1.09198e-53	2	Ighm
8.79122e-38	0.315264	0.929	0.831	1.53873e-33	2	Uqcrc1
3.36913e-34	0.314864	0.799	0.64	5.89699e-30	2	Glrb
5.32483e-62	0.314405	0.402	0.173	9.32005e-58	2	Plxdc1
1.14599e-81	0.313727	1	1	2.00583e-77	2	Cox8a
1.70269e-52	0.313654	0.597	0.324	2.98022e-48	2	Tbr1
6.57044e-39	0.31162	0.872	0.719	1.15002e-34	2	Snap91
1.61687e-46	0.311596	0.987	0.957	2.83e-42	2	Ndufa12
2.75013e-39	0.310623	0.818	0.622	4.81355e-35	2	Sept8
3.55824e-38	0.310175	0.719	0.505	6.22799e-34	2	Klhdc3
3.13793e-44	0.308194	0.492	0.275	5.49232e-40	2	Clec2l
1.15412e-33	0.308107	0.856	0.709	2.02006e-29	2	Emc4
1.418e-34	0.307713	0.817	0.645	2.48193e-30	2	AI413582
1.86355e-35	0.306225	0.646	0.439	3.26176e-31	2	Lpgat1
3.7013e-62	0.305898	0.486	0.227	6.47839e-58	2	Tmem178
4.29068e-43	0.305814	0.565	0.323	7.50998e-39	2	Slc30a3
2.75732e-36	0.305128	0.692	0.485	4.82614e-32	2	Chga
1.00433e-52	0.305051	0.998	0.985	1.75789e-48	2	Hsp90aa1
3.62939e-46	0.304462	0.577	0.338	6.35253e-42	2	Asap1
4.99646e-80	0.303521	1	1	8.7453e-76	2	Cox7a2
3.35065e-33	0.302462	0.809	0.649	5.86465e-29	2	Stx1b
1.81084e-86	0.302197	0.322	0.099	3.16952e-82	2	Adra1b
3.83063e-59	0.301276	1	0.998	6.70475e-55	2	Atpif1
2.00315e-71	0.301123	1	1	3.50611e-67	2	Hspa8
4.61282e-35	0.3002	0.716	0.529	8.07381e-31	2	B3gat3
2.66483e-40	0.298463	0.989	0.973	4.66425e-36	2	Eno2
3.36255e-32	0.297953	0.889	0.794	5.88547e-28	2	Rnf14
8.14541e-60	0.296384	0.998	0.996	1.42569e-55	2	Slc25a4
2.82928e-35	0.295121	0.716	0.51	4.95209e-31	2	Pip5k1c
9.37903e-31	0.29438	0.791	0.608	1.64161e-26	2	Id2
6.77358e-31	0.294059	0.662	0.473	1.18558e-26	2	Disp2
2.0299e-52	0.2931	0.461	0.227	3.55294e-48	2	Doc2a
1.74092e-42	0.292441	0.527	0.303	3.04714e-38	2	Asb13
4.86666e-55	0.290065	0.427	0.197	8.51812e-51	2	Neurod6
9.01212e-50	0.289953	0.461	0.231	1.57739e-45	2	Gfra2
4.81353e-54	0.287765	0.46	0.223	8.42512e-50	2	St8sia5
3.75021e-44	0.287026	0.521	0.292	6.56399e-40	2	Ccdc136
2.41797e-68	0.286778	0.284	0.094	4.23218e-64	2	Hsd11b1
2.7963e-34	0.286721	0.694	0.487	4.89437e-30	2	Slc6a17
3.95119e-33	0.286333	0.669	0.467	6.91576e-29	2	Ppp5c
6.35928e-30	0.286316	0.949	0.898	1.11307e-25	2	Ghitm
7.76017e-31	0.286193	0.894	0.786	1.35826e-26	2	Atp6v1c1
2.77898e-33	0.285899	0.902	0.812	4.86405e-29	2	Ndufs2
3.54731e-39	0.285222	0.58	0.355	6.20886e-35	2	Slc8a1
9.19839e-36	0.28381	0.66	0.437	1.60999e-31	2	Camkk2
1.94304e-26	0.282972	0.669	0.481	3.4009e-22	2	Lamp5
9.76645e-27	0.282694	0.803	0.669	1.70942e-22	2	Kifc2
1.87676e-29	0.282586	0.81	0.678	3.2849e-25	2	Actr1b
7.44397e-28	0.282161	0.766	0.619	1.30292e-23	2	Ube2m
2.54576e-31	0.281594	0.629	0.438	4.45584e-27	2	Iqsec1
1.14454e-31	0.281359	0.958	0.917	2.00329e-27	2	Atp1a3
2.61026e-27	0.279787	0.803	0.677	4.56874e-23	2	Got2
2.23912e-41	0.279361	0.994	0.98	3.91914e-37	2	Ndfip1
2.4602e-44	0.279178	0.493	0.269	4.30609e-40	2	Prickle1
1.37505e-95	0.278954	1	1	2.40675e-91	2	Cox6c
5.07866e-30	0.278803	0.589	0.397	8.88917e-26	2	Fgf12
8.63223e-29	0.278792	0.882	0.776	1.5109e-24	2	Dync1h1
5.08953e-52	0.278299	0.398	0.183	8.9082e-48	2	Fhod3
1.10212e-40	0.277784	0.483	0.273	1.92903e-36	2	Sept6
3.6435e-38	0.277258	0.552	0.335	6.37722e-34	2	Kcnmb4
3.51333e-47	0.277227	0.455	0.233	6.14938e-43	2	Clstn2
1.32358e-50	0.277072	0.401	0.189	2.31666e-46	2	Mroh1
1.23157e-67	0.276533	1	1	2.15562e-63	2	Ndufa4
4.5353e-35	0.275247	0.859	0.702	7.93813e-31	2	Chgb
1.65018e-28	0.274478	0.936	0.846	2.8883e-24	2	Map1lc3a
1.76647e-35	0.273006	0.99	0.962	3.09186e-31	2	Nme1
1.21287e-29	0.272606	0.665	0.472	2.12289e-25	2	Khdrbs3
2.98749e-30	0.272507	0.78	0.587	5.229e-26	2	Bsn
5.70798e-40	0.27222	0.578	0.35	9.99068e-36	2	Gpr162
1.79294e-40	0.27076	0.998	0.992	3.13819e-36	2	Vamp2
1.07857e-37	0.269989	0.585	0.359	1.88782e-33	2	Ppm1e
1.04886e-38	0.269707	0.99	0.975	1.83582e-34	2	Atp5o
3.44688e-29	0.268914	0.944	0.88	6.03307e-25	2	Tecr
1.94622e-29	0.267832	0.584	0.401	3.40648e-25	2	Scn8a
7.33217e-29	0.267797	0.671	0.486	1.28335e-24	2	Rnf157
1.37427e-31	0.267272	0.529	0.333	2.40539e-27	2	Bhlhe40
7.65497e-35	0.266536	0.993	0.959	1.33985e-30	2	Ctsb
2.88666e-61	0.26646	0.316	0.117	5.05252e-57	2	Tafa1
1.07097e-40	0.266348	0.463	0.252	1.87453e-36	2	Etl4
1.26328e-44	0.264306	0.488	0.258	2.21112e-40	2	Sytl2
3.12017e-27	0.264162	0.746	0.559	5.46124e-23	2	Slc25a22
1.10687e-26	0.264059	0.652	0.469	1.93736e-22	2	Rab3c
3.10313e-28	0.263144	0.824	0.672	5.43141e-24	2	Tmem151a
3.28998e-28	0.262861	0.945	0.878	5.75845e-24	2	Atp6v0e2
1.40249e-23	0.2621	0.819	0.716	2.45478e-19	2	Map1a
1.44456e-39	0.261749	0.454	0.247	2.52841e-35	2	Epop
3.29646e-34	0.261545	0.566	0.353	5.76979e-30	2	Rap1gap2
1.07253e-36	0.261159	0.536	0.323	1.87725e-32	2	Uchl5
3.61253e-34	0.261034	0.526	0.323	6.32301e-30	2	Shank1
9.556e-50	0.260855	0.345	0.15	1.67259e-45	2	Ankrd35
1.50508e-30	0.260599	0.687	0.482	2.63434e-26	2	Shisa4
1.44767e-28	0.260432	0.584	0.4	2.53386e-24	2	Arhgef25
3.21562e-33	0.260103	0.545	0.343	5.6283e-29	2	Mtfp1
7.77945e-24	0.260059	0.818	0.672	1.36164e-19	2	Hk1
1.27362e-24	0.259601	0.819	0.687	2.22922e-20	2	Nsmf
2.4009e-25	0.259218	0.927	0.854	4.2023e-21	2	Higd1a
5.09041e-29	0.258841	0.628	0.435	8.90974e-25	2	Fbxw7
2.63782e-24	0.258721	0.668	0.508	4.61698e-20	2	Fbxo44
3.00281e-27	0.258025	0.996	0.978	5.25581e-23	2	Aldoc
2.05217e-31	0.257914	0.534	0.338	3.59192e-27	2	Nlk
1.97102e-31	0.257189	0.98	0.943	3.44987e-27	2	Cycs
7.31849e-25	0.256849	0.78	0.64	1.28096e-20	2	S100b
1.88188e-41	0.255437	0.389	0.195	3.29386e-37	2	Adgra1
2.76136e-33	0.255215	0.996	0.985	4.83321e-29	2	Atp5g1
1.12542e-28	0.255077	0.656	0.467	1.96982e-24	2	Atf4
1.05898e-43	0.254701	0.999	0.998	1.85353e-39	2	Atp5mpl
2.71092e-44	0.254223	0.439	0.222	4.74492e-40	2	Neurod2
1.48505e-28	0.253952	0.508	0.328	2.59928e-24	2	Ndufaf2
1.5867e-25	0.25395	0.918	0.816	2.7772e-21	2	Nrsn1
5.54398e-30	0.253804	0.937	0.848	9.70363e-26	2	Sept7
1.16572e-35	0.253654	0.383	0.204	2.04036e-31	2	Cerk
4.18063e-45	0.25355	0.384	0.183	7.31736e-41	2	Kcnh7
3.88558e-29	0.252835	0.624	0.426	6.80092e-25	2	Napg
1.48411e-21	0.25275	0.86	0.785	2.59764e-17	2	Idh3b
4.11517e-22	0.252549	0.616	0.461	7.20278e-18	2	Phyh
2.84901e-28	0.252351	0.604	0.414	4.98663e-24	2	Map7d2
5.5412e-27	0.252326	0.56	0.383	9.69876e-23	2	Acyp1
1.32443e-58	0.252283	1	1	2.31815e-54	2	Aldoa
1.11304e-22	0.25207	0.771	0.655	1.94815e-18	2	Psmc5
1.62265e-30	0.251389	0.845	0.632	2.84012e-26	2	Mef2c
3.08521e-43	0.251353	1	0.997	5.40004e-39	2	Cox6b1
1.13804e-33	0.25118	0.433	0.249	1.99191e-29	2	Aifm3
4.97388e-26	0.251139	0.883	0.767	8.70579e-22	2	Kifap3
8.98418e-23	0.25088	0.749	0.602	1.5725e-18	2	Arhgef4
3.3112e-86	0.250477	1	1	5.79559e-82	2	Cox4i1
2.41608e-33	0.250071	0.994	0.978	4.22887e-29	2	Ap2m1
2.88074e-16	-0.250375	0.234	0.361	5.04216e-12	2	Smpd3
1.97382e-10	-0.251233	0.459	0.54	3.45477e-06	2	Sparc
5.11475e-15	-0.251822	0.699	0.767	8.95234e-11	2	2410006H16Rik
7.14661e-17	-0.251954	0.889	0.93	1.25087e-12	2	Gpm6b
1.67278e-16	-0.252296	0.325	0.451	2.92787e-12	2	Ybx1
8.23603e-19	-0.252723	0.668	0.764	1.44155e-14	2	Med28
8.73727e-18	-0.253506	0.03	0.129	1.52928e-13	2	Nts
4.12498e-26	-0.253726	0.058	0.207	7.21995e-22	2	Foxp2
1.77136e-20	-0.254157	0.221	0.371	3.10042e-16	2	Rragd
5.52366e-17	-0.254326	0.377	0.505	9.66806e-13	2	Limd2
7.97266e-24	-0.258064	0.073	0.216	1.39546e-19	2	Rbp1
3.74389e-16	-0.258301	0.259	0.383	6.55294e-12	2	Bcr
2.94981e-11	-0.258409	0.6	0.658	5.16306e-07	2	Ppp1r9a
1.10662e-18	-0.258929	0.238	0.375	1.93692e-14	2	Caln1
2.22693e-13	-0.259152	0.562	0.643	3.8978e-09	2	Plk2
7.00171e-20	-0.263563	0.855	0.92	1.22551e-15	2	Tsc22d1
1.09378e-17	-0.264238	0.201	0.33	1.91444e-13	2	Strn
9.84567e-17	-0.264278	0.488	0.59	1.72329e-12	2	Mink1
3.6067e-24	-0.264654	1	1	6.31281e-20	2	Tpt1
2.70008e-20	-0.264764	0.152	0.292	4.72594e-16	2	Lingo3
2.06343e-16	-0.265519	0.491	0.6	3.61162e-12	2	Gria1
1.46113e-18	-0.266084	0.205	0.341	2.55742e-14	2	Atp2b4
1.11135e-17	-0.266247	0.342	0.472	1.94519e-13	2	Icam5
1.12744e-16	-0.26704	0.304	0.427	1.97335e-12	2	Rgs2
5.27092e-16	-0.267642	0.707	0.769	9.2257e-12	2	Ngef
2.24313e-17	-0.2692	0.289	0.419	3.92615e-13	2	Cyld
4.29413e-22	-0.272981	0.899	0.941	7.51601e-18	2	Sec61g
1.10476e-15	-0.273109	0.38	0.493	1.93366e-11	2	Dgat2
3.92073e-21	-0.273135	0.99	0.991	6.86246e-17	2	Ncdn
5.2241e-20	-0.275393	0.7	0.775	9.14375e-16	2	Ctnnb1
5.338e-33	-0.278933	0.046	0.219	9.3431e-29	2	Plppr1
6.24952e-14	-0.279	0.837	0.879	1.09385e-09	2	Cd81
3.35459e-26	-0.280557	0.176	0.347	5.87155e-22	2	Scn3b
5.44402e-12	-0.281028	0.256	0.347	9.52866e-08	2	Rasgrp2
1.49938e-10	-0.281154	0.631	0.677	2.62437e-06	2	Rap1gap
9.01384e-37	-0.283337	0.999	0.999	1.57769e-32	2	Actb
2.04259e-27	-0.287538	0.147	0.32	3.57515e-23	2	Rgs8
3.9911e-21	-0.288217	0.597	0.716	6.98562e-17	2	Tpm1
9.38265e-17	-0.288946	0.384	0.496	1.64225e-12	2	Ablim2
3.13599e-23	-0.289969	0.713	0.817	5.48893e-19	2	Ramp1
8.94772e-24	-0.290212	0.772	0.85	1.56612e-19	2	Hnrnpa2b1
1.34676e-19	-0.290543	0.883	0.918	2.35724e-15	2	Ppp1ca
2.766e-48	-0.290838	0.996	0.999	4.84134e-44	2	Eif1
8.57833e-24	-0.290915	0.628	0.74	1.50147e-19	2	Nedd4
3.03577e-38	-0.295533	0.982	0.993	5.31351e-34	2	Aplp1
1.36613e-23	-0.295943	0.427	0.573	2.39114e-19	2	Tceal9
6.09611e-17	-0.298952	0.429	0.537	1.067e-12	2	1700037H04Rik
1.46893e-23	-0.299114	0.62	0.737	2.57107e-19	2	Pkig
2.04142e-18	-0.299283	0.639	0.745	3.5731e-14	2	Slc1a3
1.32897e-13	-0.300286	0.517	0.584	2.32609e-09	2	Nrsn2
3.80945e-25	-0.30053	0.765	0.837	6.66768e-21	2	Zfp706
8.93343e-23	-0.300904	0.482	0.613	1.56362e-18	2	Hnrnph1
3.8374e-16	-0.302025	0.364	0.476	6.7166e-12	2	Cpne6
9.36902e-24	-0.302047	0.229	0.387	1.63986e-19	2	Rab40b
1.00398e-19	-0.303574	0.392	0.513	1.75726e-15	2	Sesn3
6.84948e-31	-0.303902	0.938	0.971	1.19886e-26	2	Sub1
3.31432e-24	-0.303942	0.474	0.615	5.80106e-20	2	Gng10
4.53323e-21	-0.304598	0.361	0.498	7.93452e-17	2	Grm5
7.42875e-26	-0.304697	0.863	0.915	1.30025e-21	2	Eef1b2
2.38009e-20	-0.305005	0.598	0.7	4.16586e-16	2	Car11
0.00184816	-0.30736	0.224	0.261	1	2	Mgp
2.84994e-14	-0.30776	0.463	0.554	4.98825e-10	2	Slc32a1
5.87249e-17	-0.308283	0.775	0.822	1.02786e-12	2	Hpcal4
3.44055e-34	-0.309588	0.036	0.208	6.02199e-30	2	Gpr6
1.11405e-17	-0.311573	0.497	0.597	1.94992e-13	2	Tomm70a
4.7555e-24	-0.311749	0.496	0.621	8.32356e-20	2	Jph4
3.31505e-21	-0.311828	0.228	0.373	5.80233e-17	2	Gucy1a1
9.01133e-23	-0.313022	0.532	0.648	1.57725e-18	2	Sumo3
8.06372e-20	-0.314617	0.257	0.391	1.41139e-15	2	Bcl11b
9.96168e-19	-0.315957	0.585	0.676	1.74359e-14	2	Abat
1.75474e-22	-0.316569	0.879	0.912	3.07133e-18	2	Prdx1
4.01702e-25	-0.317442	0.313	0.473	7.031e-21	2	Arhgap33
1.22982e-24	-0.317693	0.659	0.768	2.15255e-20	2	Rhob
7.69811e-14	-0.318333	0.625	0.703	1.3474e-09	2	Selenop
1.22857e-30	-0.318691	0.108	0.285	2.15036e-26	2	Klhl13
4.63057e-33	-0.318904	0.979	0.988	8.10488e-29	2	Uba52
1.90119e-22	-0.320198	0.666	0.757	3.32766e-18	2	AC149090.1
4.8661e-20	-0.322938	0.32	0.462	8.51713e-16	2	2900052N01Rik
3.05857e-20	-0.325376	0.639	0.718	5.35342e-16	2	Elmod1
2.4797e-26	-0.327451	0.264	0.431	4.34021e-22	2	Pnck
7.98609e-17	-0.327979	0.424	0.532	1.39781e-12	2	Scg2
1.78675e-24	-0.329437	0.49	0.627	3.12734e-20	2	Cdk17
9.72993e-19	-0.332998	0.542	0.631	1.70303e-14	2	Phactr1
2.55815e-16	-0.33444	0.998	0.93	4.47752e-12	2	Mbp
3.01377e-23	-0.337037	0.214	0.366	5.27501e-19	2	Carhsp1
1.19403e-34	-0.338644	0.152	0.352	2.0899e-30	2	Bex4
7.75891e-27	-0.338679	0.496	0.634	1.35804e-22	2	Rasgef1a
4.49768e-20	-0.339629	0.106	0.237	7.87229e-16	2	C4b
1.27679e-37	-0.340128	0.879	0.935	2.23477e-33	2	Gnb2
1.89325e-23	-0.341687	0.503	0.624	3.31375e-19	2	Klhl2
1.24909e-26	-0.341985	0.725	0.808	2.18628e-22	2	Ptk2b
1.21058e-17	-0.342544	0.537	0.637	2.11888e-13	2	Ivns1abp
2.54268e-33	-0.3437	0.735	0.844	4.45045e-29	2	Snrpg
2.70691e-27	-0.347338	0.218	0.391	4.73791e-23	2	Efnb3
1.06529e-29	-0.347379	0.791	0.876	1.86458e-25	2	Mapk1
1.5885e-13	-0.35101	1	1	2.78035e-09	2	Bc1
1.64354e-22	-0.35512	0.34	0.479	2.87669e-18	2	Fxyd2
4.05641e-27	-0.356898	0.929	0.959	7.09993e-23	2	Meg3
1.63363e-24	-0.360335	0.729	0.826	2.85934e-20	2	Gap43
5.66145e-19	-0.36509	0.404	0.512	9.90923e-15	2	Tesc
3.09257e-41	-0.365097	0.08	0.291	5.41293e-37	2	Ankrd63
2.37149e-09	-0.368955	0.652	0.707	4.15082e-05	2	Dbndd2
2.43648e-31	-0.369642	0.677	0.79	4.26457e-27	2	Mrpl52
3.29118e-26	-0.372426	0.568	0.695	5.76056e-22	2	Ndn
1.12492e-87	-0.374317	1	1	1.96895e-83	2	Fau
1.1159e-36	-0.375257	0.641	0.791	1.95316e-32	2	Crip2
1.10407e-24	-0.377586	0.385	0.53	1.93245e-20	2	Hmgn2
6.79918e-35	-0.38321	0.328	0.522	1.19006e-30	2	Plppr4
2.91587e-06	-0.385298	0.259	0.317	0.0510364	2	Gfap
4.56794e-18	-0.390896	0.379	0.489	7.99526e-14	2	Kcnab1
3.57511e-34	-0.392083	0.234	0.428	6.25751e-30	2	Cpne5
1.03848e-36	-0.393187	0.793	0.89	1.81765e-32	2	Ppp1r1a
1.30188e-32	-0.399676	0.446	0.607	2.27868e-28	2	2010300C02Rik
8.16947e-44	-0.40381	0.038	0.246	1.4299e-39	2	Syndig1l
1.80044e-36	-0.404395	0.172	0.376	3.15131e-32	2	Mctp1
4.68876e-42	-0.405885	0.046	0.251	8.20674e-38	2	Lrrc10b
3.74834e-65	-0.4095	1	1	6.56072e-61	2	Cst3
1.58986e-40	-0.411411	0.058	0.26	2.78274e-36	2	Drd2
8.71134e-42	-0.412978	0.194	0.415	1.52475e-37	2	Sowaha
4.08844e-49	-0.413229	0.888	0.954	7.15599e-45	2	Thra
3.29089e-50	-0.416959	0.897	0.963	5.76005e-46	2	Ddx5
1.26151e-25	-0.421047	0.396	0.529	2.20802e-21	2	St8sia3
2.31271e-36	-0.425467	0.737	0.836	4.04794e-32	2	Ddn
1.56666e-39	-0.425956	0.371	0.571	2.74212e-35	2	Hmgn1
3.02458e-37	-0.426207	0.323	0.52	5.29393e-33	2	Ahi1
7.6699e-48	-0.426989	0.757	0.875	1.34246e-43	2	H3f3b
2.53133e-40	-0.427881	0.528	0.696	4.43059e-36	2	Marcks
3.44942e-23	-0.42978	0.203	0.353	6.03752e-19	2	Pdyn
2.81908e-44	-0.434591	0.062	0.278	4.93423e-40	2	Rxrg
1.85276e-46	-0.437327	0.082	0.311	3.24288e-42	2	Strip2
6.7889e-44	-0.445341	0.376	0.581	1.18826e-39	2	C2cd2l
1.81582e-38	-0.449321	0.184	0.392	3.17823e-34	2	Hap1
5.90471e-45	-0.458476	0.648	0.787	1.0335e-40	2	Map2k1
1.86421e-27	-0.459272	0.252	0.422	3.26293e-23	2	Id3
1.86538e-45	-0.462049	0.467	0.663	3.26498e-41	2	Pnmal2
9.13712e-32	-0.463881	0.316	0.491	1.59927e-27	2	Synpr
1.18643e-37	-0.4642	0.844	0.928	2.0766e-33	2	Ptma
3.1259e-51	-0.465069	0.791	0.897	5.47125e-47	2	Pea15a
9.23661e-50	-0.467602	0.552	0.738	1.61668e-45	2	Mapk3
3.12749e-48	-0.47192	0.889	0.927	5.47404e-44	2	Fbxl16
0.000419588	-0.474481	0.454	0.478	1	2	Mal
5.74196e-46	-0.47498	0.643	0.788	1.00502e-41	2	Gaa
1.7286e-42	-0.480713	0.289	0.504	3.02557e-38	2	Dgkb
3.07568e-71	-0.483243	0.974	0.987	5.38337e-67	2	Gas5
6.20171e-57	-0.485104	0.882	0.942	1.08549e-52	2	Gm10076
7.40266e-50	-0.488428	0.161	0.406	1.29569e-45	2	Id4
1.47299e-51	-0.492687	0.038	0.272	2.57818e-47	2	Adora2a
2.98004e-44	-0.494828	0.643	0.777	5.21596e-40	2	Baiap2
5.07093e-39	-0.499086	0.976	0.97	8.87565e-35	2	Ppp3ca
2.84141e-33	-0.499879	0.637	0.769	4.97332e-29	2	Mt2
5.50511e-48	-0.50596	0.262	0.495	9.6356e-44	2	Alcam
7.76793e-36	-0.509412	0.348	0.526	1.35962e-31	2	Fxyd6
7.45722e-68	-0.514157	0.969	0.984	1.30524e-63	2	Fkbp1a
1.22636e-53	-0.517094	0.693	0.824	2.14649e-49	2	Camkv
2.51053e-53	-0.517239	0.065	0.312	4.39417e-49	2	Drd1
3.81355e-42	-0.52519	0.951	0.973	6.67485e-38	2	Clu
3.81449e-36	-0.529039	0.345	0.533	6.67649e-32	2	S100a6
2.25942e-50	-0.530546	0.21	0.452	3.95466e-46	2	Meis2
5.17035e-60	-0.531738	0.636	0.803	9.04967e-56	2	Pde2a
2.09112e-60	-0.540651	0.384	0.637	3.66009e-56	2	Bex1
7.82374e-147	-0.558022	1	1	1.36939e-142	2	Eef1a1
1.16301e-70	-0.558848	0.999	0.998	2.03562e-66	2	Mt1
8.51148e-81	-0.56132	0.818	0.939	1.48977e-76	2	H3f3a
1.23675e-59	-0.570342	0.14	0.413	2.16468e-55	2	Zcchc12
1.9489e-47	-0.580436	0.458	0.652	3.41116e-43	2	Kcnip2
1.68614e-83	-0.582464	0.723	0.893	2.95126e-79	2	Caly
2.43166e-79	-0.582563	0.669	0.854	4.25613e-75	2	Pgrmc1
3.96104e-80	-0.602803	0.994	0.996	6.933e-76	2	Apoe
3.10406e-25	-0.604659	0.411	0.528	5.43304e-21	2	Rasd2
2.47864e-28	-0.626124	0.131	0.295	4.33836e-24	2	Cartpt
3.86564e-49	-0.626794	0.862	0.917	6.76604e-45	2	Dbi
2.8408e-13	-0.627001	0.471	0.537	4.97226e-09	2	Lars2
7.25326e-45	-0.632986	0.335	0.538	1.26954e-40	2	Spock3
1.66236e-51	-0.645437	0.537	0.694	2.90962e-47	2	Sez6
1.6377e-15	-0.645642	0.508	0.588	2.86647e-11	2	Apod
3.3766e-64	-0.646609	0.218	0.492	5.91007e-60	2	Tmem158
1.03117e-32	-0.662054	0.876	0.891	1.80486e-28	2	Hpca
5.21503e-30	-0.670397	0.675	0.8	9.12786e-26	2	Malat1
4.77757e-44	-0.674298	0.555	0.697	8.36217e-40	2	Ppp1r2
1.80548e-97	-0.686507	0.812	0.926	3.16014e-93	2	Nsg2
7.60948e-65	-0.687699	0.338	0.582	1.33189e-60	2	Gnal
2.82258e-96	-0.699142	0.807	0.918	4.94035e-92	2	Ly6h
6.40384e-128	-0.705063	0.933	0.984	1.12086e-123	2	Itm2c
6.39442e-69	-0.709014	0.246	0.532	1.11922e-64	2	Calb1
3.09874e-61	-0.730825	0.369	0.598	5.42373e-57	2	Gad2
4.61089e-69	-0.741577	0.181	0.47	8.07045e-65	2	Wfs1
7.87006e-83	-0.742676	0.166	0.494	1.3775e-78	2	Necab2
3.60026e-44	-0.772696	0.346	0.536	6.30153e-40	2	Crym
3.90451e-71	-0.778592	0.545	0.735	6.83407e-67	2	Ptpn5
1.63557e-44	-0.816187	0.499	0.642	2.86274e-40	2	Pcp4l1
2.62117e-70	-0.867909	0.213	0.49	4.58783e-66	2	Gng7
4.65654e-80	-0.916992	0.099	0.418	8.15035e-76	2	Rgs9
1.16021e-82	-0.961753	0.244	0.542	2.03072e-78	2	Adcy5
3.38717e-11	-0.996793	0.999	0.988	5.92856e-07	2	Gm42418
6.21564e-71	-1.05894	0.165	0.449	1.08792e-66	2	Pde10a
3.65506e-106	-1.08853	0.205	0.572	6.39744e-102	2	Nnat
7.40696e-123	-1.25625	0.584	0.825	1.29644e-118	2	Arpp21
4.63317e-103	-1.30361	0.451	0.728	8.10943e-99	2	Pde1b
1.90491e-98	-1.3536	0.185	0.531	3.33417e-94	2	Gpr88
6.15677e-98	-1.6645	0.252	0.577	1.07762e-93	2	Tac1
1.65099e-134	-1.82005	0.372	0.719	2.88973e-130	2	Ppp1r1b
6.31268e-142	-2.35358	0.245	0.652	1.10491e-137	2	Penk

## Sheet: 3
p_val	avg_log2FC	pct.1	pct.2	p_val_adj	cluster	gene
6.7027e-228	1.15432	0.999	0.672	1.17317e-223	3	Ppp1r1b
3.95471e-206	0.958879	0.956	0.473	6.92194e-202	3	Gpr88
3.02375e-196	0.94223	0.989	0.688	5.29248e-192	3	Pde1b
2.86823e-212	0.921013	0.914	0.393	5.02026e-208	3	Pde10a
2.01102e-180	0.882296	0.998	0.596	3.51989e-176	3	Penk
1.73718e-174	0.874976	0.878	0.493	3.04059e-170	3	Rasd2
2.52e-173	0.85077	0.883	0.439	4.41075e-169	3	Gng7
3.66856e-162	0.804754	0.99	0.795	6.42107e-158	3	Arpp21
5.48816e-154	0.769881	0.952	0.608	9.60592e-150	3	Pcp4l1
2.16687e-168	0.748198	0.844	0.362	3.79268e-164	3	Rgs9
1.06866e-141	0.746141	1	0.913	1.87048e-137	3	Pcp4
6.76953e-138	0.736658	0.882	0.494	1.18487e-133	3	Adcy5
8.38015e-155	0.734697	0.968	0.523	1.46678e-150	3	Tac1
2.48911e-128	0.730363	0.854	0.499	4.35669e-124	3	Spock3
1.03031e-154	0.629335	1	0.93	1.80335e-150	3	Mbp
3.44409e-119	0.629166	0.726	0.345	6.0282e-115	3	Scn4b
3.62621e-120	0.600435	0.928	0.651	6.34695e-116	3	Mobp
7.75207e-93	0.580278	0.913	0.708	1.35684e-88	3	Ptpn5
1.19762e-112	0.579618	0.995	0.882	2.0962e-108	3	Hpca
2.01887e-104	0.558545	0.572	0.24	3.53362e-100	3	Rxrg
2.31224e-90	0.555344	0.774	0.459	4.04712e-86	3	Kcnab1
3.03363e-75	0.550031	0.774	0.52	5.30977e-71	3	Inf2
4.44863e-105	0.524624	0.971	0.768	7.78645e-101	3	Plp1
4.36881e-105	0.513279	0.537	0.208	7.64673e-101	3	Syndig1l
4.52457e-78	0.500675	0.986	0.919	7.91936e-74	3	Fbxl16
8.1394e-74	0.499415	0.86	0.622	1.42464e-69	3	Kcnip2
6.11905e-62	0.49606	0.744	0.503	1.07102e-57	3	St8sia3
2.37875e-88	0.493709	0.995	0.941	4.16353e-84	3	Arpp19
5.95573e-84	0.489851	0.975	0.911	1.04243e-79	3	Ppp1ca
5.92743e-90	0.484164	0.999	0.968	1.03748e-85	3	Ppp3ca
2.42478e-65	0.469939	0.738	0.451	4.24409e-61	3	Necab2
3.57295e-60	0.463228	0.792	0.548	6.25373e-56	3	Gnal
3.40453e-75	0.461129	0.574	0.274	5.95894e-71	3	Drd1
3.19623e-56	0.459269	0.705	0.472	5.59436e-52	3	Dgkb
3.91824e-58	0.456387	0.843	0.661	6.85809e-54	3	Rap1gap
2.19625e-61	0.454114	0.929	0.805	3.8441e-57	3	Atp2b1
2.56369e-52	0.449882	0.794	0.612	4.48723e-48	3	Phactr1
2.10828e-54	0.447057	0.666	0.418	3.69013e-50	3	Meis2
7.27768e-53	0.44667	0.683	0.453	1.27381e-48	3	Fxyd2
1.71017e-82	0.442396	0.51	0.216	2.99331e-78	3	Lrrc10b
9.1522e-78	0.44228	0.516	0.226	1.60191e-73	3	Drd2
3.9015e-84	0.439404	0.548	0.234	6.8288e-80	3	Adora2a
1.53976e-45	0.432461	0.924	0.781	2.69505e-41	3	Malat1
1.26825e-59	0.415012	0.993	0.934	2.21982e-55	3	Gm10076
1.60056e-54	0.413533	0.717	0.454	2.80145e-50	3	Tmem158
1.63857e-42	0.411895	0.784	0.618	2.86799e-38	3	Ivns1abp
2.28976e-53	0.408155	0.855	0.671	4.00776e-49	3	Sez6
4.40605e-38	0.387474	0.834	0.742	7.71191e-34	3	Snhg8
6.82182e-41	0.378999	0.694	0.491	1.19402e-36	3	Tesc
5.35133e-58	0.378767	0.795	0.586	9.36643e-54	3	Cnp
1.22749e-50	0.378073	0.57	0.323	2.14848e-46	3	Rasgrp2
4.21328e-67	0.375137	1	0.985	7.3745e-63	3	Gas5
2.82408e-37	0.361496	0.826	0.704	4.94299e-33	3	Elmod1
1.6684e-31	0.356453	0.773	0.645	2.9202e-27	3	Ppp1r9a
1.80297e-53	0.356148	0.376	0.167	3.15573e-49	3	Dmkn
1.09904e-31	0.356007	0.771	0.641	1.92366e-27	3	Gnb5
2.0223e-44	0.353753	0.528	0.306	3.53964e-40	3	Strn
1.38424e-40	0.35125	0.885	0.759	2.42283e-36	3	Baiap2
1.71378e-32	0.350785	0.797	0.685	2.99962e-28	3	Car11
3.139e-52	0.349154	0.998	0.987	5.49419e-48	3	Uba52
8.563e-46	0.347943	0.618	0.389	1.49878e-41	3	Cldn11
2.02606e-42	0.334618	0.789	0.617	3.54622e-38	3	Plekhb1
1.05266e-39	0.333985	0.629	0.421	1.84248e-35	3	Mag
1.88984e-39	0.330275	0.409	0.219	3.30779e-35	3	Foxo1
2.70126e-30	0.327808	0.747	0.606	4.72801e-26	3	Klhl2
3.31734e-34	0.32766	0.893	0.774	5.80635e-30	3	Mrpl52
1.4392e-34	0.327572	0.744	0.533	2.51902e-30	3	Slc32a1
3.03854e-47	0.326172	0.849	0.693	5.31836e-43	3	Dbndd2
6.54988e-46	0.325959	0.682	0.461	1.14643e-41	3	Mal
1.75016e-34	0.32582	0.517	0.326	3.0633e-30	3	Foxp1
9.09751e-54	0.321038	0.403	0.18	1.59234e-49	3	Gpr6
3.56135e-45	0.315284	0.698	0.466	6.23344e-41	3	Trf
3.39005e-26	0.312111	0.725	0.598	5.93361e-22	3	Serpine2
3.25114e-24	0.311886	0.603	0.464	5.69046e-20	3	Nomo1
7.61981e-26	0.311845	0.64	0.477	1.3337e-21	3	Ablim2
3.78367e-29	0.311774	0.867	0.786	6.62255e-25	3	Pde2a
5.18791e-23	0.311134	0.663	0.512	9.0804e-19	3	Crym
3.29297e-38	0.310233	0.972	0.928	5.76368e-34	3	Gnb2
1.55077e-33	0.310141	0.905	0.808	2.7143e-29	3	Camkv
2.6402e-39	0.307278	0.764	0.569	4.62114e-35	3	Apod
4.95083e-81	0.305411	1	1	8.66543e-77	3	Fau
8.31911e-29	0.305324	0.563	0.386	1.45609e-24	3	Ano3
4.4967e-68	0.301323	1	1	7.87057e-64	3	Cst3
1.39297e-23	0.299241	0.842	0.752	2.43811e-19	3	Itpr1
1.21671e-26	0.297639	0.643	0.473	2.1296e-22	3	Dgat2
1.37619e-27	0.296523	0.561	0.387	2.40874e-23	3	Sowaha
3.50691e-35	0.295575	0.464	0.269	6.13814e-31	3	Lingo3
4.36753e-26	0.295328	0.654	0.501	7.64448e-22	3	Ppp2r2a
1.84156e-44	0.294114	0.999	0.992	3.22328e-40	3	Pfdn5
1.20859e-31	0.292969	0.565	0.368	2.1154e-27	3	Bcl11b
2.39247e-28	0.291558	0.525	0.343	4.18753e-24	3	Carhsp1
4.75634e-27	0.289346	0.962	0.928	8.32501e-23	3	Ndufa1
2.32425e-18	0.2888	0.633	0.521	4.06814e-14	3	1700037H04Rik
4.38375e-25	0.288161	0.531	0.362	7.67288e-21	3	Bcr
5.90135e-56	0.28439	0.327	0.126	1.03291e-51	3	Ido1
1.30913e-26	0.282883	0.85	0.758	2.29136e-22	3	Ngef
3.88187e-35	0.282238	0.974	0.913	6.79443e-31	3	Nsg2
2.91886e-26	0.273724	0.555	0.376	5.10889e-22	3	Id4
2.91146e-37	0.273412	1	0.992	5.09594e-33	3	Chchd10
4.82827e-31	0.27185	0.381	0.213	8.45092e-27	3	Tgfa
1.48655e-23	0.271746	0.527	0.371	2.60191e-19	3	Ppp1r16b
1.21242e-32	0.267359	0.973	0.928	2.1221e-28	3	H3f3a
6.59781e-50	0.264493	0.281	0.108	1.15481e-45	3	Cd4
3.10918e-17	0.263951	0.66	0.562	5.44199e-13	3	Hist1h2bc
3.41527e-21	0.254255	0.873	0.815	5.97775e-17	3	Gpx1
1.25443e-42	0.252858	0.297	0.127	2.19562e-38	3	Dach1
3.8499e-22	0.251752	0.563	0.403	6.73848e-18	3	Cpne5
2.65979e-21	0.251715	0.85	0.805	4.65543e-17	3	Camk2b
3.37296e-21	0.250757	0.83	0.757	5.90369e-17	3	2410006H16Rik
1.07827e-16	0.2506	0.779	0.697	1.88729e-12	3	Pantr1
3.81861e-26	-0.250161	0.106	0.274	6.68372e-22	3	Ifitm10
4.35318e-22	-0.250318	0.974	0.982	7.61937e-18	3	Ndfip1
1.3005e-24	-0.250596	0.178	0.354	2.27627e-20	3	Ralyl
4.24104e-29	-0.25088	0.079	0.252	7.42309e-25	3	Gabra3
2.04223e-21	-0.251502	0.306	0.475	3.57451e-17	3	Chp1
5.64837e-26	-0.25173	0.106	0.273	9.88634e-22	3	Efr3a
1.35048e-26	-0.251857	0.098	0.265	2.36375e-22	3	Mast1
1.69157e-20	-0.252469	0.541	0.698	2.96075e-16	3	Rheb
3.23652e-23	-0.252517	0.145	0.308	5.66487e-19	3	Elavl2
1.21769e-25	-0.254178	0.088	0.249	2.13132e-21	3	Cadps2
1.2732e-21	-0.255032	0.286	0.46	2.22848e-17	3	Opcml
5.81742e-27	-0.255039	0.093	0.261	1.01822e-22	3	Stac2
1.15357e-22	-0.255944	0.15	0.308	2.01909e-18	3	Bok
3.31677e-21	-0.256552	0.203	0.36	5.80534e-17	3	Kcna2
1.30656e-42	-0.256966	1	1	2.28687e-38	3	Calm1
2.50235e-23	-0.257687	0.192	0.362	4.37987e-19	3	Kcnmb4
8.71302e-29	-0.258521	0.097	0.275	1.52504e-24	3	Slitrk1
8.53704e-05	-0.259828	0.413	0.453	1	3	Wfs1
8.93425e-23	-0.260263	0.125	0.282	1.56376e-18	3	Krt12
2.39047e-29	-0.260635	0.082	0.257	4.18404e-25	3	Fam81a
1.63832e-30	-0.262189	0.074	0.251	2.86756e-26	3	Gpr26
1.61545e-18	-0.262781	0.404	0.558	2.82752e-14	3	Hmgcs1
1.1933e-27	-0.26401	0.117	0.292	2.08863e-23	3	Smyd2
2.89742e-28	-0.265215	0.1	0.274	5.07136e-24	3	Kcnj3
1.20124e-27	-0.265759	0.101	0.273	2.10253e-23	3	Epop
3.03094e-29	-0.266202	0.1	0.278	5.30505e-25	3	Tmem25
1.90507e-26	-0.267041	0.19	0.375	3.33444e-22	3	6430548M08Rik
7.64966e-28	-0.267208	0.063	0.224	1.33892e-23	3	Syt17
1.50096e-20	-0.267735	0.663	0.79	2.62712e-16	3	Acot7
1.30489e-22	-0.267817	0.345	0.524	2.28394e-18	3	Gda
8.85809e-24	-0.268348	0.281	0.461	1.55043e-19	3	Fbxw7
5.95303e-27	-0.268736	0.1	0.268	1.04196e-22	3	Galnt9
2.90528e-27	-0.269073	0.188	0.38	5.08511e-23	3	Adcy2
2.6381e-22	-0.269338	0.339	0.511	4.61747e-18	3	Chga
3.74375e-30	-0.269361	0.113	0.302	6.55268e-26	3	Cib2
4.84125e-22	-0.269706	0.866	0.912	8.47364e-18	3	Apbb1
0.000189281	-0.271286	0.462	0.497	1	3	Lamp5
3.77391e-28	-0.271426	0.098	0.273	6.60547e-24	3	Nrip3
1.06163e-23	-0.271473	0.672	0.817	1.85817e-19	3	Npdc1
2.86117e-26	-0.271801	0.186	0.368	5.00791e-22	3	Herc3
6.19774e-23	-0.272925	0.499	0.669	1.08479e-18	3	AI413582
2.3726e-30	-0.273802	0.994	0.992	4.15276e-26	3	Rab3a
3.02717e-27	-0.274012	0.17	0.354	5.29845e-23	3	Glrx
1.1883e-29	-0.274409	0.058	0.225	2.07988e-25	3	Neurod6
9.44441e-29	-0.274512	0.129	0.314	1.65305e-24	3	Rasal1
4.79342e-23	-0.274645	0.335	0.514	8.38992e-19	3	Slc6a17
5.84103e-24	-0.27481	0.257	0.437	1.02236e-19	3	Ina
1.13964e-26	-0.275252	0.22	0.407	1.99471e-22	3	Hspa12a
1.08982e-16	-0.275903	0.701	0.809	1.90752e-12	3	Ccl27a
1.46237e-23	-0.275914	0.066	0.209	2.55959e-19	3	Trbc2
7.21678e-25	-0.275945	0.28	0.461	1.26315e-20	3	Grk2
2.16638e-34	-0.277939	0.068	0.259	3.79181e-30	3	Tmem178
6.30409e-30	-0.280119	0.131	0.322	1.10341e-25	3	Ccdc136
1.59076e-24	-0.282312	0.247	0.424	2.78431e-20	3	Cacna2d1
5.62287e-31	-0.282321	0.082	0.265	9.8417e-27	3	Cnih3
7.63593e-33	-0.2828	0.07	0.256	1.33652e-28	3	Doc2a
1.61817e-20	-0.284015	0.405	0.555	2.83228e-16	3	Camta2
7.61088e-24	-0.28457	0.474	0.647	1.33213e-19	3	Sept3
2.34047e-23	-0.284849	0.531	0.694	4.09652e-19	3	Hk1
6.88747e-26	-0.285161	0.488	0.674	1.20551e-21	3	Rangap1
5.84602e-23	-0.28729	0.081	0.226	1.02323e-18	3	Myl4
2.45252e-29	-0.288237	0.189	0.387	4.29265e-25	3	Dgkz
1.5741e-25	-0.289205	0.542	0.715	2.75515e-21	3	Atp6v0a1
1.59446e-28	-0.289442	0.225	0.422	2.79078e-24	3	Cep170b
2.5092e-26	-0.289758	0.257	0.445	4.39185e-22	3	Laptm4b
2.54236e-19	-0.290868	0.665	0.782	4.4499e-15	3	Mgst3
3.92301e-31	-0.292316	0.111	0.3	6.86644e-27	3	Elavl4
2.67674e-23	-0.29296	0.385	0.555	4.68509e-19	3	Kcnab2
5.58183e-31	-0.293339	1	0.998	9.76987e-27	3	Uchl1
2.48457e-27	-0.294367	0.279	0.469	4.34874e-23	3	Syt7
2.8287e-24	-0.294406	0.243	0.423	4.95108e-20	3	S100a10
3.44471e-24	-0.295931	0.064	0.209	6.02927e-20	3	Kcnab3
7.57217e-25	-0.296313	0.789	0.874	1.32536e-20	3	Snap47
2.82145e-23	-0.296426	0.344	0.51	4.93838e-19	3	R3hdm1
5.62344e-27	-0.296649	0.211	0.396	9.84271e-23	3	Pcdh7
8.48081e-21	-0.296889	0.754	0.845	1.4844e-16	3	Syn2
7.92644e-25	-0.296899	0.543	0.698	1.38736e-20	3	Actr1b
2.17076e-35	-0.298197	0.077	0.275	3.79948e-31	3	Miat
5.70094e-30	-0.29833	0.149	0.338	9.97835e-26	3	Golga7b
9.41339e-30	-0.298514	0.122	0.305	1.64763e-25	3	Fhl2
1.67922e-23	-0.300042	0.413	0.584	2.93915e-19	3	Slc25a22
9.57347e-33	-0.301577	0.108	0.303	1.67564e-28	3	Kcnj9
8.63582e-38	-0.301613	0.072	0.279	1.51153e-33	3	Kcnc4
1.94886e-38	-0.301743	0.029	0.22	3.4111e-34	3	Gm11549
8.69929e-22	-0.301796	0.297	0.461	1.52264e-17	3	Rph3a
3.15199e-38	-0.301922	0.042	0.237	5.51692e-34	3	Ipcef1
1.53202e-30	-0.302615	0.91	0.953	2.6815e-26	3	Atp6v1b2
6.10716e-24	-0.303139	0.55	0.709	1.06894e-19	3	Rap1gds1
1.00507e-29	-0.304317	0.268	0.474	1.75918e-25	3	Flot1
8.54709e-32	-0.304919	0.173	0.379	1.496e-27	3	Coprs
7.89451e-37	-0.305004	0.055	0.251	1.38178e-32	3	Neurod2
9.21241e-25	-0.305031	0.268	0.447	1.61245e-20	3	Wdr6
4.6201e-28	-0.30528	0.834	0.921	8.08655e-24	3	Tcf25
6.94137e-25	-0.305893	0.357	0.538	1.21495e-20	3	Baalc
3.21041e-35	-0.307309	0.068	0.261	5.61919e-31	3	Gfra2
1.08928e-25	-0.308211	0.467	0.648	1.90656e-21	3	Sept8
3.96618e-36	-0.309012	0.07	0.268	6.94201e-32	3	Kcnc2
4.6433e-28	-0.309047	0.861	0.921	8.12717e-24	3	Nsf
6.2285e-40	-0.3091	0.974	0.987	1.09017e-35	3	Hsp90aa1
3.86169e-26	-0.309786	0.526	0.69	6.75912e-22	3	Kifc2
9.21769e-35	-0.310039	0.079	0.275	1.61337e-30	3	Satb1
4.60473e-32	-0.310267	0.244	0.458	8.05966e-28	3	Coro1a
7.18346e-25	-0.310352	0.328	0.509	1.25732e-20	3	Shisa4
3.70304e-24	-0.310443	0.408	0.578	6.48143e-20	3	Spock1
4.69226e-26	-0.312272	0.357	0.537	8.21286e-22	3	Pip5k1c
5.54933e-31	-0.312332	0.22	0.425	9.71299e-27	3	Fgf12
8.40781e-28	-0.31242	0.328	0.518	1.47162e-23	3	Tspan5
9.44788e-29	-0.313909	0.158	0.344	1.65366e-24	3	Atp2b4
1.30749e-10	-0.314374	0.907	0.911	2.28851e-06	3	Cplx1
1.46138e-33	-0.316802	0.119	0.319	2.55785e-29	3	Mical2
1.01331e-30	-0.318149	0.269	0.475	1.7736e-26	3	Bend6
3.81527e-29	-0.318635	0.472	0.661	6.67787e-25	3	Pitpna
1.72275e-23	-0.320653	0.463	0.627	3.01533e-19	3	Oip5os1
2.2436e-34	-0.320954	0.104	0.303	3.92698e-30	3	Camk2d
1.53982e-33	-0.321924	0.166	0.371	2.69514e-29	3	Mtfp1
4.71888e-28	-0.322498	0.698	0.828	8.25946e-24	3	Fabp3
3.13809e-29	-0.323595	0.182	0.372	5.4926e-25	3	Olfm2
1.70489e-31	-0.324756	0.222	0.427	2.98407e-27	3	Arhgef25
3.49924e-26	-0.327283	0.986	0.98	6.12472e-22	3	Sparcl1
9.07952e-29	-0.32748	0.764	0.873	1.58919e-24	3	Map1b
1.4784e-23	-0.327485	0.405	0.564	2.58765e-19	3	Nell2
4.43518e-32	-0.327827	0.227	0.435	7.7629e-28	3	Sprn
8.27122e-29	-0.328671	0.584	0.766	1.44771e-24	3	Atp6v1a
4.9563e-09	-0.329565	0.173	0.264	8.67501e-05	3	Mgp
3.74546e-38	-0.32998	0.111	0.327	6.55568e-34	3	Tspan17
6.99963e-34	-0.331001	0.104	0.303	1.22515e-29	3	Hapln4
1.61805e-30	-0.331591	0.559	0.739	2.83208e-26	3	Abr
9.13481e-31	-0.334179	0.294	0.5	1.59887e-26	3	Khdrbs3
1.26556e-38	-0.335718	0.076	0.284	2.21511e-34	3	Nr2f1
6.0704e-36	-0.335806	0.146	0.361	1.0625e-31	3	Fkbp1b
7.54594e-21	-0.335911	0.435	0.586	1.32077e-16	3	Prkcg
2.60532e-34	-0.336038	0.215	0.429	4.56009e-30	3	Camk1
5.78469e-39	-0.338556	0.081	0.292	1.01249e-34	3	Rtn4r
6.50458e-25	-0.341106	0.154	0.318	1.1385e-20	3	Vamp1
6.85581e-29	-0.341805	0.274	0.473	1.19997e-24	3	Nudt4
2.40106e-26	-0.342324	0.398	0.578	4.20258e-22	3	Nat8l
2.00461e-33	-0.343617	0.329	0.54	3.50867e-29	3	Amph
8.8095e-23	-0.348356	0.586	0.722	1.54193e-18	3	Chgb
7.10105e-27	-0.348989	0.482	0.652	1.2429e-22	3	Ly6e
1.13617e-33	-0.352857	0.592	0.772	1.98864e-29	3	Sult4a1
7.18443e-42	-0.35302	0.999	0.993	1.25749e-37	3	Snrpn
2.21477e-37	-0.354029	0.213	0.436	3.87651e-33	3	Cnrip1
4.76204e-39	-0.354395	0.956	0.971	8.33499e-35	3	Clstn1
2.00317e-43	-0.354546	0.05	0.268	3.50615e-39	3	Car10
2.67293e-35	-0.3546	0.552	0.753	4.67843e-31	3	Faim2
3.11436e-43	-0.354924	0.07	0.294	5.45106e-39	3	Slc25a18
2.24926e-31	-0.355809	0.222	0.421	3.93689e-27	3	Mpped1
1.78388e-32	-0.35742	0.469	0.665	3.12232e-28	3	Gls
7.92668e-08	-0.357818	0.241	0.318	0.00138741	3	Gfap
1.72281e-40	-0.357851	0.127	0.353	3.01543e-36	3	Shank1
6.68584e-30	-0.357973	0.499	0.68	1.17022e-25	3	Nrxn1
1.45853e-36	-0.358337	0.242	0.466	2.55286e-32	3	Cadps
3.70251e-32	-0.358414	0.52	0.709	6.48051e-28	3	Nsmf
3.86519e-37	-0.358452	0.171	0.393	6.76525e-33	3	Sphkap
9.037e-20	-0.361496	0.748	0.826	1.58175e-15	3	Camk2a
1.39963e-21	-0.361964	0.284	0.439	2.44978e-17	3	Nefm
1.92644e-21	-0.36226	0.047	0.173	3.37185e-17	3	Vip
5.78407e-39	-0.362554	0.158	0.386	1.01239e-34	3	Slc8a1
5.51938e-49	-0.36288	0.975	0.99	9.66058e-45	3	Prnp
2.67185e-24	-0.367541	0.349	0.513	4.67654e-20	3	Dkk3
5.45409e-33	-0.367584	0.27	0.478	9.54629e-29	3	Ak5
5.58315e-38	-0.367961	0.29	0.515	9.7722e-34	3	Psmb10
3.03593e-32	-0.370806	0.87	0.907	5.31379e-28	3	Tuba4a
9.90386e-44	-0.371168	0.119	0.356	1.73347e-39	3	Sez6l
5.41097e-117	-0.372279	1	1	9.47083e-113	3	Ppia
4.09162e-19	-0.3724	0.65	0.74	7.16157e-15	3	Fxyd7
3.9841e-23	-0.37394	0.576	0.703	6.97337e-19	3	Lmo4
1.13305e-50	-0.374373	0.962	0.978	1.98317e-46	3	Rtn3
7.10287e-68	-0.376369	0.999	1	1.24321e-63	3	Atp6v0c
4.56752e-35	-0.376858	0.339	0.554	7.99454e-31	3	Arhgdig
9.27741e-37	-0.376922	0.547	0.755	1.62382e-32	3	Tmem59l
4.79174e-36	-0.37709	0.881	0.933	8.38697e-32	3	Syt1
1.40155e-40	-0.379998	0.168	0.398	2.45314e-36	3	Cdk14
2.53864e-30	-0.380349	0.124	0.305	4.44338e-26	3	Wwox
2.47169e-55	-0.381183	0.996	0.998	4.3262e-51	3	Atp1b1
3.33797e-30	-0.382916	0.428	0.616	5.84245e-26	3	Kalrn
1.26139e-40	-0.384027	0.173	0.405	2.20781e-36	3	Btbd3
0.000390115	-0.384648	0.989	0.958	1	3	Nrgn
2.57888e-37	-0.390078	0.082	0.285	4.51382e-33	3	Ccn3
6.18981e-41	-0.390294	0.265	0.503	1.0834e-36	3	Disp2
4.56406e-30	-0.394676	0.311	0.509	7.98847e-26	3	Dner
4.09453e-37	-0.398601	0.397	0.615	7.16665e-33	3	Bsn
5.74838e-39	-0.399391	0.904	0.936	1.00614e-34	3	Dnm1
7.56041e-34	-0.40037	0.418	0.612	1.3233e-29	3	Fam131a
4.36151e-48	-0.401983	0.915	0.953	7.63396e-44	3	Thy1
5.26913e-32	-0.404921	0.24	0.436	9.22255e-28	3	Cabp1
1.17848e-41	-0.407047	0.112	0.336	2.06269e-37	3	Rasgrf2
1.64929e-41	-0.407411	0.73	0.866	2.88676e-37	3	Rab6a
7.71931e-42	-0.408876	0.291	0.525	1.35111e-37	3	Ube2ql1
7.98243e-30	-0.409402	0.203	0.386	1.39716e-25	3	Rasl10a
3.18482e-39	-0.410081	0.9	0.938	5.57439e-35	3	Atp6v1g2
7.85071e-35	-0.412357	0.43	0.635	1.37411e-30	3	Id2
2.90892e-43	-0.413201	0.528	0.744	5.09148e-39	3	Snap91
1.83936e-36	-0.413413	0.548	0.74	3.21944e-32	3	Nefl
6.65367e-34	-0.413591	0.402	0.587	1.16459e-29	3	Pgm2l1
2.26519e-36	-0.415377	0.321	0.532	3.96477e-32	3	Zbtb18
5.28083e-44	-0.416436	0.693	0.839	9.24304e-40	3	Ndrg3
9.3052e-43	-0.419949	0.779	0.89	1.62869e-38	3	Stxbp1
1.89584e-50	-0.423192	0.134	0.393	3.31829e-46	3	Ppm1e
1.20019e-43	-0.424329	0.398	0.634	2.10069e-39	3	Mapk10
2.96894e-42	-0.425486	0.516	0.72	5.19654e-38	3	Napb
1.46724e-39	-0.43011	0.543	0.728	2.56811e-35	3	Syngr1
1.43051e-29	-0.433066	0.131	0.312	2.50382e-25	3	Rprm
2.36898e-46	-0.436354	0.125	0.367	4.14642e-42	3	Necab3
2.22459e-34	-0.436752	0.262	0.465	3.8937e-30	3	Igfbp6
1.7106e-43	-0.44345	0.286	0.518	2.99407e-39	3	Camk2g
7.95793e-47	-0.444716	0.344	0.6	1.39288e-42	3	Oxr1
3.83192e-50	-0.448888	0.104	0.361	6.70701e-46	3	Tbr1
2.06516e-24	-0.454616	0.35	0.52	3.61465e-20	3	Cdr1os
8.30063e-47	-0.457263	0.624	0.801	1.45286e-42	3	Tubb4b
7.9076e-39	-0.458106	0.333	0.543	1.38407e-34	3	Efhd2
5.65136e-50	-0.461323	0.177	0.435	9.89157e-46	3	Gng2
1.10563e-28	-0.46166	0.731	0.814	1.93518e-24	3	Ttc9b
2.40737e-46	-0.462126	0.236	0.481	4.21363e-42	3	Camk2n2
4.45103e-07	-0.462835	0.64	0.699	0.00779064	3	Npy
1.91919e-31	-0.466046	0.437	0.6	3.35915e-27	3	Osbpl1a
6.99331e-33	-0.468305	0.749	0.846	1.22404e-28	3	Nap1l5
1.14324e-41	-0.468992	0.133	0.355	2.00101e-37	3	Slc30a3
2.0885e-38	-0.474056	0.512	0.691	3.6555e-34	3	Sv2b
1.0511e-14	-0.481246	0.177	0.292	1.83975e-10	3	Cartpt
1.25591e-37	-0.484161	0.308	0.529	2.19823e-33	3	Fxyd6
1.11696e-52	-0.4946	0.252	0.521	1.95501e-48	3	Gabbr2
2.24332e-32	-0.499896	0.834	0.884	3.92648e-28	3	Atp1a1
6.65572e-49	-0.508867	0.708	0.835	1.16495e-44	3	Syn1
1.10952e-59	-0.510685	0.787	0.898	1.94199e-55	3	Tagln3
2.65607e-43	-0.513538	0.398	0.606	4.64893e-39	3	Lingo1
2.56605e-65	-0.514221	0.859	0.936	4.49135e-61	3	Ywhag
6.43402e-56	-0.521905	0.447	0.699	1.12615e-51	3	Pak1
3.74568e-72	-0.526298	0.925	0.958	6.55606e-68	3	Tuba1b
1.27181e-64	-0.541645	0.248	0.551	2.22605e-60	3	Dlgap1
9.93954e-48	-0.545574	0.586	0.768	1.73972e-43	3	Enc1
6.17289e-48	-0.546179	0.333	0.567	1.08044e-43	3	Adcy1
1.50406e-61	-0.546812	0.79	0.89	2.63256e-57	3	Prkar1b
5.24773e-66	-0.549662	0.611	0.825	9.1851e-62	3	Syp
3.49062e-59	-0.553493	0.477	0.731	6.10963e-55	3	Sh3gl2
1.14402e-71	-0.560269	0.94	0.968	2.00238e-67	3	Gng3
1.77474e-51	-0.562857	0.44	0.665	3.10633e-47	3	Gabra1
2.24258e-44	-0.564614	0.937	0.95	3.92519e-40	3	1110008P14Rik
5.59863e-62	-0.569476	0.227	0.514	9.79927e-58	3	Pde1a
9.02245e-89	-0.570743	0.98	0.991	1.5792e-84	3	Ywhah
2.44936e-63	-0.573383	0.817	0.91	4.28711e-59	3	Tubb2a
1.11131e-93	-0.576612	0.993	0.995	1.94513e-89	3	Stmn3
0.000702266	-0.579187	0.705	0.713	1	3	Sst
1.61635e-74	-0.58506	0.161	0.487	2.8291e-70	3	Syt13
5.11947e-44	-0.613234	0.699	0.819	8.9606e-40	3	Scn1b
1.22162e-61	-0.628059	0.333	0.604	2.1382e-57	3	Serpini1
7.46715e-75	-0.633079	0.057	0.375	1.30698e-70	3	Nrn1
1.03159e-63	-0.63489	0.247	0.53	1.80559e-59	3	Stx1a
3.30431e-65	-0.638776	0.308	0.598	5.78353e-61	3	Resp18
5.06862e-67	-0.638951	0.486	0.722	8.87161e-63	3	Basp1
1.50979e-61	-0.646273	0.206	0.489	2.64259e-57	3	Nptx1
6.93885e-77	-0.68917	0.711	0.854	1.21451e-72	3	Sncb
1.77971e-72	-0.690936	0.385	0.666	3.11502e-68	3	Mef2c
1.1963e-76	-0.715812	0.314	0.613	2.09389e-72	3	Ncald
6.75095e-34	-0.719859	0.28	0.475	1.18162e-29	3	Pvalb
2.52003e-90	-0.724475	1	0.998	4.41081e-86	3	Snap25
3.86391e-80	-0.782217	0.156	0.489	6.76299e-76	3	Vxn
4.16543e-97	-0.808569	0.748	0.868	7.29075e-93	3	Stmn2
2.46033e-128	-0.811912	0.961	0.956	4.30632e-124	3	Gnas
9.21419e-76	-0.888991	0.403	0.67	1.61276e-71	3	Nptxr
3.55924e-110	-0.936415	0.967	0.946	6.22973e-106	3	Stmn1
1.15198e-140	-1.11032	0.71	0.876	2.01631e-136	3	Vsnl1
7.1279e-115	-1.25969	0.74	0.846	1.2476e-110	3	Olfm1
2.5215e-102	-1.35634	0.592	0.747	4.41338e-98	3	Slc17a7
2.84425e-71	-1.43548	0.867	0.837	4.9783e-67	3	Cck

## Sheet: 4
p_val	avg_log2FC	pct.1	pct.2	p_val_adj	cluster	gene
0	1.55012	1	0.957	0	4	Nrgn
0	1.54954	0.97	0.463	0	4	Lamp5
2.80848e-272	1.32021	1	0.828	4.91568e-268	4	Cck
0	1.26526	0.997	0.873	0	4	Atp1a1
9.57818e-270	1.20889	1	0.828	1.67647e-265	4	Olfm1
0	1.11924	1	0.972	0	4	Camk2n1
1.76301e-228	1.10857	0.977	0.63	3.0858e-224	4	Nptxr
1.60402e-225	1.0112	0.942	0.483	2.80752e-221	4	Calb1
3.18074e-279	0.979601	0.833	0.287	5.56725e-275	4	Rasgrf2
5.49664e-222	0.937608	0.999	0.946	9.62076e-218	4	1110008P14Rik
2.70756e-195	0.931898	0.992	0.799	4.73904e-191	4	Scn1b
9.19587e-196	0.922721	0.982	0.74	1.60955e-191	4	Enc1
2.09306e-219	0.917305	0.911	0.421	3.66348e-215	4	Igfbp6
1.14337e-189	0.907707	0.945	0.565	2.00123e-185	4	Osbpl1a
4.81317e-206	0.894678	0.992	0.809	8.42449e-202	4	Camk2a
1.80754e-185	0.873482	0.963	0.626	3.16374e-181	4	Mef2c
9.64604e-193	0.841358	0.859	0.394	1.68835e-188	4	Cabp1
1.76981e-174	0.828532	0.949	0.569	3.09769e-170	4	Lingo1
7.45344e-174	0.807515	0.926	0.576	1.30458e-169	4	Itpka
3.42248e-182	0.771927	0.812	0.323	5.99037e-178	4	Nrn1
6.69801e-153	0.753318	0.93	0.582	1.17235e-148	4	Kalrn
1.35112e-120	0.728953	0.468	0.145	2.36487e-116	4	Vip
9.11775e-146	0.715832	1	0.856	1.59588e-141	4	Vsnl1
2.46631e-157	0.713453	0.989	0.876	4.31678e-153	4	Prkar1b
3.98165e-184	0.712455	1	0.998	6.96909e-180	4	Snap25
5.72703e-152	0.702227	0.754	0.313	1.0024e-147	4	Slc30a3
3.46651e-145	0.697079	0.742	0.334	6.06743e-141	4	Olfm2
3.31285e-137	0.692751	0.879	0.486	5.79848e-133	4	Stx1a
9.92655e-127	0.689169	0.807	0.441	1.73744e-122	4	Cacng3
4.94909e-118	0.666368	0.866	0.533	8.6624e-114	4	Nell2
4.57727e-125	0.665426	0.753	0.349	8.0116e-121	4	Rasl10a
9.39532e-116	0.65293	0.886	0.58	1.64446e-111	4	Fam131a
1.32633e-177	0.651999	1	0.99	2.32147e-173	4	Ywhah
1.63337e-101	0.651138	0.908	0.653	2.85889e-97	4	Rgs4
5.7516e-122	0.649133	0.966	0.766	1.0067e-117	4	Pcsk2
3.63917e-179	0.647829	0.676	0.225	6.36963e-175	4	Car10
9.33437e-113	0.641436	0.838	0.526	1.6338e-108	4	Camta2
5.12444e-113	0.641274	0.964	0.811	8.9693e-109	4	Atp2b2
5.08224e-111	0.640449	0.918	0.632	8.89544e-107	4	Gabra1
5.81346e-119	0.636631	0.859	0.495	1.01753e-114	4	Zbtb18
1.22148e-231	0.634853	0.608	0.148	2.13795e-227	4	Cux2
6.70259e-155	0.62332	1	0.971	1.17316e-150	4	Chn1
1.43293e-38	0.622988	0.841	0.685	2.50806e-34	4	Npy
2.04177e-116	0.621393	0.86	0.479	3.57372e-112	4	Gabbr2
1.1121e-111	0.613367	0.845	0.504	1.94651e-107	4	Baalc
3.37345e-95	0.612851	0.996	0.719	5.90456e-91	4	Slc17a7
1.16712e-106	0.593397	0.801	0.442	2.04282e-102	4	Camk2n2
5.92174e-101	0.591248	0.868	0.581	1.03648e-96	4	Cacnb3
3.2556e-98	0.590393	0.838	0.51	5.69828e-94	4	Dlgap1
7.16956e-239	0.588383	1	1	1.25489e-234	4	Calm1
2.45393e-183	0.587597	1	1	4.29512e-179	4	Cox8a
3.76998e-140	0.582531	0.996	0.969	6.5986e-136	4	Clstn1
3.77763e-108	0.581754	0.739	0.386	6.61199e-104	4	Zdhhc8
4.05976e-72	0.569799	0.759	0.442	7.1058e-68	4	Pvalb
3.31649e-90	0.567832	0.844	0.548	5.80485e-86	4	Nat8l
2.70085e-161	0.563733	0.556	0.162	4.7273e-157	4	Cpne9
6.07699e-104	0.563681	0.944	0.727	1.06366e-99	4	Tmem59l
5.04856e-103	0.557341	0.83	0.479	8.8365e-99	4	Mal2
5.44334e-114	0.548542	0.615	0.252	9.52747e-110	4	Sytl2
1.2689e-87	0.541718	0.856	0.581	2.22096e-83	4	Mat2b
4.66706e-142	0.541473	0.649	0.236	8.16876e-138	4	Epop
4.906e-93	0.541309	0.679	0.349	8.58696e-89	4	Dusp14
2.5139e-130	0.535395	0.657	0.252	4.40008e-126	4	Rtn4r
2.68021e-87	0.532561	0.708	0.392	4.69117e-83	4	Grin2a
5.43296e-82	0.526275	0.893	0.653	9.5093e-78	4	Nrxn1
1.79143e-76	0.514088	0.794	0.505	3.13554e-72	4	Brinp1
1.55716e-70	0.512949	0.82	0.58	2.72551e-66	4	Tsnax
4.07169e-80	0.512025	0.905	0.688	7.12668e-76	4	Pop5
5.82173e-131	0.51125	0.575	0.198	1.01898e-126	4	Cd34
3.68229e-76	0.509039	0.82	0.549	6.4451e-72	4	Rbfox3
8.24196e-66	0.506692	0.781	0.491	1.44259e-61	4	Cdr1os
5.58487e-87	0.505286	0.967	0.84	9.77519e-83	4	Cyfip2
2.33759e-175	0.505278	0.501	0.123	4.09148e-171	4	Ddit4l
1.43824e-69	0.492616	0.727	0.458	2.51735e-65	4	Ppme1
6.95984e-82	0.489951	0.964	0.859	1.21818e-77	4	Napa
2.87053e-76	0.488177	0.787	0.484	5.0243e-72	4	Camk2g
2.02936e-167	0.486315	0.508	0.131	3.552e-163	4	Car4
6.20799e-72	0.484754	0.918	0.758	1.08658e-67	4	Sptbn2
6.72127e-76	0.484031	0.689	0.393	1.17642e-71	4	Pdp1
4.57724e-96	0.483085	0.594	0.25	8.01154e-92	4	Krt12
7.73304e-77	0.483052	0.812	0.505	1.35351e-72	4	Pip5k1c
1.80763e-92	0.482443	0.591	0.267	3.16389e-88	4	Rtn4rl1
5.32739e-65	0.479277	0.759	0.487	9.32452e-61	4	AI593442
2.99519e-80	0.477172	0.643	0.328	5.24249e-76	4	Prkca
4.22245e-82	0.474439	0.604	0.289	7.39056e-78	4	Rims3
4.79011e-74	0.468555	0.733	0.427	8.38414e-70	4	Dpp10
1.64237e-71	0.468028	0.678	0.379	2.87463e-67	4	Kcnh3
1.06543e-59	0.467749	0.866	0.691	1.86481e-55	4	Cyp46a1
2.43915e-77	0.465629	0.99	0.928	4.26924e-73	4	Ppp3r1
8.60646e-199	0.463315	0.446	0.088	1.50639e-194	4	Stard8
1.2734e-85	0.463042	0.615	0.285	2.22883e-81	4	Mical2
2.30909e-67	0.461978	0.894	0.685	4.04159e-63	4	Dmtn
7.47784e-101	0.45761	0.602	0.248	1.30885e-96	4	Nr2f1
4.09815e-69	0.455796	0.689	0.394	7.17299e-65	4	Cacna2d1
4.58033e-64	0.455441	0.878	0.656	8.01695e-60	4	Dlgap3
6.09407e-70	0.454379	0.933	0.768	1.06665e-65	4	Slc12a5
1.15837e-88	0.453978	0.606	0.269	2.0275e-84	4	Hapln4
2.1506e-82	0.452167	0.669	0.329	3.76419e-78	4	Necab3
5.80861e-66	0.450731	0.933	0.742	1.01668e-61	4	Chst1
5.33705e-106	0.448607	1	0.988	9.34145e-102	4	Calm3
5.30713e-55	0.448541	0.798	0.563	9.28907e-51	4	Rnf112
6.45457e-74	0.446248	0.985	0.899	1.12974e-69	4	Tuba4a
1.19889e-138	0.443976	1	1	2.09842e-134	4	Calm2
5.01975e-61	0.440637	0.882	0.667	8.78606e-57	4	Adgrb1
5.11066e-68	0.439046	0.646	0.355	8.94518e-64	4	Dgkz
1.08297e-81	0.436065	1	0.968	1.89552e-77	4	Ppp3ca
1.56831e-59	0.432954	0.738	0.474	2.74501e-55	4	Ociad2
5.64843e-63	0.432085	0.761	0.48	9.88645e-59	4	Cnksr2
6.30397e-78	0.431796	0.58	0.27	1.10338e-73	4	Kcnj9
8.59135e-221	0.429709	0.384	0.058	1.50374e-216	4	Tmem215
1.32093e-51	0.428258	0.813	0.61	2.31203e-47	4	Snn
1.01152e-75	0.428053	0.606	0.297	1.77046e-71	4	Rgs7
2.7163e-52	0.427735	0.7	0.452	4.75433e-48	4	Cpne6
1.72193e-165	0.425955	0.406	0.085	3.01389e-161	4	Frzb
2.09986e-82	0.421074	0.514	0.217	3.67538e-78	4	Kcnv1
2.63595e-96	0.417834	0.506	0.187	4.6137e-92	4	Gm11549
4.97544e-51	0.41617	0.835	0.607	8.70851e-47	4	Id2
1.68476e-58	0.414359	0.573	0.31	2.94883e-54	4	Rilpl1
2.35165e-60	0.412431	0.826	0.533	4.1161e-56	4	Adcy1
1.92385e-55	0.411283	0.849	0.602	3.36731e-51	4	Mapk10
7.07168e-72	0.410626	0.576	0.274	1.23776e-67	4	Fhl2
5.61584e-68	0.410567	0.669	0.364	9.82941e-64	4	Pcdh7
1.93089e-56	0.410082	0.676	0.409	3.37964e-52	4	Tmem14a
1.71765e-108	0.406206	0.429	0.131	3.0064e-104	4	Bhlhe22
1.27893e-64	0.403723	0.593	0.308	2.23852e-60	4	Golga7b
1.52654e-61	0.402377	0.543	0.277	2.67191e-57	4	Klhl23
2.9569e-58	0.401685	0.646	0.365	5.17546e-54	4	Cdk14
3.74047e-55	0.400482	0.934	0.812	6.54694e-51	4	Fabp3
1.27934e-59	0.399413	0.613	0.338	2.23923e-55	4	Herc3
5.44268e-49	0.398009	0.889	0.712	9.52632e-45	4	Map1a
8.81904e-64	0.396519	0.584	0.303	1.5436e-59	4	D1Ertd622e
2.28716e-61	0.395166	1	0.955	4.00321e-57	4	Ctxn1
5.6905e-58	0.39515	0.593	0.324	9.96009e-54	4	D430041D05Rik
9.42804e-74	0.394802	0.542	0.245	1.65019e-69	4	Cdk2ap1
1.17215e-53	0.394298	0.606	0.349	2.05162e-49	4	Synpo
1.37282e-62	0.394213	0.993	0.925	2.40284e-58	4	Syt1
5.81316e-60	0.39376	0.652	0.36	1.01748e-55	4	Sphkap
4.86842e-52	0.393743	0.872	0.669	8.5212e-48	4	Pak1
5.93122e-54	0.392594	0.62	0.355	1.03814e-49	4	Egr3
4.82647e-78	0.391296	0.497	0.206	8.44777e-74	4	Plcb4
1.72998e-48	0.390254	0.753	0.51	3.02798e-44	4	Frrs1l
2.37184e-64	0.389665	0.471	0.209	4.15143e-60	4	Myh7
2.47999e-50	0.386527	0.911	0.75	4.34072e-46	4	Sult4a1
2.45593e-55	0.386274	0.595	0.331	4.29862e-51	4	Bhlhe40
1.11691e-91	0.385303	0.487	0.179	1.95494e-87	4	Kcnh7
4.1798e-148	0.383637	0.369	0.078	7.3159e-144	4	A830009L08Rik
1.04486e-46	0.383363	0.861	0.676	1.82883e-42	4	Actr1b
1.4147e-54	0.383078	0.708	0.436	2.47615e-50	4	Camkk2
3.01893e-61	0.382724	0.772	0.45	5.28403e-57	4	Nptx1
1.20651e-47	0.381538	0.897	0.722	2.11176e-43	4	Cdk5r1
1.60323e-86	0.380441	0.505	0.194	2.80613e-82	4	Syt17
2.91939e-53	0.379008	0.573	0.319	5.10981e-49	4	Arfgef3
9.64807e-47	0.378773	0.892	0.716	1.6887e-42	4	Abr
8.19484e-49	0.377885	0.938	0.789	1.43434e-44	4	Pin1
6.87164e-132	0.377237	0.391	0.095	1.20274e-127	4	Pdzrn3
9.65275e-176	0.377059	0.335	0.055	1.68952e-171	4	Robo3
1.5817e-97	0.376863	0.44	0.146	2.76845e-93	4	Ankrd35
6.46334e-48	0.376362	0.914	0.722	1.13128e-43	4	Fxyd7
1.53315e-103	0.375301	0.44	0.141	2.68347e-99	4	Rgs6
1.27385e-44	0.375176	0.845	0.645	2.22961e-40	4	Sort1
1.30772e-56	0.37463	0.564	0.295	2.28891e-52	4	Tspan17
5.66202e-50	0.374559	0.959	0.85	9.91024e-46	4	Rab6a
4.21285e-134	0.373109	0.35	0.077	7.37375e-130	4	Evc2
7.17353e-46	0.372055	0.819	0.618	1.25558e-41	4	Wsb2
2.42785e-36	0.371213	0.84	0.684	4.24947e-32	4	Lmo4
3.14172e-82	0.370353	0.468	0.179	5.49896e-78	4	Mlip
5.08574e-44	0.370208	0.923	0.795	8.90157e-40	4	Ptk2b
5.17963e-64	0.369254	0.534	0.254	9.06591e-60	4	Stxbp6
8.6109e-48	0.367993	0.61	0.363	1.50716e-43	4	Sorbs2
2.84891e-45	0.367492	0.959	0.878	4.98644e-41	4	Ppp1r1a
2.07716e-49	0.367303	0.595	0.339	3.63566e-45	4	Igfbp4
7.02503e-304	0.365268	0.247	0.013	1.22959e-299	4	Gm765
2.5174e-57	0.364748	0.774	0.503	4.4062e-53	4	S100a6
4.75961e-46	0.364246	0.96	0.818	8.33075e-42	4	Syn1
7.49127e-43	0.36416	0.663	0.435	1.3112e-38	4	Fbxw7
7.34749e-44	0.363072	0.636	0.399	1.28603e-39	4	Scn8a
1.05465e-50	0.361212	0.558	0.309	1.84596e-46	4	Btbd10
6.34228e-49	0.360653	0.948	0.821	1.11009e-44	4	Ndrg3
2.87548e-49	0.360206	0.971	0.835	5.03295e-45	4	Sncb
8.54148e-57	0.358949	0.503	0.247	1.49502e-52	4	Slitrk1
2.3757e-46	0.358895	0.65	0.397	4.15819e-42	4	Arhgef25
6.06726e-51	0.358087	0.608	0.347	1.06195e-46	4	Fgf13
1.289e-45	0.357575	0.624	0.382	2.25613e-41	4	Ier5
6.97217e-42	0.355819	0.794	0.584	1.22034e-37	4	Cadm2
8.57799e-66	0.355377	0.805	0.493	1.5014e-61	4	Enpp2
5.7502e-59	0.353859	0.997	0.941	1.00646e-54	4	Arpp19
5.74185e-49	0.353802	0.726	0.447	1.005e-44	4	Syt13
3.41265e-42	0.353221	0.702	0.462	5.97317e-38	4	Slc39a10
2.85293e-126	0.351918	0.337	0.075	4.99348e-122	4	Nectin3
8.65726e-56	0.350968	0.499	0.244	1.51528e-51	4	Faah
1.98445e-76	0.350712	0.435	0.166	3.47339e-72	4	Dact2
1.36538e-44	0.350221	0.779	0.546	2.38982e-40	4	Adap1
1.16242e-40	0.348162	0.754	0.52	2.03458e-36	4	Smarca2
4.91534e-41	0.348066	0.937	0.822	8.60331e-37	4	Ddn
7.4512e-113	0.347608	0.368	0.096	1.30418e-108	4	Emx1
1.13941e-182	0.34433	0.294	0.04	1.99432e-178	4	Igfn1
1.77357e-55	0.343446	0.995	0.962	3.10429e-51	4	Rtn4
5.17771e-118	0.341876	1	1	9.06255e-114	4	Selenow
5.52077e-63	0.34119	0.481	0.216	9.663e-59	4	Tbc1d30
1.42782e-46	0.34099	0.591	0.342	2.49911e-42	4	Mtfp1
2.16566e-33	0.340955	0.678	0.487	3.79056e-29	4	R3hdm1
2.90423e-52	0.340244	0.99	0.964	5.08327e-48	4	Nptn
1.91948e-50	0.339643	1	0.963	3.35966e-46	4	Gng3
3.55539e-48	0.334729	0.492	0.253	6.22299e-44	4	Plxnd1
2.09743e-52	0.334266	0.516	0.255	3.67113e-48	4	Ccn3
3.05571e-42	0.33423	0.612	0.375	5.34841e-38	4	Camkk1
4.1828e-41	0.332631	0.892	0.665	7.32116e-37	4	Sv2b
1.16173e-57	0.332519	0.491	0.23	2.03338e-53	4	Lhx2
8.03019e-37	0.331262	0.785	0.582	1.40552e-32	4	Tom1l2
5.95438e-51	0.330965	0.479	0.238	1.0422e-46	4	Myh14
3.1243e-53	0.328976	0.499	0.246	5.46846e-49	4	Kcnj3
7.43297e-34	0.32874	0.73	0.529	1.30099e-29	4	Gria3
4.05792e-91	0.328103	1	1	7.10257e-87	4	Cox6a1
1.30167e-44	0.327636	0.957	0.799	2.27832e-40	4	Ttc9b
2.06673e-35	0.327474	0.901	0.82	3.61739e-31	4	Sptan1
4.00948e-59	0.32647	0.444	0.197	7.01779e-55	4	Gtdc1
2.97376e-42	0.324458	0.579	0.343	5.20497e-38	4	Pip4k2c
2.01212e-40	0.324072	0.804	0.571	3.52182e-36	4	Serpini1
5.29209e-47	0.324065	0.988	0.946	9.26274e-43	4	Wbp2
1.9296e-40	0.323659	0.557	0.325	3.37737e-36	4	Sez6l
2.92347e-35	0.322449	0.578	0.366	5.11695e-31	4	Prex1
2.68909e-35	0.322338	0.7	0.492	4.70672e-31	4	Jph3
4.27002e-41	0.321978	0.59	0.354	7.47382e-37	4	Atrnl1
1.9001e-41	0.321875	0.56	0.323	3.32575e-37	4	Shank1
7.81135e-34	0.3218	0.624	0.415	1.36722e-29	4	Schip1
2.06572e-94	0.320879	0.362	0.105	3.61564e-90	4	Arhgap15
6.2246e-41	0.320652	0.957	0.877	1.08949e-36	4	Stxbp1
2.20856e-73	0.319684	0.355	0.121	3.86564e-69	4	Plk5
1.61818e-37	0.319155	0.807	0.587	2.8323e-33	4	Bsn
3.71411e-84	0.318404	0.347	0.106	6.50081e-80	4	Unc5d
5.65746e-36	0.317899	0.653	0.434	9.90225e-32	4	Nrxn2
3.3978e-91	0.317749	0.348	0.101	5.94717e-87	4	Rnd1
9.02984e-59	0.317283	0.425	0.183	1.58049e-54	4	Kitl
1.02234e-78	0.316187	0.364	0.119	1.7894e-74	4	9130024F11Rik
3.50639e-79	0.315948	0.355	0.115	6.13724e-75	4	Rassf3
3.07181e-135	0.315567	0.316	0.062	5.37658e-131	4	Wnt10a
3.25505e-72	0.315416	0.396	0.145	5.69731e-68	4	Sidt1
1.82077e-36	0.313828	0.558	0.338	3.1869e-32	4	Nlk
1.71758e-79	0.313746	0.396	0.136	3.00628e-75	4	Ptpn3
2.5378e-37	0.312923	0.51	0.297	4.44191e-33	4	Grin2b
3.68063e-34	0.312034	0.877	0.735	6.44221e-30	4	Adgrb2
1.16958e-35	0.312014	0.911	0.793	2.04711e-31	4	Psd
1.44237e-34	0.311987	0.635	0.423	2.52457e-30	4	Eif4g3
1.44451e-33	0.311947	0.689	0.472	2.52832e-29	4	St3gal5
4.2516e-102	0.308866	0.314	0.077	7.44157e-98	4	Tuba8
1.22675e-37	0.307072	0.912	0.692	2.14718e-33	4	Basp1
1.90436e-39	0.306847	0.538	0.317	3.33321e-35	4	Tmem198
1.68593e-42	0.30493	0.529	0.296	2.95088e-38	4	Megf9
6.45297e-32	0.303966	0.68	0.475	1.12946e-27	4	Tyro3
9.0216e-33	0.303579	0.778	0.588	1.57905e-28	4	Strn4
1.4802e-52	0.303305	0.453	0.211	2.59079e-48	4	Sema7a
5.625e-39	0.302917	0.982	0.935	9.84543e-35	4	Scg5
8.07683e-32	0.302775	0.642	0.436	1.41369e-27	4	Opcml
1.02993e-33	0.302452	0.97	0.882	1.80269e-29	4	Gng13
2.53215e-52	0.301691	0.44	0.203	4.43202e-48	4	Banp
3.06382e-29	0.300973	0.802	0.642	5.3626e-25	4	Glrb
3.13e-40	0.300531	0.561	0.33	5.47845e-36	4	Pam
1.96577e-31	0.300279	0.823	0.67	3.44068e-27	4	Ptprs
5.57682e-15	0.299854	0.996	0.967	9.7611e-11	4	Pcsk1n
1.7072e-45	0.299486	0.418	0.2	2.98811e-41	4	A2ml1
2.55451e-49	0.299403	0.455	0.22	4.47116e-45	4	Fbxo34
1.14463e-61	0.299213	1	0.998	2.00345e-57	4	Tspan7
4.04535e-40	0.299094	0.439	0.23	7.08058e-36	4	Gsg1l
1.74921e-50	0.298471	1	0.993	3.06165e-46	4	Snrpn
4.28447e-34	0.298156	0.613	0.394	7.4991e-30	4	Mpped1
4.36955e-82	0.296772	0.322	0.095	7.64803e-78	4	Chrm3
1.2875e-44	0.296454	0.48	0.248	2.25351e-40	4	Ifitm10
2.62254e-148	0.295833	0.261	0.039	4.59023e-144	4	C730002L08Rik
3.90843e-39	0.295641	1	0.953	6.84093e-35	4	Gnas
4.79175e-36	0.295074	0.757	0.513	8.387e-32	4	Efhd2
5.39733e-28	0.294657	0.793	0.63	9.44695e-24	4	Ly6e
2.18658e-27	0.2936	0.855	0.698	3.82718e-23	4	Tpm1
1.18171e-32	0.292924	0.572	0.365	2.06834e-28	4	Iqsec2
1.60892e-36	0.291914	0.989	0.951	2.81608e-32	4	Ypel3
5.37396e-34	0.291239	0.652	0.43	9.40603e-30	4	Coro1a
2.3065e-28	0.290907	0.785	0.603	4.03706e-24	4	R3hdm4
2.73049e-29	0.290803	0.683	0.492	4.77917e-25	4	Actr3b
2.72947e-59	0.290588	0.365	0.142	4.7774e-55	4	Jdp2
1.12963e-39	0.290183	0.472	0.255	1.97719e-35	4	Ryr2
3.51277e-30	0.289062	0.615	0.416	6.14839e-26	4	Ephx4
1.73949e-30	0.288981	0.582	0.376	3.04462e-26	4	Btbd3
1.22656e-26	0.288019	0.728	0.557	2.14684e-22	4	Mast3
7.29977e-94	0.287799	0.277	0.066	1.27768e-89	4	Wnt4
5.84196e-34	0.287254	0.686	0.449	1.02252e-29	4	Ak5
3.89048e-29	0.287227	0.936	0.866	6.80951e-25	4	Mapk1
1.48991e-27	0.286278	0.888	0.754	2.6078e-23	4	Cplx2
5.52939e-59	0.285795	0.37	0.145	9.6781e-55	4	Dlk2
4.74015e-27	0.285467	0.668	0.481	8.29668e-23	4	Kif1bp
1.18327e-31	0.285269	0.568	0.361	2.07109e-27	4	Btbd8
2.37455e-43	0.285163	0.465	0.239	4.15617e-39	4	Rasgef1c
4.53026e-29	0.284731	0.883	0.73	7.92932e-25	4	Faim2
2.8345e-32	0.283495	0.561	0.355	4.96122e-28	4	Kcnb1
5.64983e-29	0.283458	0.686	0.503	9.88889e-25	4	Trim37
1.93538e-29	0.282771	0.892	0.791	3.38749e-25	4	Abhd8
2.87799e-47	0.281466	0.398	0.181	5.03735e-43	4	Pak7
7.75471e-25	0.281017	0.624	0.453	1.35731e-20	4	Tafa5
7.91479e-27	0.280227	0.723	0.532	1.38533e-22	4	Kcnab2
3.07912e-30	0.279842	0.7	0.492	5.38938e-26	4	Tspan5
1.73712e-51	0.279468	0.409	0.179	3.04049e-47	4	Cckbr
1.60484e-32	0.279185	0.936	0.834	2.80894e-28	4	Ensa
8.21785e-29	0.278985	0.885	0.748	1.43837e-24	4	Grin1
2.03688e-27	0.277186	0.654	0.465	3.56516e-23	4	Hlf
8.14012e-28	0.276404	0.619	0.428	1.42477e-23	4	Chrm1
6.9669e-28	0.275952	0.605	0.409	1.21942e-23	4	Sprn
9.75904e-31	0.275899	0.632	0.42	1.70812e-26	4	Edil3
1.22302e-53	0.27568	0.379	0.158	2.14066e-49	4	Sestd1
5.08345e-35	0.274614	0.455	0.253	8.89755e-31	4	Lrfn5
7.5993e-39	0.274525	0.42	0.214	1.33011e-34	4	Fmnl1
4.75299e-33	0.274316	0.73	0.495	8.31915e-29	4	Ube2ql1
2.23366e-24	0.274241	0.734	0.558	3.90958e-20	4	Gucy1b1
2.99688e-36	0.273737	0.517	0.293	5.24544e-32	4	Vamp1
8.52479e-49	0.273714	0.402	0.181	1.49209e-44	4	Lrrc4
2.12003e-30	0.273673	0.613	0.405	3.71068e-26	4	Gng2
1.69242e-22	0.273323	0.771	0.647	2.96224e-18	4	Rnf208
6.78985e-25	0.272964	0.813	0.67	1.18843e-20	4	Kifc2
1.98072e-38	0.272816	0.443	0.232	3.46686e-34	4	Fam81a
5.32487e-25	0.272627	0.782	0.621	9.32012e-21	4	Ift20
8.30905e-25	0.271813	0.84	0.715	1.45433e-20	4	Mtpn
2.47828e-52	0.271771	0.366	0.151	4.33773e-48	4	C030017B01Rik
7.57875e-41	0.271406	0.443	0.224	1.32651e-36	4	Neurod2
1.55748e-30	0.27117	0.487	0.296	2.72606e-26	4	Exd2
6.3612e-29	0.270498	0.896	0.744	1.1134e-24	4	Atp6v1a
8.4776e-25	0.270371	0.63	0.45	1.48384e-20	4	Cadm3
6.28214e-32	0.268818	0.517	0.313	1.09956e-27	4	Spcs3
9.44637e-29	0.268147	0.54	0.347	1.6534e-24	4	Inka2
1.42911e-26	0.267836	0.539	0.357	2.50137e-22	4	Gpd1
1.51156e-29	0.26761	0.558	0.355	2.64569e-25	4	Adcy2
1.37345e-32	0.267466	0.521	0.313	2.40395e-28	4	Cobl
2.03226e-28	0.266661	0.61	0.413	3.55706e-24	4	Ggt7
2.27447e-26	0.266426	0.701	0.51	3.981e-22	4	Gabrg2
1.37604e-32	0.265997	1	0.944	2.40849e-28	4	Stmn1
6.54402e-34	0.265456	0.989	0.948	1.1454e-29	4	Thy1
1.98098e-30	0.264713	0.484	0.29	3.4673e-26	4	Man1a2
8.56733e-35	0.264282	0.46	0.254	1.49954e-30	4	Gfod1
8.86175e-59	0.263939	0.331	0.12	1.55107e-54	4	Prdm8
1.49496e-36	0.263844	0.472	0.259	2.61663e-32	4	Ppfia2
2.3562e-39	0.263638	1	0.99	4.12406e-35	4	Gpm6a
6.91978e-33	0.263169	0.986	0.851	1.21117e-28	4	Stmn2
2.77726e-27	0.262649	0.531	0.347	4.86104e-23	4	Dnajb1
5.54518e-47	0.261778	0.387	0.172	9.70573e-43	4	Kcnc3
5.81753e-42	0.261286	0.385	0.182	1.01824e-37	4	Man1c1
3.58134e-34	0.26062	0.425	0.231	6.26842e-30	4	Cpeb1
9.46263e-27	0.260089	0.936	0.845	1.65624e-22	4	Pld3
5.19936e-29	0.260069	0.955	0.874	9.10044e-25	4	Cx3cl1
5.54858e-28	0.260009	0.952	0.862	9.71169e-24	4	Snap47
2.07213e-47	0.25964	0.347	0.146	3.62684e-43	4	Ptprk
3.20341e-37	0.259449	0.417	0.216	5.60693e-33	4	Tubgcp2
1.37868e-28	0.25902	0.508	0.318	2.4131e-24	4	Kcnip4
2.7163e-30	0.258973	0.484	0.291	4.75433e-26	4	Lpcat4
4.53473e-34	0.257971	0.473	0.268	7.93713e-30	4	Lmtk2
3.33048e-28	0.257964	0.977	0.905	5.82934e-24	4	Apbb1
2.06001e-31	0.257937	0.938	0.805	3.60564e-27	4	Atp2b1
6.20963e-26	0.257716	0.897	0.765	1.08687e-21	4	Mgst3
1.59537e-29	0.257016	0.488	0.296	2.79237e-25	4	Cux1
2.07393e-118	0.257007	0.224	0.036	3.62999e-114	4	Ntn5
4.98261e-30	0.256246	0.977	0.931	8.72107e-26	4	Dnm1
3.79992e-25	0.256042	0.781	0.615	6.65099e-21	4	Adgrl1
6.58371e-63	0.255982	0.302	0.099	1.15235e-58	4	Sertm1
3.82712e-22	0.255906	0.606	0.444	6.69861e-18	4	Pgbd5
4.01214e-57	0.255461	0.328	0.12	7.02245e-53	4	Spats2l
3.71482e-23	0.255314	0.593	0.422	6.50205e-19	4	Unc13a
3.36823e-65	0.255251	0.3	0.096	5.89542e-61	4	Cbln2
4.25029e-22	0.254726	0.786	0.659	7.43928e-18	4	Arl1
1.45127e-26	0.254271	0.658	0.469	2.54016e-22	4	Sipa1l1
4.96753e-77	0.252996	0.294	0.083	8.69467e-73	4	Tmem132d
9.47736e-27	0.252819	0.949	0.884	1.65882e-22	4	Nckap1
1.2689e-41	0.252664	0.391	0.184	2.22095e-37	4	Map6d1
8.456e-77	0.252656	1	1	1.48005e-72	4	Ppia
1.08453e-55	0.25232	0.298	0.105	1.89825e-51	4	Tmem196
2.87447e-31	0.252203	0.425	0.238	5.03118e-27	4	Lratd1
1.01425e-22	0.25214	0.779	0.631	1.77524e-18	4	Cbx6
4.89639e-25	0.251898	0.742	0.545	8.57015e-21	4	Rgs7bp
1.59614e-24	0.251161	0.683	0.509	2.79372e-20	4	Klhdc3
8.53221e-46	0.250751	0.346	0.147	1.49339e-41	4	Lifr
2.62376e-28	0.250394	0.487	0.298	4.59237e-24	4	Arl6ip5
2.84851e-24	0.25024	0.567	0.386	4.98575e-20	4	Pitpnm2
9.91409e-13	-0.251248	0.497	0.599	1.73526e-08	4	Taldo1
2.52957e-17	-0.251467	0.066	0.188	4.42751e-13	4	Fa2h
8.30955e-25	-0.251959	0.078	0.243	1.45442e-20	4	Grik3
3.42706e-09	-0.251969	0.211	0.298	5.99838e-05	4	Wwox
1.26211e-21	-0.253221	0.117	0.274	2.20907e-17	4	Fam102b
1.29554e-19	-0.253222	0.938	0.966	2.26759e-15	4	Slc22a17
3.84281e-16	-0.254547	0.027	0.128	6.72607e-12	4	Nts
7.00439e-24	-0.254772	0.055	0.206	1.22598e-19	4	Rarb
1.49613e-12	-0.255319	0.291	0.404	2.61868e-08	4	Osbpl8
1.18575e-11	-0.255722	0.701	0.773	2.07542e-07	4	Gstm1
5.64782e-14	-0.256421	0.372	0.489	9.88538e-10	4	Rab3c
4.74763e-12	-0.25659	0.195	0.306	8.30977e-08	4	Slc44a1
3.63897e-17	-0.258124	0.24	0.384	6.36929e-13	4	Inpp5f
8.25505e-10	-0.25919	0.406	0.489	1.44488e-05	4	Scd1
5.08524e-14	-0.260093	0.401	0.512	8.9007e-10	4	Sesn3
1.47992e-22	-0.260181	0.095	0.252	2.59031e-18	4	Hs3st4
3.70968e-13	-0.261337	0.114	0.223	6.49306e-09	4	Neat1
7.31919e-11	-0.261408	0.255	0.36	1.28108e-06	4	Tppp3
1.11068e-25	-0.262736	0.053	0.213	1.94402e-21	4	Htr2c
4.82274e-16	-0.263014	0.68	0.78	8.44123e-12	4	Pfdn2
1.75304e-19	-0.263757	0.11	0.253	3.06834e-15	4	Gpr83
3.49017e-10	-0.263978	0.136	0.227	6.10885e-06	4	Ighm
5.00056e-13	-0.265014	0.348	0.463	8.75248e-09	4	Josd2
3.9055e-23	-0.267135	0.085	0.242	6.83579e-19	4	Foxo1
6.25312e-11	-0.267405	0.521	0.595	1.09448e-06	4	Tomm70a
3.64552e-29	-0.267525	0.033	0.201	6.38075e-25	4	Syt6
8.66863e-09	-0.267678	0.45	0.54	0.000151727	4	C1qb
3.18398e-13	-0.267682	0.241	0.36	5.57291e-09	4	Gna12
7.46742e-14	-0.268189	0.9	0.918	1.30702e-09	4	6330403K07Rik
1.06624e-11	-0.268407	0.942	0.957	1.86624e-07	4	Meg3
4.53985e-19	-0.269972	0.877	0.908	7.94611e-15	4	Bex3
3.16568e-20	-0.270086	0.826	0.891	5.5409e-16	4	Tomm20
9.46959e-18	-0.270476	0.695	0.779	1.65746e-13	4	Tmem258
1.23313e-14	-0.271052	0.281	0.41	2.15835e-10	4	Psat1
8.51834e-18	-0.271133	0.768	0.836	1.49097e-13	4	Zfp706
9.91683e-19	-0.271577	0.831	0.896	1.73574e-14	4	Slc25a5
2.26355e-14	-0.272119	0.258	0.382	3.9619e-10	4	Phgdh
7.52429e-09	-0.272147	0.785	0.843	0.000131698	4	Nap1l5
1.09548e-26	-0.274822	0.099	0.28	1.91741e-22	4	Kcnk2
2.96271e-19	-0.274975	0.225	0.379	5.18562e-15	4	Ccm2
4.14379e-22	-0.275457	0.986	0.986	7.25288e-18	4	Bex2
5.03166e-20	-0.275768	0.866	0.915	8.80691e-16	4	Fabp5
8.93323e-30	-0.276621	0.975	0.993	1.56358e-25	4	Ndufa3
1.16345e-23	-0.277661	0.086	0.246	2.03638e-19	4	Vat1l
3.09574e-30	-0.280751	0.03	0.201	5.41848e-26	4	Rem2
3.05446e-18	-0.281868	0.165	0.31	5.34623e-14	4	Slain1
6.76646e-14	-0.282418	0.475	0.575	1.18433e-09	4	Hist1h2bc
1.16772e-26	-0.283015	0.114	0.295	2.04385e-22	4	Kazn
2.58618e-25	-0.283193	0.888	0.93	4.52659e-21	4	Cox7a2l
1.11728e-18	-0.283671	0.521	0.645	1.95557e-14	4	Hnrnpa1
3.30458e-21	-0.284425	0.187	0.348	5.78401e-17	4	Bex4
1.20475e-23	-0.284534	1	1	2.10867e-19	4	Tpt1
4.21173e-19	-0.285667	0.27	0.426	7.37179e-15	4	Atp1b3
5.23611e-18	-0.286184	0.215	0.364	9.16476e-14	4	Wscd1
9.6595e-25	-0.287062	0.137	0.313	1.6907e-20	4	Rab26
2.28855e-12	-0.287214	0.897	0.904	4.00565e-08	4	Tubb2a
3.27117e-14	-0.287265	0.774	0.818	5.72552e-10	4	Camkv
7.62354e-17	-0.288009	0.255	0.401	1.33435e-12	4	Rab3b
1.12615e-18	-0.288039	0.214	0.361	1.97109e-14	4	Smpd3
1.71843e-16	-0.288363	0.542	0.643	3.00776e-12	4	Cystm1
5.47461e-15	-0.28915	0.407	0.526	9.5822e-11	4	Npc2
2.34216e-20	-0.289289	0.573	0.712	4.09948e-16	4	Npm1
1.35226e-19	-0.291858	0.229	0.383	2.36686e-15	4	Bcr
5.5569e-31	-0.292203	0.962	0.982	9.72625e-27	4	Smdt1
5.17934e-27	-0.292786	0.912	0.963	9.06539e-23	4	Eef2
4.83311e-15	-0.29522	0.193	0.321	8.45939e-11	4	Gng11
4.00055e-28	-0.295906	0.11	0.296	7.00217e-24	4	Tle4
1.56847e-19	-0.296141	0.519	0.65	2.74529e-15	4	Impact
1.16985e-13	-0.296474	0.582	0.655	2.04758e-09	4	Gnb5
2.83075e-18	-0.297745	0.15	0.293	4.95466e-14	4	Gsn
1.59234e-32	-0.298053	0.027	0.207	2.78707e-28	4	Foxp2
9.4069e-22	-0.298421	0.781	0.88	1.64649e-17	4	Selenom
2.25459e-23	-0.299781	0.731	0.832	3.94621e-19	4	1810037I17Rik
7.02665e-20	-0.300607	0.556	0.692	1.22987e-15	4	Marcks
1.37799e-42	-0.303453	0.993	0.997	2.41189e-38	4	Oaz1
9.25251e-29	-0.304504	0.038	0.206	1.61947e-24	4	Gpr6
7.49756e-14	-0.304665	0.373	0.485	1.3123e-09	4	Alcam
1.26018e-21	-0.305191	0.104	0.258	2.20569e-17	4	Pdlim2
2.49212e-28	-0.307353	0.118	0.306	4.36196e-24	4	Pcdh17
1.73093e-16	-0.307501	0.428	0.551	3.02965e-12	4	Sirt2
2.44343e-19	-0.307897	0.883	0.918	4.27673e-15	4	Ppp1ca
1.2084e-14	-0.308432	0.543	0.63	2.11507e-10	4	Phactr1
1.87729e-21	-0.309974	0.361	0.515	3.28582e-17	4	Mat2a
4.48098e-16	-0.312516	0.355	0.486	7.84305e-12	4	Cd63
6.07768e-28	-0.313217	0.898	0.934	1.06378e-23	4	Gnb2
2.01254e-17	-0.313367	0.326	0.464	3.52255e-13	4	Rnf13
2.35458e-21	-0.313751	0.111	0.263	4.12121e-17	4	Gpr37
4.26414e-26	-0.314425	0.868	0.923	7.46353e-22	4	Maged1
1.50116e-21	-0.315502	0.082	0.231	2.62749e-17	4	Ermn
7.39669e-29	-0.317532	0.182	0.383	1.29464e-24	4	Ctxn2
1.56241e-26	-0.318064	0.111	0.287	2.73469e-22	4	Ankrd63
2.42097e-20	-0.318458	0.8	0.843	4.23743e-16	4	Pgrmc1
3.90483e-27	-0.319008	0.115	0.295	6.83462e-23	4	Chn2
3.20501e-29	-0.320397	0.867	0.931	5.60974e-25	4	Ndufb10
2.37808e-19	-0.322974	0.176	0.327	4.16236e-15	4	Cd9
4.06757e-18	-0.323333	0.454	0.592	7.11947e-14	4	S100a16
1.52995e-24	-0.33021	0.302	0.479	2.67787e-20	4	Hrh3
9.96761e-28	-0.33207	0.185	0.378	1.74463e-23	4	Ap1s2
1.08035e-25	-0.334066	0.66	0.776	1.89094e-21	4	Ctnnb1
2.08113e-30	-0.335361	0.804	0.9	3.6426e-26	4	Hspe1
2.14818e-16	-0.33569	0.409	0.532	3.75996e-12	4	Scg2
8.47181e-19	-0.336555	0.505	0.614	1.48282e-14	4	Serpine2
5.76587e-23	-0.336672	0.361	0.522	1.0092e-18	4	Ppp2r2a
1.10459e-27	-0.33929	0.75	0.85	1.93337e-23	4	Hnrnpa2b1
6.09024e-20	-0.340449	0.875	0.913	1.06598e-15	4	Ly6h
1.91105e-27	-0.341472	0.15	0.332	3.34491e-23	4	Strn
1.10312e-33	-0.344053	0.841	0.922	1.93078e-29	4	Gabarapl2
1.08691e-34	-0.347155	0.861	0.921	1.90243e-30	4	Gabarap
2.04246e-33	-0.347567	0.084	0.285	3.57492e-29	4	Klhl13
2.78588e-21	-0.348474	0.254	0.418	4.87612e-17	4	Olig1
1.25472e-29	-0.349113	0.169	0.366	2.19614e-25	4	Itgb1bp1
3.48938e-26	-0.351183	0.791	0.863	6.10747e-22	4	Dclk1
1.9761e-28	-0.352198	0.202	0.395	3.45877e-24	4	Sccpdh
3.35593e-18	-0.352453	0.162	0.303	5.87388e-14	4	Grb14
1.21608e-31	-0.353005	0.786	0.898	2.12851e-27	4	Rack1
1.14169e-23	-0.353758	0.454	0.601	1.9983e-19	4	Gria1
8.03485e-29	-0.354117	0.141	0.332	1.40634e-24	4	2810468N07Rik
2.58147e-10	-0.354342	0.616	0.639	4.51834e-06	4	Kcnip2
1.70938e-24	-0.354391	0.132	0.301	2.99193e-20	4	Il33
1.43842e-20	-0.354717	0.232	0.387	2.51766e-16	4	Hap1
2.35582e-21	-0.356319	0.089	0.237	4.1234e-17	4	C4b
3.82921e-22	-0.357791	0.557	0.698	6.70227e-18	4	Gng5
4.12437e-27	-0.360395	0.191	0.38	7.21889e-23	4	Plaat3
3.90048e-31	-0.360667	0.154	0.359	6.82702e-27	4	Cdh13
1.30694e-22	-0.360722	0.291	0.462	2.28753e-18	4	2900052N01Rik
4.52614e-37	-0.366834	0.975	0.988	7.9221e-33	4	Uba52
3.71006e-25	-0.383588	0.204	0.379	6.49372e-21	4	Cmtm5
6.45796e-52	-0.386412	0.975	0.994	1.13034e-47	4	Pfdn5
7.51358e-26	-0.387832	0.305	0.48	1.3151e-21	4	Fxyd2
7.34725e-16	-0.389054	0.964	0.972	1.28599e-11	4	Clu
1.0893e-25	-0.390605	0.529	0.678	1.9066e-21	4	Gstp1
6.21866e-26	-0.396468	0.38	0.539	1.08845e-21	4	1700037H04Rik
2.03733e-25	-0.401064	0.379	0.545	3.56594e-21	4	Sparc
1.30889e-28	-0.401125	0.863	0.916	2.29096e-24	4	Snca
3.80702e-31	-0.401517	0.376	0.568	6.66343e-27	4	Hmgn1
2.31794e-42	-0.404859	0.929	0.96	4.05709e-38	4	Ddx5
8.81189e-91	-0.406717	1	1	1.54235e-86	4	Fau
7.2042e-24	-0.407887	0.287	0.445	1.26095e-19	4	Meis2
8.00696e-36	-0.408438	0.69	0.816	1.40146e-31	4	Arpc1a
1.07649e-37	-0.409607	0.043	0.249	1.88419e-33	4	Lrrc10b
5.20678e-42	-0.417833	0.026	0.244	9.11343e-38	4	Syndig1l
2.57041e-55	-0.425261	0.995	0.997	4.49899e-51	4	Ftl1
7.49423e-08	-0.428206	0.243	0.317	0.00131172	4	Gfap
7.50452e-59	-0.432938	0.936	0.975	1.31352e-54	4	Naca
3.64763e-25	-0.434029	0.554	0.688	6.38445e-21	4	Tsc22d4
2.31214e-33	-0.435459	0.996	0.996	4.04694e-29	4	Apoe
5.71909e-21	-0.440337	0.678	0.765	1.00101e-16	4	Mt2
8.84129e-43	-0.44087	0.595	0.773	1.54749e-38	4	2410006H16Rik
4.66216e-28	-0.441941	0.126	0.311	8.16019e-24	4	Rprm
2.238e-45	-0.443074	0.886	0.934	3.91717e-41	4	H3f3a
1.28914e-36	-0.445557	0.305	0.52	2.25639e-32	4	Ahi1
9.2387e-40	-0.445753	0.27	0.499	1.61705e-35	4	Dgat2
1.56462e-43	-0.446169	0.033	0.26	2.73855e-39	4	Drd2
9.71252e-40	-0.449383	0.654	0.791	1.69998e-35	4	Mrpl52
3.57504e-37	-0.451608	0.641	0.787	6.25739e-33	4	Gaa
9.03976e-38	-0.452119	0.125	0.351	1.58223e-33	4	Bcas1
7.31299e-32	-0.452253	0.557	0.735	1.27999e-27	4	Gad1
2.32297e-41	-0.453224	0.139	0.377	4.0659e-37	4	Mctp1
5.70396e-39	-0.455341	0.126	0.354	9.98364e-35	4	Rasgrp2
3.70527e-17	-0.476645	0.694	0.724	6.48533e-13	4	Ptpn5
1.49911e-28	-0.479941	0.307	0.481	2.62389e-24	4	Necab2
2.97407e-50	-0.48396	0.027	0.278	5.20552e-46	4	Rxrg
3.42734e-31	-0.488686	0.557	0.707	5.99887e-27	4	Selenop
6.71984e-36	-0.488742	0.122	0.339	1.17617e-31	4	Tspan2
2.17974e-42	-0.491481	0.427	0.631	3.81519e-38	4	Bex1
1.00019e-48	-0.491549	0.823	0.916	1.75063e-44	4	Prdx1
2.06146e-57	-0.491882	0.827	0.917	3.60817e-53	4	Eef1b2
8.22718e-33	-0.493617	0.346	0.531	1.44e-28	4	St8sia3
1.25067e-35	-0.495673	0.159	0.377	2.18905e-31	4	Ndrg1
2.39175e-51	-0.500587	0.102	0.372	4.18628e-47	4	Carhsp1
2.43328e-47	-0.501687	0.03	0.271	4.25898e-43	4	Adora2a
3.60565e-42	-0.504132	0.3	0.534	6.31097e-38	4	Hmgn2
5.40196e-38	-0.505497	0.449	0.642	9.45505e-34	4	Ivns1abp
1.3084e-41	-0.50865	0.209	0.451	2.2901e-37	4	Pacs2
7.02446e-50	-0.51401	0.137	0.405	1.22949e-45	4	Id4
1.72233e-28	-0.516085	0.402	0.546	3.01459e-24	4	Inf2
2.07564e-35	-0.532108	0.512	0.693	3.63299e-31	4	Qk
3.55982e-51	-0.532615	0.757	0.883	6.23075e-47	4	Cd81
3.86076e-08	-0.537257	0.479	0.536	0.000675748	4	Lars2
1.28397e-33	-0.537837	0.182	0.383	2.24734e-29	4	Scn4b
2.13876e-49	-0.548897	0.473	0.683	3.74347e-45	4	Abat
3.516e-41	-0.552464	0.137	0.377	6.15406e-37	4	Ppp1r14a
1.73512e-52	-0.553409	0.203	0.476	3.03698e-48	4	Lmo3
3.75436e-63	-0.553759	0.87	0.942	6.57126e-59	4	Gm10076
1.11018e-43	-0.556534	0.288	0.529	1.94315e-39	4	Fxyd6
1.04662e-55	-0.558257	0.038	0.312	1.83189e-51	4	Drd1
8.21749e-75	-0.563721	0.053	0.395	1.43831e-70	4	Tmem91
5.38033e-43	-0.565791	0.178	0.425	9.41719e-39	4	Id3
4.10838e-69	-0.567427	0.074	0.399	7.1909e-65	4	Efnb3
1.88151e-67	-0.569958	0.081	0.402	3.29321e-63	4	Bcl11b
1.59334e-54	-0.578863	0.13	0.41	2.78883e-50	4	Zcchc12
6.77282e-56	-0.584753	0.853	0.927	1.18545e-51	4	Ptma
2.73363e-40	-0.59342	0.214	0.445	4.78467e-36	4	Gatm
2.52577e-43	-0.593762	0.093	0.333	4.42085e-39	4	Opalin
4.54033e-32	-0.595471	0.461	0.622	7.94693e-28	4	Csrp1
2.12163e-42	-0.596886	0.121	0.357	3.71349e-38	4	Pdyn
5.62066e-39	-0.599282	0.128	0.356	9.83785e-35	4	Mog
1.47873e-48	-0.60046	0.237	0.487	2.58822e-44	4	Tmem158
1.39749e-57	-0.604243	0.328	0.596	2.44603e-53	4	Nrsn2
3.00381e-33	-0.605105	0.385	0.571	5.25757e-29	4	Sept4
7.94554e-46	-0.605387	0.136	0.391	1.39071e-41	4	Pllp
8.07074e-164	-0.642468	1	1	1.41262e-159	4	Eef1a1
4.78047e-61	-0.652077	0.454	0.688	8.36726e-57	4	Rap1gap
1.78413e-29	-0.654028	0.111	0.295	3.12277e-25	4	Cartpt
1.29285e-74	-0.660835	0.413	0.703	2.26287e-70	4	Ndn
3.89583e-88	-0.660859	1	0.998	6.81888e-84	4	Mt1
6.3808e-54	-0.662269	0.307	0.564	1.11683e-49	4	Slc32a1
1.04715e-38	-0.663075	0.562	0.713	1.83282e-34	4	Dbndd2
3.46419e-76	-0.663971	0.938	0.978	6.06337e-72	4	Scd2
1.41034e-29	-0.665184	0.381	0.529	2.46852e-25	4	Rasd2
2.46209e-52	-0.670062	0.353	0.578	4.3094e-48	4	Gnal
3.44399e-35	-0.67314	0.454	0.632	6.02802e-31	4	Car2
1.01178e-47	-0.730539	0.527	0.698	1.77092e-43	4	Ppp1r2
7.8948e-73	-0.738031	0.17	0.501	1.38183e-68	4	Kcnab1
4.46427e-131	-0.74137	0.944	0.989	7.81381e-127	4	Gas5
1.68796e-41	-0.755863	0.599	0.803	2.95444e-37	4	Malat1
8.89775e-64	-0.762833	0.32	0.599	1.55737e-59	4	Gad2
1.08307e-56	-0.765313	0.133	0.423	1.89571e-52	4	Cldn11
3.93395e-73	-0.778547	0.815	0.919	6.8856e-69	4	Dbi
4.22114e-54	-0.783148	0.173	0.452	7.38826e-50	4	Mag
3.33062e-68	-0.783849	0.353	0.647	5.82958e-64	4	Plekhb1
2.36098e-06	-0.795363	0.985	0.989	0.0413243	4	Gm42418
3.00633e-51	-0.814667	0.359	0.6	5.26198e-47	4	Cryab
4.28127e-72	-0.824571	0.229	0.543	7.4935e-68	4	Spock3
1.34725e-63	-0.830874	0.196	0.501	2.3581e-59	4	Trf
1.68174e-118	-0.897553	0.529	0.838	2.94354e-114	4	Gap43
6.21726e-79	-0.937735	0.46	0.736	1.08821e-74	4	Qdpr
2.2615e-85	-0.982783	0.051	0.418	3.95831e-81	4	Rgs9
3.75342e-174	-0.998042	0.981	0.996	6.56961e-170	4	Tmsb10
1.21281e-89	-1.00481	0.123	0.493	2.12279e-85	4	Gng7
1.69647e-91	-1.04906	0.18	0.543	2.96933e-87	4	Adcy5
2.14268e-69	-1.05927	0.299	0.601	3.75033e-65	4	Apod
1.58397e-77	-1.06302	0.154	0.497	2.77243e-73	4	Mal
3.368e-135	-1.06895	0.283	0.71	5.89501e-131	4	Sez6
2.55811e-107	-1.13073	0.129	0.548	4.47747e-103	4	Crym
9.70695e-80	-1.14274	0.106	0.45	1.69901e-75	4	Pde10a
5.11115e-105	-1.14278	0.165	0.571	8.94605e-101	4	Nnat
2.31517e-88	-1.15477	0.272	0.622	4.05223e-84	4	Cnp
1.7614e-101	-1.1816	0.3	0.654	3.08298e-97	4	Pcp4l1
9.24527e-88	-1.29267	0.461	0.725	1.6182e-83	4	Pde1b
2.22828e-44	-1.29474	0.674	0.847	3.90016e-40	4	Ptgds
1.7599e-76	-1.3021	0.211	0.526	3.08036e-72	4	Gpr88
9.54973e-130	-1.49569	0.269	0.696	1.67149e-125	4	Mobp
1.04608e-108	-1.77865	0.399	0.714	1.83095e-104	4	Ppp1r1b
1.3731e-127	-1.89596	0.123	0.582	2.40334e-123	4	Tac1
1.03819e-211	-2.1624	0.75	0.947	1.81714e-207	4	Mbp
4.39482e-166	-2.20957	0.359	0.81	7.69225e-162	4	Plp1
2.38048e-136	-2.42125	0.204	0.651	4.16655e-132	4	Penk
0	-3.16549	0.449	0.95	0	4	Pcp4

## Sheet: 5
p_val	avg_log2FC	pct.1	pct.2	p_val_adj	cluster	gene
0	2.15425	1	0.988	0	5	Gm42418
0	1.72666	0.964	0.504	0	5	Lars2
5.21755e-237	1.05461	1	1	9.13228e-233	5	Bc1
6.94862e-184	0.990565	0.97	0.811	1.21622e-179	5	Camk2a
1.62157e-187	0.969975	0.993	0.854	2.83823e-183	5	Glul
2.19537e-237	0.954201	1	0.989	3.84255e-233	5	Slc1a2
7.63402e-112	0.836551	0.932	0.749	1.33618e-107	5	Mt2
9.76237e-120	0.720475	0.95	0.821	1.70871e-115	5	Ddn
3.05385e-154	0.702717	0.999	0.996	5.34516e-150	5	Apoe
7.72025e-102	0.702497	0.999	0.829	1.35128e-97	5	Cck
2.51177e-25	0.625402	0.884	0.785	4.39636e-21	5	Malat1
3.02976e-87	0.565787	0.999	0.998	5.30298e-83	5	Mt1
7.98759e-83	0.556041	0.887	0.636	1.39807e-78	5	Nptxr
1.30274e-69	0.552254	0.931	0.812	2.28019e-65	5	Hpcal4
7.06939e-94	0.544533	1	0.979	1.23736e-89	5	Sparcl1
2.49066e-65	0.536518	0.848	0.634	4.35941e-61	5	Mef2c
2.56248e-72	0.535568	0.934	0.789	4.48511e-68	5	Atp1a2
2.04049e-68	0.524397	0.921	0.744	3.57147e-64	5	Enc1
1.26473e-61	0.514388	0.874	0.731	2.21366e-57	5	Ids
1.21626e-70	0.51214	1	0.97	2.12883e-66	5	Clu
4.53662e-54	0.505721	0.88	0.728	7.94044e-50	5	Slc1a3
7.90903e-44	0.475282	0.778	0.602	1.38432e-39	5	Mfge8
5.52021e-64	0.454353	0.378	0.149	9.66203e-60	5	Hopx
7.00408e-38	0.425226	0.804	0.701	1.22592e-33	5	Ntrk2
2.78271e-53	0.421449	0.999	0.972	4.87058e-49	5	Camk2n1
8.57321e-49	0.419045	0.735	0.506	1.50057e-44	5	S100a6
1.72422e-54	0.417661	0.999	0.978	3.01791e-50	5	Aldoc
2.03438e-86	0.412599	1	1	3.56077e-82	5	Cst3
1.74739e-46	0.412589	0.552	0.324	3.05846e-42	5	Shank1
3.39727e-50	0.411097	0.497	0.256	5.94625e-46	5	Ccn3
8.10869e-36	0.410807	0.619	0.436	1.41926e-31	5	Nrxn2
1.1619e-35	0.409923	0.68	0.503	2.03368e-31	5	Tcf4
6.53438e-33	0.409246	0.725	0.573	1.14371e-28	5	Fam107a
2.20465e-34	0.40639	0.453	0.267	3.8588e-30	5	Aqp4
1.79867e-60	0.396586	0.999	0.986	3.14821e-56	5	2900097C17Rik
6.31532e-34	0.380157	0.822	0.688	1.10537e-29	5	Nsmf
6.03108e-30	0.375546	0.779	0.677	1.05562e-25	5	Ppp1r9b
1.46372e-24	0.373139	0.695	0.541	2.56195e-20	5	Adcy1
6.59369e-36	0.369069	0.89	0.794	1.15409e-31	5	Psd
1.25059e-31	0.368484	0.851	0.762	2.1889e-27	5	Sptbn2
1.35775e-30	0.366612	0.601	0.429	2.37648e-26	5	Ptprz1
1.10063e-30	0.365403	0.778	0.661	1.92643e-26	5	Nrxn1
1.19388e-50	0.36451	0.986	0.908	2.08964e-46	5	Dbi
4.92982e-27	0.363871	0.576	0.399	8.62866e-23	5	Id3
2.38024e-40	0.362185	0.982	0.924	4.16614e-36	5	Gpm6b
6.03237e-28	0.358596	0.66	0.519	1.05585e-23	5	Neurl1a
4.12749e-25	0.357131	0.725	0.618	7.22434e-21	5	Scg3
7.98413e-28	0.355517	0.722	0.585	1.39746e-23	5	Psd3
1.37239e-26	0.35496	0.667	0.516	2.4021e-22	5	Baalc
6.85679e-30	0.350432	0.575	0.401	1.20014e-25	5	Cacna2d1
1.40233e-25	0.347305	0.768	0.663	2.4545e-21	5	Dlgap3
5.00593e-23	0.341049	0.666	0.542	8.76189e-19	5	Mgll
3.97586e-40	0.339074	0.838	0.685	6.95895e-36	5	Npy
1.94832e-28	0.338415	0.866	0.777	3.41015e-24	5	Prdx6
7.05185e-26	0.335588	0.749	0.608	1.23429e-21	5	Plpp3
4.34785e-24	0.332984	0.692	0.567	7.61004e-20	5	Chd3
7.33223e-39	0.330749	0.986	0.72	1.28336e-34	5	Slc17a7
9.98433e-19	0.329197	0.557	0.433	1.74756e-14	5	Arhgap5
1.44447e-17	0.327893	0.504	0.372	2.52826e-13	5	Cnr1
8.46818e-28	0.325889	0.825	0.716	1.48219e-23	5	Purb
2.55493e-27	0.324162	0.896	0.854	4.4719e-23	5	Sptbn1
2.70614e-22	0.324033	0.576	0.44	4.73655e-18	5	Opcml
2.43326e-22	0.319363	0.693	0.574	4.25893e-18	5	Ncs1
1.00054e-21	0.319209	0.844	0.763	1.75124e-17	5	Gstm1
2.1535e-69	0.315384	1	1	3.76927e-65	5	Calm1
2.31932e-27	0.310812	0.872	0.76	4.05951e-23	5	S100a1
6.40022e-22	0.310544	0.818	0.732	1.12023e-17	5	Zfp365
3.7578e-37	0.31029	0.988	0.954	6.57727e-33	5	Tuba1b
6.07467e-27	0.310034	0.399	0.24	1.06325e-22	5	Dok6
2.76885e-51	0.309591	1	0.998	4.84631e-47	5	Actb
2.97924e-23	0.305767	0.409	0.259	5.21456e-19	5	Fabp7
1.65994e-22	0.304147	0.896	0.829	2.90539e-18	5	Ptn
4.03888e-39	0.303983	0.249	0.099	7.06924e-35	5	AY036118
9.02381e-17	0.302966	0.584	0.476	1.57944e-12	5	Chst2
5.51841e-24	0.300999	0.858	0.815	9.65888e-20	5	Ttyh1
1.91716e-24	0.299786	0.511	0.354	3.35561e-20	5	Fgf13
1.04793e-20	0.297957	0.66	0.522	1.8342e-16	5	Dlgap1
3.45532e-17	0.297759	0.68	0.606	6.04784e-13	5	Fam171b
1.56852e-14	0.297437	0.565	0.447	2.74537e-10	5	Cxcl14
1.6055e-21	0.297124	0.559	0.416	2.81012e-17	5	Ncan
4.95979e-21	0.295105	0.597	0.442	8.68112e-17	5	Igfbp6
3.54723e-22	0.291639	0.898	0.84	6.20872e-18	5	Gstm5
2.56844e-20	0.290462	0.852	0.795	4.49555e-16	5	Cspg5
1.05701e-18	0.289258	0.59	0.457	1.85009e-14	5	Asrgl1
2.18813e-46	0.285499	0.33	0.137	3.82989e-42	5	Bhlhe22
1.24735e-15	0.285213	0.581	0.474	2.18324e-11	5	Sipa1l1
5.21884e-18	0.284235	0.572	0.431	9.13453e-14	5	Gja1
1.92766e-21	0.280012	0.467	0.311	3.37398e-17	5	Rasgrf2
2.50118e-18	0.279586	0.564	0.427	4.37781e-14	5	Fxyd1
2.53015e-24	0.277996	0.943	0.899	4.42852e-20	5	Ywhab
3.29192e-15	0.276048	0.615	0.52	5.76185e-11	5	Htra1
1.07007e-18	0.275814	0.809	0.725	1.87295e-14	5	Glud1
3.8558e-25	0.275798	0.954	0.884	6.7488e-21	5	Romo1
4.01949e-19	0.275444	0.814	0.749	7.03532e-15	5	Atp6v1a
1.0407e-15	0.274854	0.532	0.415	1.82154e-11	5	Ccni
4.42048e-24	0.274195	0.95	0.885	7.73717e-20	5	Pea15a
1.30258e-17	0.273702	0.79	0.697	2.2799e-13	5	Pantr1
1.04786e-27	0.273375	0.492	0.301	1.83407e-23	5	Gfap
1.90348e-15	0.269988	0.804	0.74	3.33166e-11	5	Celf4
3.02528e-18	0.26887	0.783	0.683	5.29515e-14	5	Gng5
2.1679e-15	0.268355	0.503	0.382	3.79447e-11	5	Btbd3
4.30531e-13	0.268087	0.552	0.445	7.53558e-09	5	2900052N01Rik
1.19684e-23	0.266582	0.977	0.926	2.09482e-19	5	Syt1
5.78911e-14	0.264748	0.823	0.798	1.01327e-09	5	Map2
2.06423e-16	0.264124	0.757	0.653	3.61302e-12	5	Gpr37l1
3.57871e-22	0.262838	0.427	0.277	6.26381e-18	5	Agap2
1.53598e-18	0.261917	0.541	0.401	2.68842e-14	5	Dact3
3.88022e-21	0.259395	0.898	0.844	6.79154e-17	5	Cyfip2
1.44185e-14	0.259033	0.581	0.475	2.52366e-10	5	Pla2g7
6.00399e-19	0.258368	0.961	0.906	1.05088e-14	5	Ndrg2
2.02781e-11	0.256332	0.622	0.547	3.54928e-07	5	Mmd2
4.5496e-12	0.256244	0.667	0.593	7.96317e-08	5	Cadm2
1.57849e-16	0.255696	0.754	0.657	2.76282e-12	5	B2m
1.45589e-13	0.255376	0.515	0.408	2.54824e-09	5	Tmem47
2.18432e-31	0.25239	0.319	0.154	3.82322e-27	5	Vip
4.61605e-19	0.251671	0.649	0.492	8.07947e-15	5	Dkk3
3.02999e-10	-0.250094	0.28	0.384	5.30338e-06	5	Hap1
1.68978e-20	-0.251957	0.409	0.591	2.95762e-16	5	B4gat1
1.96176e-17	-0.25284	0.529	0.699	3.43367e-13	5	Mea1
9.04934e-20	-0.253126	0.184	0.348	1.58391e-15	5	Bex4
1.80366e-22	-0.253958	0.989	0.993	3.15695e-18	5	Rab3a
2.87762e-18	-0.254441	0.464	0.62	5.0367e-14	5	Ss18l2
1.21609e-17	-0.256233	0.479	0.643	2.12853e-13	5	Mbnl2
1.85264e-13	-0.256342	0.11	0.223	3.24268e-09	5	Neat1
3.06886e-17	-0.256703	0.269	0.422	5.37143e-13	5	Sh2d5
3.48343e-12	-0.257354	0.562	0.688	6.09705e-08	5	Sec11c
9.3954e-21	-0.257746	0.445	0.629	1.64448e-16	5	Hypk
5.56699e-14	-0.258218	0.888	0.918	9.74391e-10	5	6330403K07Rik
7.75751e-23	-0.258269	0.17	0.348	1.3578e-18	5	Cbx4
1.2739e-19	-0.258435	0.588	0.735	2.22971e-15	5	Polr2l
1.26602e-18	-0.259524	0.651	0.789	2.21592e-14	5	Trappc2l
1.31162e-17	-0.259857	0.859	0.912	2.29574e-13	5	Eno1
5.61768e-25	-0.260094	0.974	0.984	9.83263e-21	5	Atp6v1e1
6.8103e-28	-0.260268	0.978	0.991	1.19201e-23	5	Ndufa6
7.2623e-16	-0.261014	0.243	0.388	1.27112e-11	5	Efnb3
1.03429e-16	-0.261212	0.242	0.391	1.81031e-12	5	Bcl11b
1.57384e-20	-0.261579	0.421	0.601	2.75468e-16	5	Sucla2
4.54123e-10	-0.26245	0.381	0.484	7.94852e-06	5	Synpr
2.42569e-22	-0.262587	0.094	0.254	4.24569e-18	5	Gpr83
1.04261e-09	-0.262648	0.667	0.728	1.82487e-05	5	Gad1
2.63266e-19	-0.262801	0.742	0.851	4.60794e-15	5	Hnrnpa2b1
3.0265e-18	-0.262818	0.21	0.363	5.29729e-14	5	Itgb1bp1
1.06406e-13	-0.263527	0.362	0.501	1.86243e-09	5	Acly
3.31143e-18	-0.263927	0.271	0.428	5.79599e-14	5	Rgs2
1.40574e-10	-0.264397	0.133	0.227	2.46047e-06	5	Ighm
6.62681e-19	-0.264746	0.348	0.516	1.15989e-14	5	Mat2a
3.33475e-20	-0.264826	0.427	0.591	5.8368e-16	5	Psma1
1.927e-23	-0.265026	0.124	0.294	3.37282e-19	5	Kazn
3.73413e-26	-0.265306	0.046	0.206	6.53585e-22	5	Foxp2
1.19438e-19	-0.26542	0.441	0.609	2.09053e-15	5	Zcrb1
2.36037e-22	-0.266	0.711	0.853	4.13135e-18	5	Skp1a
1.10769e-15	-0.268174	0.648	0.767	1.9388e-11	5	Rhob
4.71346e-21	-0.268518	0.051	0.189	8.24998e-17	5	Fa2h
7.22478e-21	-0.269345	0.74	0.861	1.26455e-16	5	Snx3
2.6555e-19	-0.270633	0.631	0.792	4.64793e-15	5	Gprasp1
3.33569e-22	-0.271495	0.128	0.294	5.83847e-18	5	Chn2
1.63064e-25	-0.271679	0.99	0.992	2.85411e-21	5	Chchd10
8.53465e-21	-0.271877	0.756	0.859	1.49382e-16	5	Coa3
4.79299e-18	-0.272084	0.34	0.49	8.38917e-14	5	Elmo1
8.34415e-52	-0.272337	1	1	1.46048e-47	5	Actg1
1.65402e-21	-0.272357	0.461	0.637	2.89503e-17	5	Pdhb
4.83728e-22	-0.272726	0.493	0.658	8.4667e-18	5	Csnk2b
2.34681e-22	-0.272906	0.912	0.94	4.10761e-18	5	Scg5
4.4378e-19	-0.273255	0.293	0.461	7.76748e-15	5	Epb41l3
2.10319e-20	-0.274674	0.291	0.462	3.68121e-16	5	Dusp26
2.37952e-20	-0.27769	0.28	0.452	4.16488e-16	5	Egr1
4.90066e-21	-0.277797	0.13	0.285	8.57763e-17	5	Ankrd63
2.25245e-10	-0.27943	0.836	0.704	3.94246e-06	5	Sst
4.73744e-13	-0.28054	0.552	0.656	8.29193e-09	5	Slc24a2
7.30248e-15	-0.282279	0.329	0.467	1.27815e-10	5	Lmo3
4.32721e-12	-0.282577	0.961	0.944	7.57392e-08	5	Arpp19
1.11078e-21	-0.283422	0.541	0.703	1.9442e-17	5	Paip2
3.61559e-21	-0.283852	0.939	0.959	6.32836e-17	5	Ddx5
1.19058e-22	-0.284224	0.532	0.707	2.08388e-18	5	Anapc11
5.08821e-22	-0.284377	0.461	0.634	8.9059e-18	5	Nhp2
1.24321e-43	-0.285136	0.996	0.999	2.17599e-39	5	Cfl1
7.91368e-24	-0.28724	0.807	0.898	1.38513e-19	5	Slc25a5
1.07304e-23	-0.288633	0.427	0.612	1.87814e-19	5	Banf1
2.83395e-20	-0.289047	0.355	0.522	4.96027e-16	5	Ppp2r2a
9.08375e-24	-0.289501	0.651	0.829	1.58993e-19	5	Sqstm1
1.43502e-22	-0.289676	0.517	0.685	2.51172e-18	5	Rnf227
4.25117e-28	-0.289956	0.954	0.975	7.44083e-24	5	Eno2
1.87336e-20	-0.290188	0.314	0.481	3.27894e-16	5	Kcna6
2.09831e-17	-0.291197	0.519	0.662	3.67267e-13	5	Ppp1r9a
1.82967e-23	-0.29229	0.61	0.781	3.20247e-19	5	Ociad1
3.63534e-17	-0.292327	0.443	0.59	6.36293e-13	5	Abca2
6.74256e-26	-0.293755	0.818	0.907	1.18015e-21	5	Ghitm
6.26692e-28	-0.296101	0.954	0.966	1.0969e-23	5	Nptn
1.24421e-19	-0.296482	0.112	0.258	2.17773e-15	5	Pdlim2
5.36302e-16	-0.297603	0.47	0.598	9.3869e-12	5	Tomm70a
1.78185e-19	-0.298454	0.337	0.503	3.11877e-15	5	Desi1
7.25463e-25	-0.298465	0.558	0.729	1.26978e-20	5	Rtl8b
2.04709e-24	-0.2998	0.494	0.675	3.58302e-20	5	Znhit1
7.90999e-23	-0.302066	0.718	0.839	1.38449e-18	5	Zfp706
5.96409e-20	-0.303803	0.265	0.424	1.04389e-15	5	Cpne5
5.76887e-24	-0.304364	0.378	0.569	1.00972e-19	5	Rian
4.50337e-30	-0.304385	0.916	0.961	7.88225e-26	5	Myl12b
2.7927e-15	-0.305146	0.912	0.918	4.88806e-11	5	Nsg2
5.36809e-16	-0.306857	0.164	0.303	9.39576e-12	5	Grb14
1.28489e-15	-0.307119	0.265	0.4	2.24895e-11	5	Rab3b
3.39081e-21	-0.307903	0.218	0.382	5.93493e-17	5	Cacna2d3
9.03599e-21	-0.308661	0.872	0.919	1.58157e-16	5	Ppp1ca
1.35726e-21	-0.308735	0.979	0.984	2.37561e-17	5	Fkbp1a
2.454e-23	-0.309007	0.294	0.479	4.29524e-19	5	Hrh3
7.96423e-14	-0.309673	0.707	0.778	1.39398e-09	5	Tubb4a
8.08709e-30	-0.310063	0.035	0.206	1.41548e-25	5	Gpr6
4.8976e-18	-0.31163	0.488	0.627	8.57227e-14	5	Bex1
2.7965e-78	-0.31179	1	1	4.89472e-74	5	Ubb
2.30723e-26	-0.313536	0.173	0.363	4.03835e-22	5	Smpd3
6.61863e-75	-0.316208	1	1	1.15846e-70	5	Selenow
1.40878e-27	-0.316628	0.37	0.572	2.46578e-23	5	Rnps1
6.4598e-22	-0.317024	0.917	0.936	1.13066e-17	5	Atp6v1g2
8.72072e-28	-0.318211	0.642	0.8	1.52639e-23	5	1500011B03Rik
7.71667e-24	-0.318334	0.156	0.331	1.35065e-19	5	2810468N07Rik
3.79719e-23	-0.31837	0.075	0.231	6.64623e-19	5	Ermn
3.70469e-21	-0.31903	0.617	0.759	6.48433e-17	5	AC149090.1
1.07229e-16	-0.319185	0.758	0.823	1.87682e-12	5	Gap43
2.91701e-22	-0.319209	0.648	0.772	5.10564e-18	5	Ngef
1.46848e-11	-0.320057	0.38	0.477	2.57028e-07	5	Necab2
3.31988e-31	-0.321961	0.257	0.479	5.81078e-27	5	Tmem242
1.30065e-23	-0.322274	0.475	0.647	2.27652e-19	5	Cystm1
1.44004e-20	-0.322367	0.314	0.479	2.5205e-16	5	Fxyd2
3.25564e-33	-0.32371	0.917	0.961	5.69835e-29	5	Uqcrb
5.67037e-13	-0.326125	0.249	0.371	9.92486e-09	5	Ndrg1
6.89842e-22	-0.327268	0.452	0.612	1.20743e-17	5	Rcan2
8.47391e-17	-0.330194	0.311	0.443	1.48319e-12	5	Meis2
2.36699e-17	-0.331871	0.391	0.533	4.14295e-13	5	Scg2
2.02986e-11	-0.332417	0.51	0.587	3.55287e-07	5	Gad2
3.86042e-22	-0.33265	0.144	0.305	6.75689e-18	5	Strip2
2.03993e-32	-0.334178	0.631	0.824	3.57049e-28	5	Prelid1
1.11349e-14	-0.338768	0.311	0.436	1.94893e-10	5	Nefm
2.4263e-23	-0.339714	0.285	0.474	4.24675e-19	5	Sgk1
2.97303e-28	-0.340742	0.377	0.583	5.20369e-24	5	Ppp1cc
3.2893e-32	-0.340886	0.758	0.885	5.75726e-28	5	Cnbp
3.4856e-31	-0.343296	0.38	0.602	6.10084e-27	5	Tceal5
4.89777e-31	-0.345049	0.993	0.991	8.57257e-27	5	Ncdn
1.73551e-28	-0.34517	0.692	0.827	3.03766e-24	5	Gpx1
3.9198e-29	-0.346537	0.427	0.628	6.86082e-25	5	Tceal3
4.1565e-34	-0.349272	0.925	0.955	7.27512e-30	5	Ypel3
5.65037e-31	-0.349467	0.344	0.56	9.88984e-27	5	Tceal6
1.66634e-21	-0.352423	0.526	0.678	2.91659e-17	5	Gstp1
6.92491e-27	-0.354996	0.182	0.374	1.21207e-22	5	Mctp1
2.62401e-26	-0.355392	0.18	0.367	4.59281e-22	5	Carhsp1
1.115e-45	-0.356003	0.963	0.979	1.95158e-41	5	Mlf2
2.72813e-29	-0.35773	0.066	0.247	4.77505e-25	5	Lrrc10b
0.000635948	-0.358541	0.602	0.622	1	5	Car2
3.28812e-20	-0.359352	0.359	0.514	5.75519e-16	5	Tesc
1.06944e-28	-0.362215	0.112	0.302	1.87185e-24	5	Il33
8.72191e-17	-0.362385	0.406	0.527	1.5266e-12	5	St8sia3
1.43321e-21	-0.362685	0.669	0.774	2.50855e-17	5	Baiap2
1.77151e-21	-0.372253	0.242	0.403	3.10067e-17	5	Zcchc12
2.98801e-102	-0.373414	1	1	5.22992e-98	5	Tmsb4x
5.59e-35	-0.373638	0.782	0.874	9.78418e-31	5	Got1
2.39707e-19	-0.374155	0.181	0.335	4.19559e-15	5	Tspan2
1.02801e-31	-0.374388	0.666	0.818	1.79933e-27	5	Arpc1a
1.80589e-31	-0.374456	0.285	0.498	3.16086e-27	5	Dgat2
4.6455e-43	-0.37681	0.993	0.993	8.13101e-39	5	Snrpn
1.67452e-48	-0.377535	0.994	0.999	2.93091e-44	5	Uchl1
5.6045e-41	-0.380741	0.854	0.931	9.80956e-37	5	Rtl8a
3.57835e-28	-0.380919	0.153	0.349	6.26319e-24	5	Bcas1
2.37651e-34	-0.381161	0.047	0.243	4.15961e-30	5	Syndig1l
3.20931e-34	-0.382832	0.169	0.388	5.61725e-30	5	Tmem91
6.93155e-31	-0.384294	0.704	0.832	1.21323e-26	5	Nsg1
1.30737e-75	-0.384941	1	1	2.28828e-71	5	Calm2
1.50479e-43	-0.390003	0.841	0.922	2.63383e-39	5	Gabarapl2
2.55679e-54	-0.391873	0.988	0.995	4.47516e-50	5	Ywhaz
5.71174e-21	-0.393215	0.282	0.446	9.99725e-17	5	Pacs2
2.10401e-46	-0.395322	0.978	0.987	3.68264e-42	5	Bex2
2.46734e-32	-0.400149	0.325	0.542	4.31858e-28	5	1700037H04Rik
7.65719e-23	-0.403764	0.981	0.969	1.34024e-18	5	Ppp3ca
9.30022e-33	-0.40574	0.935	0.958	1.62782e-28	5	Meg3
4.3406e-33	-0.406252	0.077	0.275	7.59736e-29	5	Rxrg
0.0050547	-0.406719	0.564	0.584	1	5	Apod
3.42652e-32	-0.410523	0.145	0.353	5.99743e-28	5	Rasgrp2
1.44566e-32	-0.41623	0.461	0.663	2.53033e-28	5	Gnb5
4.74287e-38	-0.417615	0.047	0.259	8.30144e-34	5	Drd2
2.42019e-20	-0.424366	1	0.998	4.23605e-16	5	Snap25
2.6993e-28	-0.425427	0.465	0.641	4.72458e-24	5	Ivns1abp
4.15781e-67	-0.430435	0.99	0.996	7.27742e-63	5	Mdh1
3.1281e-21	-0.436912	0.271	0.442	5.47511e-17	5	Gatm
2.19088e-15	-0.440552	0.532	0.635	3.8347e-11	5	Plekhb1
1.57007e-08	-0.447384	0.468	0.526	0.00027481	5	Crym
8.10413e-21	-0.448782	0.224	0.385	1.41847e-16	5	Pllp
2.81525e-35	-0.449772	0.376	0.593	4.92752e-31	5	Nrsn2
9.04184e-43	-0.450369	0.972	0.965	1.58259e-38	5	Gng3
2.79874e-25	-0.452022	0.883	0.913	4.89863e-21	5	Cplx1
4.92726e-27	-0.476891	0.417	0.574	8.62418e-23	5	Gnal
2.15052e-31	-0.477331	0.283	0.484	3.76405e-27	5	Tmem158
2.79721e-13	-0.477622	0.378	0.489	4.89595e-09	5	Trf
9.60972e-42	-0.479091	0.046	0.269	1.68199e-37	5	Adora2a
4.46674e-34	-0.482128	0.506	0.685	7.81813e-30	5	Rap1gap
2.41902e-29	-0.484153	0.177	0.374	4.23401e-25	5	Ppp1r14a
2.11785e-49	-0.484303	0.943	0.958	3.70687e-45	5	Ctxn1
1.08036e-62	-0.485093	0.996	0.995	1.89095e-58	5	Ndrg4
2.10954e-40	-0.485219	0.081	0.309	3.69232e-36	5	Drd1
3.383e-18	-0.486743	0.594	0.711	5.92127e-14	5	Dbndd2
1.2476e-106	-0.491089	0.993	0.999	2.18368e-102	5	Eif1
2.37276e-46	-0.502746	0.268	0.536	4.15305e-42	5	Hmgn2
2.6737e-25	-0.50465	0.156	0.329	4.67978e-21	5	Opalin
2.11428e-27	-0.508363	0.173	0.353	3.70062e-23	5	Pdyn
4.08077e-36	-0.535888	0.167	0.384	7.14258e-32	5	Scn4b
1.3091e-35	-0.55035	0.532	0.693	2.29131e-31	5	Sez6
8.78329e-29	-0.56466	0.539	0.697	1.53734e-24	5	Ppp1r2
4.46202e-39	-0.576196	0.463	0.649	7.80987e-35	5	Kcnip2
1.943e-26	-0.578411	0.229	0.416	3.40084e-22	5	Cldn11
1.01244e-34	-0.579735	0.141	0.355	1.77208e-30	5	Mog
2.69379e-25	-0.584099	0.33	0.479	4.71494e-21	5	Gng7
4.32097e-35	-0.595025	0.595	0.73	7.56299e-31	5	Ptpn5
3.6892e-47	-0.603378	0.244	0.496	6.4572e-43	5	Kcnab1
5.38857e-23	-0.607676	0.454	0.593	9.43162e-19	5	Cryab
6.8107e-49	-0.615461	0.309	0.563	1.19208e-44	5	Slc32a1
5.58628e-32	-0.628614	0.24	0.448	9.77766e-28	5	Mag
3.615e-29	-0.637959	0.109	0.295	6.32733e-25	5	Cartpt
8.93466e-41	-0.64267	0.349	0.573	1.56383e-36	5	Sept4
4.05922e-43	-0.647126	0.307	0.537	7.10485e-39	5	Spock3
7.59779e-59	-0.659244	0.26	0.556	1.32984e-54	5	Inf2
3.49309e-30	-0.676765	0.378	0.53	6.11396e-26	5	Adcy5
1.03862e-35	-0.677066	0.34	0.531	1.81789e-31	5	Rasd2
3.55101e-42	-0.740679	0.552	0.73	6.21533e-38	5	Qdpr
5.63279e-21	-0.752043	0.488	0.608	9.85906e-17	5	Cnp
4.44652e-26	-0.759636	0.791	0.809	7.78275e-22	5	Arpp21
3.9726e-161	-0.774123	1	1	6.95324e-157	5	Fth1
8.06224e-34	-0.802488	0.279	0.489	1.41113e-29	5	Mal
2.76345e-53	-0.820524	0.144	0.412	4.83686e-49	5	Rgs9
1.33499e-130	-0.844385	0.988	0.996	2.33664e-126	5	Tmsb10
5.39448e-70	-0.914627	0.819	0.895	9.44196e-66	5	Hpca
3.03586e-58	-0.93457	0.421	0.646	5.31366e-54	5	Pcp4l1
8.54434e-53	-0.984829	0.186	0.444	1.49552e-48	5	Pde10a
3.18217e-44	-1.0376	0.595	0.716	5.56975e-40	5	Pde1b
6.81816e-49	-1.06214	0.501	0.681	1.19338e-44	5	Mobp
5.70673e-54	-1.17209	0.287	0.521	9.98849e-50	5	Gpr88
3.47317e-40	-1.3615	0.622	0.699	6.07909e-36	5	Ppp1r1b
5.94791e-37	-1.47977	0.756	0.784	1.04106e-32	5	Plp1
2.07183e-83	-1.4858	0.96	0.933	3.62632e-79	5	Mbp
2.33187e-62	-1.55286	0.331	0.569	4.08148e-58	5	Tac1
3.32077e-39	-1.82164	0.537	0.629	5.81235e-35	5	Penk
6.73878e-157	-2.01153	0.896	0.92	1.17949e-152	5	Pcp4

## Sheet: 6
p_val	avg_log2FC	pct.1	pct.2	p_val_adj	cluster	gene
0	3.25254	0.998	0.77	0	6	Plp1
0	2.73014	0.998	0.931	0	6	Mbp
0	2.53604	0.995	0.578	0	6	Cnp
0	2.51218	0.997	0.651	0	6	Mobp
0	2.46936	0.977	0.447	0	6	Mal
0	2.11569	0.933	0.406	0	6	Mag
0	2.11219	0.992	0.599	0	6	Car2
0	2.1103	0.914	0.376	0	6	Cldn11
0	2.0757	0.936	0.456	0	6	Trf
0	2.04134	0.998	0.703	0	6	Qdpr
0	2.0231	0.984	0.562	0	6	Cryab
0	2.01214	0.896	0.31	0	6	Mog
0	1.97226	0.997	0.687	0	6	Dbndd2
0	1.92251	0.994	0.559	0	6	Apod
0	1.90214	0.865	0.287	0	6	Opalin
0	1.87114	0.967	0.536	0	6	Sept4
0	1.8462	0.883	0.346	0	6	Pllp
0	1.77973	1	1	0	6	Fth1
0	1.76255	0.98	0.59	0	6	Csrp1
1.54439e-297	1.75607	0.877	0.405	2.70315e-293	6	Gatm
0	1.75431	0.969	0.609	0	6	Plekhb1
0	1.69797	0.871	0.333	0	6	Ppp1r14a
3.77151e-272	1.59499	0.899	0.49	6.60127e-268	6	Enpp2
6.84423e-260	1.58612	0.851	0.413	1.19795e-255	6	Pacs2
2.96527e-263	1.56028	0.81	0.338	5.19012e-259	6	Ndrg1
5.40116e-282	1.55952	0.807	0.298	9.45364e-278	6	Tspan2
0	1.52566	1	0.974	0	6	Scd2
2.76049e-276	1.49846	0.984	0.665	4.83168e-272	6	Qk
2.07243e-251	1.42504	0.764	0.267	3.62738e-247	6	Grb14
1.59289e-275	1.30531	0.698	0.194	2.78803e-271	6	Ermn
3.52414e-249	1.29557	0.997	0.908	6.1683e-245	6	Dbi
1.90259e-256	1.29164	0.998	0.918	3.3301e-252	6	Ptma
5.38729e-204	1.24737	0.705	0.276	9.42938e-200	6	Slc44a1
4.41343e-169	1.244	0.708	0.29	7.72483e-165	6	Gfap
5.78631e-211	1.23243	0.754	0.313	1.01278e-206	6	Bcas1
9.26073e-219	1.22646	0.641	0.192	1.62091e-214	6	Neat1
3.46043e-206	1.19612	0.967	0.663	6.05679e-202	6	Tsc22d4
5.03528e-185	1.16078	0.684	0.268	8.81326e-181	6	Il33
7.53578e-141	1.15667	0.677	0.335	1.31899e-136	6	Tppp3
5.39267e-142	1.14872	0.569	0.208	9.43878e-138	6	C4b
4.66214e-203	1.14537	0.663	0.225	8.16014e-199	6	Pdlim2
1.79221e-190	1.14	0.653	0.231	3.13691e-186	6	Gpr37
1.54068e-180	1.13383	0.728	0.331	2.69665e-176	6	Gna12
4.7193e-159	1.13172	0.745	0.388	8.26019e-155	6	Olig1
8.19576e-166	1.13143	0.774	0.437	1.4345e-161	6	Rnf13
2.35549e-185	1.12657	0.902	0.623	4.12282e-181	6	Bin1
5.42867e-144	1.12364	0.765	0.445	9.50181e-140	6	Sgk1
4.30047e-236	1.11269	0.607	0.156	7.52711e-232	6	Fa2h
8.10558e-155	1.11251	0.709	0.349	1.41872e-150	6	Cmtm5
1.8136e-186	1.1096	0.936	0.666	3.17434e-182	6	Sec11c
3.10631e-183	1.10209	0.667	0.251	5.43697e-179	6	Phldb1
9.12214e-156	1.09956	0.675	0.292	1.59665e-151	6	Gng11
1.3908e-163	1.09559	0.684	0.297	2.43432e-159	6	Cd9
3.53826e-154	1.09148	0.907	0.655	6.19301e-150	6	Gstp1
1.19767e-177	1.09	0.672	0.262	2.09628e-173	6	Gsn
1.33356e-257	1.07505	0.624	0.148	2.33414e-253	6	Ugt8a
7.50458e-157	1.06787	0.989	0.859	1.31353e-152	6	Kif5a
5.59695e-184	1.05927	0.994	0.869	9.79634e-180	6	Cd81
5.37353e-166	1.05925	0.961	0.682	9.40529e-162	6	Selenop
1.76861e-196	1.04912	0.619	0.195	3.0956e-192	6	Evi2a
8.6173e-133	1.03039	0.804	0.569	1.50829e-128	6	Abca2
9.06066e-149	1.0283	0.666	0.301	1.58589e-144	6	2810468N07Rik
4.01951e-149	1.02633	0.981	0.762	7.03535e-145	6	Tubb4a
6.61925e-153	1.01665	0.653	0.281	1.15857e-148	6	Slain1
1.21532e-118	1.00515	0.765	0.53	2.12717e-114	6	Sirt2
7.89473e-233	0.999075	0.583	0.14	1.38181e-228	6	Aspa
4.19406e-172	0.994758	0.995	0.815	7.34087e-168	6	Stmn4
1.37603e-108	0.989661	0.722	0.48	2.40847e-104	6	Desi1
4.3141e-132	0.987983	0.684	0.35	7.55096e-128	6	Plaat3
1.86166e-172	0.977347	0.561	0.171	3.25847e-168	6	Litaf
9.0668e-184	0.973636	0.994	0.905	1.58696e-179	6	Prdx1
6.47246e-165	0.945881	0.603	0.21	1.13287e-160	6	Tmbim1
8.75523e-194	0.942827	0.586	0.167	1.53243e-189	6	Tmem88b
3.93626e-102	0.927501	0.715	0.481	6.88963e-98	6	Lgi3
8.89804e-107	0.92454	0.669	0.387	1.55742e-102	6	Psat1
1.03972e-109	0.920804	0.635	0.339	1.81982e-105	6	Wscd1
7.81933e-147	0.916533	0.956	0.732	1.36862e-142	6	Slc48a1
1.73106e-228	0.904079	0.482	0.092	3.02987e-224	6	Anln
4.19229e-139	0.897449	0.585	0.222	7.33777e-135	6	Gltp
1.4394e-97	0.890516	0.652	0.382	2.51937e-93	6	Endod1
2.85791e-102	0.890227	0.692	0.442	5.00221e-98	6	Josd2
4.70329e-151	0.885718	0.572	0.198	8.23216e-147	6	Rhog
1.30838e-103	0.877303	0.659	0.363	2.29006e-99	6	Efnb3
3.7938e-123	0.866604	0.569	0.225	6.64028e-119	6	Slc12a2
2.5068e-128	0.860592	0.955	0.745	4.38764e-124	6	Lamp1
9.07689e-107	0.843961	0.804	0.58	1.58873e-102	6	Taldo1
4.6974e-149	0.832808	0.51	0.153	8.22187e-145	6	Sox10
7.93305e-176	0.821495	1	0.991	1.38852e-171	6	Aplp1
4.03359e-104	0.820275	0.551	0.244	7.05999e-100	6	Cers2
4.72767e-172	0.819443	0.509	0.134	8.27483e-168	6	Tmem63a
1.15165e-92	0.811233	0.792	0.571	2.01573e-88	6	S100a16
1.55962e-80	0.801125	0.692	0.472	2.72981e-76	6	Scd1
3.94403e-67	0.796865	0.712	0.509	6.90323e-63	6	S100a6
3.43838e-79	0.793203	0.683	0.486	6.0182e-75	6	Aatk
4.34595e-84	0.790241	0.798	0.594	7.60671e-80	6	Rapgef4
1.9081e-160	0.785337	0.473	0.122	3.33974e-156	6	Myrf
4.52776e-78	0.780902	0.656	0.42	7.92495e-74	6	Edil3
1.0206e-196	0.775974	0.997	0.827	1.78636e-192	6	Ptgds
7.7157e-180	0.773849	1	1	1.35048e-175	6	Tpt1
2.66868e-96	0.772311	0.574	0.273	4.67099e-92	6	Erbin
3.52657e-103	0.767422	0.944	0.749	6.17256e-99	6	Rhob
4.05913e-194	0.765432	0.437	0.086	7.10469e-190	6	Gjb1
2.99444e-157	0.762408	0.446	0.109	5.24117e-153	6	Plekhh1
1.45614e-77	0.761903	0.95	0.772	2.54867e-73	6	Prdx6
8.37642e-65	0.749512	0.552	0.312	1.46613e-60	6	Igfbp5
1.13387e-106	0.74195	1	0.97	1.98461e-102	6	Clu
1.96674e-66	0.739577	0.582	0.342	3.44238e-62	6	Carhsp1
2.65172e-169	0.736091	0.449	0.103	4.64131e-165	6	Nkx6-2
6.33261e-152	0.728335	0.437	0.107	1.1084e-147	6	Gjc3
3.75518e-85	0.724406	0.96	0.816	6.57269e-81	6	Sez6l2
7.30137e-112	0.722732	0.474	0.165	1.27796e-107	6	Nmral1
9.18183e-121	0.721681	0.465	0.147	1.6071e-116	6	Prr18
2.6335e-92	0.713799	0.925	0.74	4.60942e-88	6	Fez1
3.17773e-60	0.709772	0.574	0.363	5.56198e-56	6	Phgdh
3.33288e-128	0.707074	1	0.958	5.83353e-124	6	Ywhaq
9.03598e-75	0.704603	0.485	0.23	1.58157e-70	6	Cntn2
7.86909e-68	0.697548	0.6	0.369	1.37733e-63	6	Ppp1r16b
5.96711e-51	0.68106	0.622	0.484	1.04442e-46	6	Tppp
8.8421e-46	0.67325	0.588	0.399	1.54763e-41	6	Id3
2.3303e-86	0.657568	0.989	0.847	4.07873e-82	6	Sept7
2.79888e-46	0.649668	0.524	0.345	4.89888e-42	6	Tmeff2
3.41102e-56	0.648911	0.523	0.311	5.97032e-52	6	Pip4k2a
2.62624e-33	0.641399	0.591	0.465	4.59672e-29	6	Ctss
5.56913e-57	0.635536	0.53	0.317	9.74765e-53	6	5031439G07Rik
4.52966e-60	0.63473	0.473	0.242	7.92826e-56	6	Fnbp1
1.25614e-107	0.634293	0.412	0.124	2.19862e-103	6	Ttyh2
1.12695e-77	0.632876	0.443	0.181	1.97249e-73	6	Sema4d
4.20535e-94	0.631221	0.418	0.144	7.36063e-90	6	Frmd8
5.08032e-62	0.622278	0.515	0.283	8.89209e-58	6	Sypl
1.88622e-41	0.620361	0.691	0.558	3.30146e-37	6	Tyrobp
1.37733e-27	0.619672	0.614	0.529	2.41074e-23	6	C1qb
8.37199e-45	0.617827	0.645	0.511	1.46535e-40	6	Npc2
4.65673e-72	0.613397	0.467	0.212	8.15068e-68	6	Ccp110
1.95323e-93	0.611229	0.401	0.133	3.41874e-89	6	Gab1
5.80059e-85	0.607982	0.994	0.924	1.01528e-80	6	Gpm6b
3.12006e-51	0.60627	0.465	0.253	5.46105e-47	6	Phlda3
1.22069e-42	0.604244	0.95	0.782	2.13657e-38	6	Malat1
2.84908e-46	0.60417	0.527	0.343	4.98675e-42	6	Rap1a
1.28021e-72	0.603292	0.426	0.175	2.24075e-68	6	Pmp22
1.76093e-99	0.603196	1	0.998	3.08215e-95	6	Mt1
4.07962e-50	0.602282	0.568	0.375	7.14055e-46	6	Ptprd
6.73717e-65	0.594646	0.459	0.216	1.17921e-60	6	Clic4
4.13014e-109	0.594152	0.386	0.108	7.22899e-105	6	Lpar1
5.74614e-46	0.587087	0.706	0.587	1.00575e-41	6	Bnip3l
4.08625e-73	0.581848	0.924	0.751	7.15216e-69	6	Ap2a1
8.4841e-42	0.580541	0.689	0.581	1.48497e-37	6	Pcbp4
1.03498e-67	0.579739	0.401	0.164	1.81153e-63	6	Fgfr2
6.47813e-58	0.578228	0.905	0.749	1.13387e-53	6	Kif1b
2.42112e-108	0.577544	1	0.997	4.23769e-104	6	Ftl1
3.73309e-109	0.573633	0.37	0.1	6.53402e-105	6	Cd82
2.89975e-60	0.568872	0.844	0.677	5.07543e-56	6	Rnf7
9.44786e-95	0.563798	0.4	0.128	1.65366e-90	6	Tprn
1.51448e-37	0.562992	0.6	0.471	2.6508e-33	6	Cd63
2.04751e-35	0.560727	0.524	0.381	3.58375e-31	6	Wnk1
1.65541e-33	0.558228	0.509	0.375	2.89747e-29	6	Golga7
5.61712e-41	0.555997	0.493	0.314	9.83165e-37	6	Map7
4.16958e-39	0.553517	0.445	0.264	7.29801e-35	6	Adi1
8.05633e-34	0.548152	0.557	0.425	1.4101e-29	6	Pkp4
2.9003e-40	0.542878	0.474	0.291	5.0764e-36	6	Nrbp2
3.81465e-18	0.542103	0.448	0.353	6.67679e-14	6	H2-D1
1.03819e-48	0.538652	0.778	0.64	1.81714e-44	6	Dennd5a
5.66242e-131	0.538343	0.365	0.083	9.91094e-127	6	Trim59
1.18903e-31	0.537544	0.411	0.257	2.08116e-27	6	Ddr1
1.14068e-59	0.534982	0.997	0.92	1.99653e-55	6	Syt11
5.81007e-19	0.533207	0.566	0.503	1.01694e-14	6	C1qa
7.73985e-37	0.531596	0.672	0.565	1.35471e-32	6	Ttll7
6.14077e-85	0.530108	0.384	0.126	1.07482e-80	6	Sox2ot
4.22028e-90	0.524913	0.358	0.107	7.38675e-86	6	Efhd1
1.03903e-63	0.509711	0.356	0.137	1.81862e-59	6	Pigz
1.74354e-63	0.507038	0.348	0.131	3.05172e-59	6	Tspan15
1.46565e-35	0.50699	0.955	0.836	2.56533e-31	6	Ctsd
1.78664e-27	0.50183	0.765	0.657	3.12716e-23	6	B2m
1.50455e-47	0.500172	0.846	0.673	2.63341e-43	6	Tmem151a
1.25879e-24	0.492544	0.462	0.342	2.20325e-20	6	Hepacam
3.50846e-100	0.490959	0.306	0.074	6.14086e-96	6	Tmem98
6.28057e-25	0.490788	0.519	0.41	1.09929e-20	6	Atp1b3
1.01736e-42	0.489594	0.431	0.232	1.78068e-38	6	Npc1
1.98318e-33	0.487814	0.435	0.275	3.47117e-29	6	Ado
2.07602e-119	0.485817	0.325	0.071	3.63366e-115	6	Hapln2
7.5691e-80	0.485494	0.334	0.103	1.32482e-75	6	Gal3st1
1.32949e-29	0.484727	0.468	0.324	2.327e-25	6	Dnajb2
5.95705e-119	0.482006	0.309	0.065	1.04266e-114	6	Gjc2
2.65982e-90	0.481144	0.341	0.097	4.65548e-86	6	Arsg
3.2751e-75	0.47642	0.303	0.09	5.7324e-71	6	Serpinb1a
4.2847e-34	0.475816	0.479	0.31	7.4995e-30	6	Myo6
8.85347e-28	0.474788	0.457	0.314	1.54962e-23	6	Phlpp1
2.67904e-24	0.473348	0.586	0.504	4.68912e-20	6	S100a13
3.79805e-35	0.473302	0.389	0.215	6.64773e-31	6	Rhou
7.86922e-25	0.472319	0.445	0.309	1.37735e-20	6	Zeb2
4.24317e-58	0.465918	0.995	0.964	7.42683e-54	6	Fis1
2.53859e-24	0.460315	0.49	0.377	4.44329e-20	6	Sccpdh
2.01213e-75	0.46011	1	0.996	3.52183e-71	6	Tuba1a
1.75129e-57	0.459764	0.997	0.96	3.06528e-53	6	Ubc
1.21328e-30	0.458891	0.429	0.268	2.12361e-26	6	Tmem229a
9.18259e-41	0.458399	0.921	0.759	1.60723e-36	6	Gstm1
3.74949e-34	0.454119	0.403	0.231	6.56274e-30	6	Arhgap23
3.9614e-30	0.452016	0.392	0.234	6.93364e-26	6	Gamt
2.41812e-29	0.451726	0.762	0.644	4.23243e-25	6	S100b
1.35117e-35	0.45155	0.362	0.192	2.36495e-31	6	Rcbtb1
2.80345e-43	0.448984	0.97	0.869	4.90687e-39	6	Selenok
4.55348e-21	0.446821	0.527	0.447	7.96995e-17	6	Dusp26
1.19989e-84	0.445697	0.295	0.078	2.10017e-80	6	Mcam
2.90843e-40	0.443322	0.91	0.759	5.09063e-36	6	S100a1
1.54478e-31	0.443192	0.407	0.245	2.70384e-27	6	Agpat4
3.92783e-23	0.442535	0.611	0.529	6.87488e-19	6	Kif5b
6.19747e-85	0.441485	0.33	0.094	1.08474e-80	6	Car14
4.04501e-139	0.440779	0.252	0.037	7.07999e-135	6	Enpp6
3.74486e-37	0.440482	0.333	0.161	6.55464e-33	6	Arpc1b
5.87489e-26	0.440326	0.383	0.244	1.02828e-21	6	Pim3
2.2355e-93	0.43789	0.32	0.083	3.91279e-89	6	Tmem125
3.86784e-29	0.436706	0.379	0.227	6.76989e-25	6	Itpk1
5.2435e-75	0.433931	1	0.996	9.1777e-71	6	Apoe
6.57694e-15	0.433172	0.518	0.454	1.15116e-10	6	C1qc
3.62324e-37	0.43174	0.359	0.184	6.34176e-33	6	Smim1
3.26333e-37	0.429555	0.907	0.751	5.7118e-33	6	Mt2
4.14925e-13	0.428916	0.428	0.353	7.26243e-09	6	Nfasc
5.78197e-33	0.427847	0.795	0.68	1.01202e-28	6	Mapk8ip1
4.24236e-38	0.427815	0.978	0.88	7.4254e-34	6	Dpysl2
1.203e-35	0.427421	0.345	0.176	2.10561e-31	6	Adssl1
2.62724e-16	0.422296	0.535	0.479	4.59846e-12	6	Mid1ip1
6.78186e-41	0.420387	0.978	0.928	1.18703e-36	6	H3f3a
4.34279e-28	0.417866	0.378	0.224	7.60118e-24	6	Dip2a
9.95295e-20	0.417249	0.415	0.305	1.74207e-15	6	Cdc37l1
1.53364e-16	0.41241	0.46	0.37	2.68433e-12	6	Ifi27
1.23992e-45	0.412321	0.331	0.142	2.17024e-41	6	Elovl1
6.66862e-44	0.410345	1	0.985	1.16721e-39	6	Gas5
2.90021e-34	0.40926	0.97	0.867	5.07624e-30	6	Reep5
3.00971e-28	0.406123	0.328	0.179	5.2679e-24	6	Jam3
5.69496e-20	0.404769	0.449	0.342	9.9679e-16	6	Cnn3
1.12357e-97	0.404618	0.26	0.054	1.96659e-93	6	Sec14l5
1.65661e-31	0.404389	0.308	0.154	2.89957e-27	6	Daam2
9.39585e-47	0.40387	0.309	0.125	1.64455e-42	6	Micall1
6.99151e-71	0.401904	0.285	0.082	1.22372e-66	6	Pde8a
5.69572e-17	0.398125	0.544	0.487	9.96922e-13	6	Degs1
3.64976e-20	0.395261	0.596	0.516	6.38818e-16	6	Hmgn2
5.45038e-28	0.394719	0.812	0.682	9.5398e-24	6	Gng5
5.20143e-31	0.3897	0.944	0.801	9.10406e-27	6	Arpc1a
1.07656e-44	0.388901	1	0.99	1.8843e-40	6	Itm2b
2.98462e-14	0.387318	0.414	0.332	5.22399e-10	6	Secisbp2l
3.45782e-35	0.387317	0.275	0.121	6.05223e-31	6	Dcaf17
2.07299e-62	0.384682	0.269	0.081	3.62835e-58	6	Padi2
8.77162e-09	0.383556	0.468	0.449	0.00015353	6	Epb41l3
6.3187e-33	0.382486	0.286	0.133	1.10596e-28	6	Plcl1
3.3779e-20	0.379343	0.389	0.265	5.91234e-16	6	Zcchc24
5.30501e-14	0.376956	0.437	0.359	9.28536e-10	6	Tmeff1
1.47821e-16	0.37516	0.652	0.58	2.58732e-12	6	Hexb
1.99569e-13	0.374376	0.566	0.531	3.49305e-09	6	Lgmn
5.10102e-48	0.374095	0.294	0.112	8.92832e-44	6	Cdc42ep2
1.11928e-14	0.37382	0.463	0.393	1.95908e-10	6	Bpgm
5.44548e-40	0.372818	0.285	0.119	9.53123e-36	6	Olig2
5.3747e-68	0.37248	0.258	0.071	9.40734e-64	6	1700047M11Rik
2.15489e-51	0.372219	0.297	0.109	3.77171e-47	6	Arhgef10
1.00574e-17	0.371007	0.365	0.252	1.76035e-13	6	Gprc5b
2.26774e-13	0.368342	0.474	0.407	3.96923e-09	6	Scarb2
1.65422e-21	0.365762	0.372	0.239	2.89538e-17	6	Tm7sf3
4.06473e-17	0.364135	0.39	0.278	7.1145e-13	6	Lap3
1.6074e-96	0.362259	0.25	0.051	2.81344e-92	6	Galnt6
3.22308e-29	0.361273	0.327	0.172	5.64136e-25	6	Foxn3
1.20013e-19	0.360074	0.677	0.598	2.10058e-15	6	Rcan2
5.08992e-69	0.359747	0.246	0.064	8.90889e-65	6	Tnfaip6
7.12322e-16	0.358964	0.403	0.304	1.24678e-11	6	Lamp2
4.81146e-27	0.357539	0.967	0.861	8.42151e-23	6	H3f3b
2.95147e-20	0.355368	0.337	0.213	5.16595e-16	6	Lrrn1
1.45703e-27	0.353694	0.319	0.169	2.55023e-23	6	Usp54
2.6329e-12	0.353562	0.515	0.472	4.60837e-08	6	Eef1d
2.24006e-72	0.35339	0.233	0.056	3.92078e-68	6	S1pr5
1.90537e-84	0.348328	0.244	0.054	3.33496e-80	6	Prr5l
1.48952e-10	0.348181	0.412	0.356	2.60711e-06	6	Trp53inp2
1.28299e-24	0.344805	0.933	0.82	2.24562e-20	6	1810037I17Rik
1.18146e-25	0.344233	0.317	0.174	2.0679e-21	6	Spg20
4.68317e-16	0.341142	0.678	0.628	8.19695e-12	6	Map7d1
6.5597e-30	0.339264	0.981	0.856	1.14814e-25	6	Glul
9.87804e-24	0.338654	0.306	0.171	1.72895e-19	6	Arrdc3
1.955e-133	0.338635	0.19	0.021	3.42185e-129	6	Thbs4
7.94446e-12	0.337126	0.222	0.136	1.39052e-07	6	Ifi27l2a
1.93851e-69	0.335959	0.241	0.061	3.39298e-65	6	Plxnb3
1.49756e-29	0.334634	0.967	0.908	2.62119e-25	6	Eef1b2
4.6787e-29	0.33422	0.299	0.148	8.18913e-25	6	Otud7b
6.29765e-08	0.333656	0.502	0.504	0.00110228	6	Tmed10
1.87773e-08	0.33278	0.474	0.451	0.000328658	6	Cfl2
4.42024e-19	0.331259	0.792	0.688	7.73675e-15	6	Hmgb1
2.60196e-72	0.331222	0.216	0.049	4.55421e-68	6	Smco3
2.3029e-21	0.327894	0.941	0.856	4.03076e-17	6	Pink1
3.15338e-13	0.327287	0.603	0.566	5.51937e-09	6	Hist1h2bc
3.03107e-21	0.325462	0.316	0.186	5.30528e-17	6	Lzts2
2.4219e-11	0.324952	0.297	0.215	4.23906e-07	6	Rab31
2.15475e-14	0.321659	0.362	0.259	3.77146e-10	6	Etv1
2.9941e-31	0.321555	0.258	0.115	5.24057e-27	6	Tjp2
1.48193e-20	0.321542	0.891	0.767	2.59383e-16	6	Tmem258
4.89944e-10	0.321255	0.389	0.328	8.5755e-06	6	4930402H24Rik
1.46247e-22	0.318735	0.322	0.187	2.55976e-18	6	Fbxo7
6.63883e-22	0.317744	0.897	0.767	1.16199e-17	6	Pfdn2
1.17725e-10	0.316406	0.392	0.318	2.06053e-06	6	Cdk19
5.66998e-11	0.316266	0.387	0.31	9.92416e-07	6	Vkorc1
7.79557e-35	0.315899	0.24	0.096	1.36446e-30	6	Csf1
2.64894e-16	0.314891	0.257	0.153	4.63643e-12	6	Slc6a9
6.49625e-14	0.314018	0.621	0.583	1.13704e-09	6	Dazap2
2.26031e-13	0.313336	0.367	0.271	3.95622e-09	6	Rnf141
1.56106e-23	0.31111	0.997	0.987	2.73232e-19	6	Uba52
5.22981e-14	0.310769	0.695	0.632	9.15374e-10	6	Sept8
6.46726e-12	0.309264	0.344	0.251	1.13197e-07	6	Jup
4.36641e-80	0.309219	0.208	0.042	7.64253e-76	6	Ninj2
3.85028e-58	0.308372	0.198	0.049	6.73915e-54	6	Unc5b
3.05308e-15	0.307545	0.743	0.68	5.34381e-11	6	H2afj
3.42e-11	0.307115	0.585	0.564	5.98602e-07	6	Vmp1
1.1762e-07	0.306172	0.515	0.518	0.00205871	6	Rhoa
1.94745e-49	0.305255	0.249	0.082	3.40862e-45	6	Pls1
1.89723e-28	0.305237	0.252	0.116	3.32073e-24	6	Tmcc3
2.41743e-08	0.303998	0.524	0.505	0.000423122	6	Mat2a
0.000118236	0.303887	0.435	0.436	1	6	Fxyd1
8.98986e-21	0.303845	0.977	0.914	1.5735e-16	6	Gabarap
1.74651e-38	0.30327	0.258	0.101	3.05691e-34	6	Cdc42ep1
4.06635e-07	0.302784	0.412	0.379	0.00711733	6	Sptssa
7.50605e-36	0.301442	1	1	1.31378e-31	6	Cst3
1.06132e-15	0.301139	0.737	0.666	1.85764e-11	6	Map4
9.82793e-10	0.301133	0.529	0.495	1.72018e-05	6	Shisa4
1.47049e-11	0.298159	0.297	0.211	2.57379e-07	6	Serinc5
1.35046e-13	0.297687	0.344	0.244	2.36371e-09	6	Efcab14
2.00939e-13	0.297111	0.339	0.236	3.51704e-09	6	Rdx
2.40955e-14	0.29668	0.291	0.191	4.21744e-10	6	Llgl1
1.85868e-16	0.296276	0.289	0.18	3.25325e-12	6	Vamp3
8.02324e-11	0.29625	0.337	0.256	1.40431e-06	6	Dnm2
1.0561e-15	0.29622	0.851	0.757	1.84849e-11	6	2410006H16Rik
4.80073e-21	0.296111	0.269	0.147	8.40271e-17	6	Reep3
2.89049e-13	0.296035	0.684	0.634	5.05923e-09	6	Cystm1
5.30961e-08	0.296029	0.364	0.311	0.000929341	6	Cyth1
9.31246e-12	0.293172	0.336	0.24	1.62996e-07	6	Vim
1.08934e-17	0.292555	0.275	0.161	1.90668e-13	6	Nbas
9.50101e-36	0.290536	0.224	0.084	1.66296e-31	6	P3h4
7.07045e-10	0.290136	0.404	0.338	1.23754e-05	6	Dpy19l1
1.1523e-15	0.287731	0.272	0.165	2.01687e-11	6	Cpox
4.45658e-24	0.286935	0.988	0.95	7.80036e-20	6	App
1.18042e-20	0.28428	0.229	0.115	2.06608e-16	6	Il1rap
1.07675e-14	0.283743	0.953	0.873	1.88464e-10	6	Rac1
1.67386e-13	0.283262	0.267	0.17	2.92975e-09	6	Rassf2
1.72874e-07	0.281612	0.412	0.364	0.00302581	6	Sh3glb1
3.15747e-06	0.281605	0.518	0.528	0.0552651	6	Ubxn1
9.18163e-22	0.281408	0.294	0.161	1.60706e-17	6	Dock10
5.11117e-10	0.281365	0.406	0.332	8.94609e-06	6	Slc38a2
3.50901e-33	0.281159	0.222	0.086	6.14182e-29	6	Plin3
2.72222e-31	0.280215	0.246	0.105	4.76471e-27	6	Sema6a
4.08173e-14	0.279837	0.267	0.168	7.14425e-10	6	Trp53bp2
6.59725e-09	0.278535	0.35	0.275	0.000115472	6	Aqp4
1.69471e-10	0.276355	0.362	0.279	2.96626e-06	6	Chn2
3.85744e-40	0.274775	0.185	0.057	6.75168e-36	6	D16Ertd472e
8.14103e-17	0.274529	0.953	0.826	1.42492e-12	6	Ptn
1.39539e-61	0.27418	0.174	0.037	2.44235e-57	6	Plpp2
3.75498e-67	0.271799	0.176	0.035	6.57234e-63	6	Gng8
1.58644e-26	0.270424	1	0.944	2.77675e-22	6	Stmn1
4.63758e-11	0.270349	0.737	0.694	8.11716e-07	6	Anapc11
3.13905e-16	0.270194	0.257	0.15	5.49428e-12	6	Fah
8.42831e-10	0.270045	0.323	0.246	1.47521e-05	6	Abhd4
1.13094e-45	0.269593	0.202	0.061	1.97949e-41	6	Plekhg3
0.00010986	0.268834	0.403	0.396	1	6	Acaa1a
2.21111e-12	0.268008	0.302	0.207	3.8701e-08	6	Adipor2
1.88587e-11	0.267935	0.309	0.219	3.30083e-07	6	Ankrd13a
4.06437e-05	0.267387	0.479	0.495	0.711387	6	Pigyl
7.07327e-05	0.266042	0.336	0.3	1	6	H2-K1
1.05607e-05	0.265897	0.404	0.375	0.184844	6	Ctsz
1.34769e-15	0.264388	0.96	0.865	2.35886e-11	6	Eif4g2
1.74202e-51	0.263721	0.174	0.043	3.04906e-47	6	Itgb4
7.38561e-25	0.262067	1	0.992	1.2927e-20	6	Pfdn5
2.81806e-52	0.260325	0.174	0.043	4.93245e-48	6	Cpm
5.00082e-05	0.260101	0.535	0.551	0.875293	6	Fbxo2
3.86929e-08	0.259987	0.317	0.249	0.000677242	6	Cpd
3.67727e-77	0.259685	0.157	0.025	6.43633e-73	6	A230009B12Rik
1.74746e-05	0.259632	0.462	0.449	0.305857	6	Tulp4
9.92956e-20	0.258268	0.244	0.129	1.73797e-15	6	Fam53b
1.26217e-05	0.258253	0.389	0.356	0.220917	6	Ube2d1
7.78875e-18	0.25825	0.224	0.118	1.36326e-13	6	Kif13a
1.5491e-53	0.256876	0.187	0.047	2.7114e-49	6	Prrg1
8.11343e-15	0.253838	0.792	0.699	1.42009e-10	6	Dstn
2.88e-11	0.25161	0.302	0.212	5.04087e-07	6	Mtus1
4.65321e-15	0.251603	0.844	0.747	8.14452e-11	6	Arhgdia
0.00018055	0.251119	0.369	0.346	1	6	Rnf130
3.18867e-08	0.250571	0.289	0.221	0.000558112	6	Slc20a2
2.09267e-10	0.250312	0.317	0.23	3.6628e-06	6	Map4k4
4.30711e-05	0.250264	0.465	0.47	0.753874	6	Eps15
3.1794e-27	-0.250178	0.23	0.484	5.56491e-23	6	Hint2
8.85239e-28	-0.250209	0.068	0.265	1.54943e-23	6	Rnft2
1.03312e-25	-0.250232	0.249	0.497	1.80826e-21	6	Ubr3
2.04696e-24	-0.250251	0.18	0.397	3.58279e-20	6	Mrps25
7.50225e-27	-0.250309	0.157	0.385	1.31312e-22	6	Fam8a1
2.96864e-28	-0.250375	0.065	0.264	5.19602e-24	6	Slc45a1
4.99596e-27	-0.25056	0.104	0.315	8.74443e-23	6	Lgalsl
2.64239e-27	-0.250882	0.202	0.447	4.62497e-23	6	Msl1
8.03963e-29	-0.250963	0.039	0.228	1.40718e-24	6	Hook1
4.13245e-27	-0.25102	0.051	0.237	7.23303e-23	6	Ildr2
1.212e-25	-0.251127	0.142	0.352	2.12137e-21	6	Tmem199
4.79144e-26	-0.251156	0.104	0.308	8.38645e-22	6	Cttnbp2
4.53981e-25	-0.251159	0.138	0.345	7.94603e-21	6	Morn4
1.33076e-23	-0.251227	0.05	0.215	2.32923e-19	6	Plppr1
4.26026e-21	-0.251272	0.042	0.189	7.45673e-17	6	Dmkn
1.90353e-27	-0.25138	0.059	0.252	3.33175e-23	6	Acta1
3.39764e-24	-0.251406	0.086	0.271	5.94689e-20	6	Nrip3
2.30837e-25	-0.25141	0.089	0.281	4.04034e-21	6	Gm13889
1.30701e-26	-0.251489	0.037	0.212	2.28766e-22	6	Galnt13
2.41771e-25	-0.251587	0.185	0.408	4.23172e-21	6	Fto
1.4743e-25	-0.251622	0.112	0.315	2.58047e-21	6	Sfxn1
5.23606e-25	-0.251782	0.243	0.488	9.16467e-21	6	Vamp4
6.96549e-25	-0.251893	0.294	0.55	1.21917e-20	6	Vps41
2.60325e-29	-0.25205	0.042	0.235	4.55647e-25	6	Oprl1
2.84971e-23	-0.252194	0.151	0.352	4.98784e-19	6	Glrx
1.71401e-22	-0.2522	0.91	0.91	3.00004e-18	6	Ndufv2
2.34765e-18	-0.252258	0.519	0.675	4.10909e-14	6	Arl1
1.90462e-25	-0.252374	0.146	0.358	3.33365e-21	6	Mtx2
9.34341e-26	-0.252387	0.075	0.263	1.63538e-21	6	1700001L19Rik
6.36982e-21	-0.252464	0.411	0.621	1.11491e-16	6	Mrpl11
2.56416e-25	-0.252482	0.149	0.365	4.48804e-21	6	Sybu
1.44088e-23	-0.252583	0.185	0.398	2.52197e-19	6	Cd200
3.85002e-24	-0.252713	0.07	0.248	6.73869e-20	6	Cadps2
1.01455e-28	-0.2528	0.037	0.224	1.77577e-24	6	Cacna1i
2.26534e-27	-0.252905	0.132	0.354	3.96502e-23	6	Atg12
1.33878e-17	-0.252924	0.379	0.577	2.34327e-13	6	Spock1
5.36344e-27	-0.253012	0.138	0.359	9.38762e-23	6	Armc8
1.39561e-26	-0.253026	0.058	0.244	2.44274e-22	6	Minar2
1.31972e-25	-0.253076	0.126	0.334	2.30991e-21	6	Ppm1k
3.45731e-25	-0.253107	0.257	0.501	6.05133e-21	6	Glrx2
2.27467e-20	-0.253117	0.401	0.622	3.98135e-16	6	Ppm1a
1.67301e-25	-0.253161	0.221	0.463	2.92827e-21	6	Naa60
2.14491e-24	-0.2536	0.04	0.206	3.75423e-20	6	Rarb
2.40906e-24	-0.253602	0.106	0.295	4.21658e-20	6	Ttl
5.86124e-25	-0.253873	0.151	0.36	1.02589e-20	6	Ptp4a3
3.96567e-25	-0.254005	0.118	0.317	6.94111e-21	6	Prune2
2.08752e-27	-0.254064	0.054	0.243	3.65379e-23	6	Gpr27
3.79971e-27	-0.254199	0.226	0.477	6.65064e-23	6	Caprin1
3.38759e-26	-0.254268	0.134	0.347	5.92929e-22	6	Fyttd1
4.60051e-24	-0.254346	0.079	0.26	8.05227e-20	6	Stac2
4.35403e-26	-0.254459	0.045	0.223	7.62085e-22	6	A2ml1
2.15724e-23	-0.254515	0.336	0.573	3.77581e-19	6	Rnps1
3.00305e-27	-0.254681	0.165	0.398	5.25624e-23	6	Coa5
2.3783e-24	-0.254712	0.288	0.539	4.16275e-20	6	Dpm2
1.7011e-28	-0.254774	0.163	0.405	2.97744e-24	6	Srgap3
2.13343e-25	-0.254777	0.128	0.331	3.73413e-21	6	Zbtb4
5.60773e-27	-0.254857	0.24	0.492	9.81522e-23	6	Strap
6.9984e-28	-0.255037	0.103	0.318	1.22493e-23	6	Rab35
1.18244e-25	-0.255111	0.117	0.32	2.06963e-21	6	Ube2q2
8.62391e-26	-0.255204	0.098	0.296	1.50944e-21	6	Arl4a
1.06529e-27	-0.255293	0.106	0.32	1.86457e-23	6	Gpd1l
8.69552e-28	-0.255332	0.154	0.39	1.52198e-23	6	Lamtor3
6.16219e-27	-0.255342	0.112	0.321	1.07857e-22	6	Rtf1
1.81369e-28	-0.255445	0.065	0.265	3.1745e-24	6	Diaph1
2.23666e-26	-0.255479	0.281	0.539	3.91482e-22	6	Dnajc8
8.07116e-24	-0.255505	0.303	0.545	1.41269e-19	6	Aip
1.30286e-26	-0.255513	0.146	0.368	2.2804e-22	6	Dmac1
5.63215e-28	-0.255629	0.048	0.236	9.85796e-24	6	Clvs1
7.96123e-28	-0.25572	0.026	0.201	1.39345e-23	6	Olfm3
6.5818e-28	-0.255798	0.081	0.285	1.15201e-23	6	Rhof
2.61695e-27	-0.255985	0.037	0.216	4.58045e-23	6	Glce
8.36766e-25	-0.256009	0.198	0.42	1.46459e-20	6	Ap2b1
8.20108e-21	-0.256115	0.044	0.191	1.43544e-16	6	Igfbp2
1.07412e-25	-0.256115	0.124	0.334	1.88003e-21	6	Pdcd4
6.07677e-24	-0.256188	0.067	0.245	1.06362e-19	6	Cox6a2
4.41025e-27	-0.256227	0.255	0.515	7.71926e-23	6	Grb2
2.22881e-26	-0.256265	0.174	0.398	3.90108e-22	6	BC005624
1.77932e-25	-0.2563	0.124	0.33	3.11434e-21	6	Apex1
1.16592e-27	-0.256302	0.106	0.319	2.04071e-23	6	Cfap410
1.01503e-15	-0.25651	0.022	0.128	1.77661e-11	6	Nts
3.36491e-27	-0.256523	0.05	0.233	5.8896e-23	6	Vstm2b
2.58408e-27	-0.256612	0.101	0.309	4.52292e-23	6	Nmt2
2.46625e-28	-0.256906	0.101	0.317	4.31668e-24	6	Mtcl1
1.8289e-27	-0.257243	0.196	0.441	3.20113e-23	6	Dtd1
2.12204e-28	-0.257283	0.037	0.22	3.71421e-24	6	Phyhip
4.28311e-23	-0.257289	0.333	0.567	7.49672e-19	6	Elof1
4.58636e-26	-0.25734	0.18	0.407	8.02751e-22	6	Ppp2r5d
4.44156e-28	-0.257382	0.068	0.265	7.77407e-24	6	Esrra
1.06046e-20	-0.257386	0.415	0.622	1.85613e-16	6	Mrps14
5.54573e-28	-0.257466	0.064	0.258	9.70668e-24	6	Mrpl44
2.32336e-16	-0.257479	0.631	0.734	4.06658e-12	6	Pkig
1.43436e-27	-0.257497	0.061	0.252	2.51056e-23	6	Nudt11
8.92059e-27	-0.257568	0.14	0.36	1.56137e-22	6	Sbno1
1.49314e-23	-0.257571	0.033	0.189	2.61345e-19	6	Dkkl1
2.03511e-27	-0.257596	0.166	0.402	3.56206e-23	6	Mrpl3
4.05318e-23	-0.25769	0.198	0.417	7.09427e-19	6	Cadm1
2.10965e-29	-0.257776	0.053	0.252	3.69251e-25	6	Ccsap
1.2467e-41	-0.257814	1	1	2.18209e-37	6	Actg1
5.93982e-27	-0.257879	0.226	0.477	1.03965e-22	6	Chp1
4.34355e-25	-0.257987	0.174	0.394	7.60252e-21	6	Srm
3.14024e-25	-0.258165	0.148	0.357	5.49636e-21	6	Arhgap1
1.50593e-26	-0.258313	0.081	0.279	2.63583e-22	6	Shisa9
1.46194e-25	-0.258332	0.12	0.324	2.55883e-21	6	Zfp467
1.49285e-25	-0.258344	0.208	0.443	2.61294e-21	6	Mrpl21
1.18295e-26	-0.25838	0.084	0.28	2.07052e-22	6	Fam3c
2.10571e-26	-0.258395	0.18	0.412	3.68563e-22	6	Fastk
4.49457e-25	-0.258455	0.236	0.476	7.86684e-21	6	Pum2
3.93749e-25	-0.258512	0.143	0.354	6.89178e-21	6	Atpaf1
3.65406e-26	-0.258609	0.112	0.316	6.39569e-22	6	Chid1
6.67388e-26	-0.258618	0.039	0.211	1.16813e-21	6	Nefh
2.4543e-27	-0.258719	0.092	0.295	4.29576e-23	6	Mrpl22
2.14399e-27	-0.258851	0.044	0.227	3.75262e-23	6	Mchr1
1.29271e-28	-0.258917	0.028	0.208	2.26263e-24	6	Myo5b
4.70966e-29	-0.259034	0.042	0.233	8.24332e-25	6	Cacna1a
1.99668e-24	-0.259045	0.089	0.274	3.4948e-20	6	Fam102b
1.22553e-25	-0.259068	0.154	0.368	2.14505e-21	6	Kpna4
2.91177e-28	-0.259076	0.1	0.314	5.09647e-24	6	Apc2
5.93262e-30	-0.259337	0.031	0.22	1.03839e-25	6	Acsl5
5.41114e-29	-0.259362	0.04	0.231	9.47111e-25	6	Plch2
9.76311e-29	-0.259401	0.034	0.219	1.70884e-24	6	Hcn1
8.91355e-28	-0.259425	0.058	0.247	1.56014e-23	6	Asic1
1.81814e-29	-0.259546	0.051	0.247	3.18229e-25	6	Srrm3
4.03839e-25	-0.259554	0.213	0.448	7.0684e-21	6	Bri3
9.3684e-25	-0.259765	0.218	0.445	1.63975e-20	6	Spred1
4.4763e-27	-0.259793	0.112	0.321	7.83487e-23	6	Rc3h2
1.44834e-26	-0.259831	0.159	0.383	2.53503e-22	6	Map6
2.45593e-26	-0.259937	0.221	0.464	4.29862e-22	6	Hdgfl3
4.1998e-26	-0.259978	0.283	0.544	7.3509e-22	6	Dda1
2.19591e-27	-0.260123	0.166	0.398	3.8435e-23	6	Timm9
8.06306e-26	-0.26015	0.087	0.28	1.41128e-21	6	Cdh2
6.10705e-27	-0.260179	0.219	0.464	1.06892e-22	6	Copz1
4.86846e-25	-0.260195	0.117	0.32	8.52127e-21	6	Jcad
3.76841e-26	-0.260263	0.199	0.435	6.59585e-22	6	Tardbp
3.75004e-28	-0.260277	0.126	0.349	6.56369e-24	6	Eipr1
8.38334e-30	-0.26044	0.031	0.219	1.46734e-25	6	Shank2
1.14726e-28	-0.260465	0.138	0.365	2.00804e-24	6	Nt5m
7.54203e-23	-0.260488	0.904	0.91	1.32008e-18	6	Cox14
8.3948e-16	-0.260594	0.613	0.718	1.46934e-11	6	Tef
1.11087e-24	-0.260759	0.075	0.258	1.94435e-20	6	Gfra2
3.25808e-26	-0.26077	0.184	0.412	5.70262e-22	6	Tmem246
6.31579e-29	-0.260803	0.081	0.291	1.10545e-24	6	Cst6
1.04003e-28	-0.260811	0.068	0.271	1.82037e-24	6	Hddc2
2.88214e-26	-0.260999	0.079	0.27	5.0446e-22	6	Fam155a
8.27974e-16	-0.261017	0.899	0.854	1.4492e-11	6	Rab6a
6.42902e-29	-0.261081	0.163	0.404	1.12527e-24	6	Sae1
5.66375e-27	-0.261273	0.11	0.32	9.91326e-23	6	Braf
5.63842e-13	-0.261278	0.659	0.718	9.86893e-09	6	Syngr1
3.5957e-27	-0.261293	0.076	0.273	6.29356e-23	6	Kcnma1
3.2665e-27	-0.261301	0.104	0.314	5.71736e-23	6	Rims2
1.72245e-29	-0.261325	0.053	0.251	3.0148e-25	6	Brd3os
4.07914e-29	-0.261327	0.073	0.281	7.13972e-25	6	Entpd6
1.09147e-27	-0.261339	0.163	0.398	1.91041e-23	6	Arrb1
1.28066e-29	-0.261404	0.065	0.27	2.24154e-25	6	Meis3
1.55886e-28	-0.261443	0.056	0.25	2.72847e-24	6	Fbxl2
5.68218e-26	-0.261556	0.118	0.324	9.94553e-22	6	Xpr1
7.67556e-27	-0.26156	0.233	0.486	1.34345e-22	6	1110032A03Rik
1.10793e-26	-0.261909	0.28	0.537	1.9392e-22	6	Stx12
1.05072e-27	-0.261929	0.087	0.291	1.83908e-23	6	Pacs1
1.00102e-22	-0.261964	0.946	0.942	1.75208e-18	6	Ndufa11
5.85062e-29	-0.262059	0.14	0.374	1.02403e-24	6	Rnf41
1.63177e-27	-0.262229	0.098	0.305	2.85608e-23	6	Pi4k2a
3.57008e-25	-0.262245	0.274	0.52	6.24871e-21	6	Babam1
4.96159e-25	-0.262287	0.243	0.482	8.68427e-21	6	Dohh
1.13888e-26	-0.262307	0.132	0.346	1.99339e-22	6	Ube2g2
3.87106e-27	-0.262335	0.078	0.276	6.77552e-23	6	Tmem25
5.85843e-25	-0.262504	0.163	0.376	1.0254e-20	6	Coprs
4.15785e-28	-0.262657	0.084	0.287	7.27748e-24	6	Gga3
8.79547e-29	-0.262676	0.226	0.482	1.53947e-24	6	Nmt1
3.01965e-27	-0.262708	0.135	0.355	5.28529e-23	6	Lasp1
6.43159e-27	-0.262767	0.253	0.505	1.12572e-22	6	Fus
1.03142e-29	-0.262917	0.159	0.4	1.80529e-25	6	Socs5
8.54324e-27	-0.262994	0.112	0.319	1.49532e-22	6	Arhgef7
4.04686e-26	-0.263222	0.14	0.352	7.08322e-22	6	Dnajb4
5.60796e-28	-0.263228	0.219	0.472	9.81562e-24	6	Mrps17
1.14456e-27	-0.263245	0.221	0.477	2.00332e-23	6	Tafa5
2.42105e-28	-0.263259	0.124	0.349	4.23756e-24	6	Stoml1
7.23983e-29	-0.263353	0.09	0.301	1.26719e-24	6	Zc2hc1a
3.16708e-29	-0.263374	0.061	0.261	5.54333e-25	6	Slc6a15
8.64061e-27	-0.26339	0.135	0.351	1.51237e-22	6	Ppp4r2
7.04202e-27	-0.263491	0.109	0.316	1.23257e-22	6	Nop56
1.84306e-29	-0.263647	0.044	0.236	3.22591e-25	6	Zfyve28
9.16909e-26	-0.263657	0.292	0.55	1.60487e-21	6	Esd
6.7065e-27	-0.263657	0.073	0.266	1.17384e-22	6	Ptprt
6.34656e-25	-0.263674	0.054	0.229	1.11084e-20	6	Reln
1.05889e-27	-0.263725	0.081	0.281	1.85337e-23	6	Pptc7
3.90532e-28	-0.263727	0.079	0.28	6.83548e-24	6	Usp20
2.13551e-27	-0.263728	0.076	0.27	3.73777e-23	6	Insyn1
3.2048e-28	-0.263784	0.072	0.272	5.60937e-24	6	Fbll1
1.10574e-26	-0.263811	0.028	0.2	1.93538e-22	6	Rem2
4.18958e-24	-0.263856	0.309	0.556	7.33303e-20	6	B3gat3
6.87485e-23	-0.263881	0.952	0.962	1.2033e-18	6	Tomm6
3.04111e-29	-0.264183	0.061	0.262	5.32285e-25	6	Slitrk5
4.12933e-25	-0.264234	0.114	0.314	7.22757e-21	6	Akap9
5.26901e-28	-0.264436	0.117	0.335	9.22234e-24	6	Trrap
4.38209e-25	-0.264493	0.953	0.959	7.66997e-21	6	Gpi1
1.7617e-28	-0.264594	0.107	0.326	3.0835e-24	6	Brsk1
1.03427e-25	-0.264663	0.243	0.486	1.81028e-21	6	Stip1
2.22628e-29	-0.264694	0.162	0.405	3.89666e-25	6	Adam22
1.07955e-29	-0.264708	0.087	0.302	1.88954e-25	6	Borcs5
5.57031e-31	-0.264765	0.995	0.996	9.74971e-27	6	Uqcrh
1.90725e-26	-0.26485	0.109	0.311	3.33826e-22	6	Miga2
1.38391e-27	-0.264919	0.115	0.326	2.42225e-23	6	Afg3l2
4.74051e-29	-0.264948	0.126	0.355	8.29731e-25	6	Pds5b
3.16007e-29	-0.264992	0.135	0.366	5.53106e-25	6	Megf8
4.05564e-26	-0.265097	0.16	0.381	7.09858e-22	6	2310009B15Rik
9.02659e-28	-0.265332	0.184	0.425	1.57992e-23	6	Arfip2
2.48914e-28	-0.26572	0.18	0.425	4.35673e-24	6	Fh1
1.55276e-20	-0.265725	0.421	0.634	2.71779e-16	6	Stub1
1.36192e-39	-0.265779	0.997	1	2.38376e-35	6	Chchd2
1.77014e-14	-0.265867	0.745	0.775	3.09828e-10	6	Mgst3
7.0958e-13	-0.266178	0.166	0.307	1.24198e-08	6	Rprm
2.59371e-20	-0.266195	0.414	0.607	4.53977e-16	6	Hagh
2.72473e-30	-0.266268	0.028	0.218	4.76909e-26	6	Rbfox1
1.3254e-27	-0.266543	0.118	0.332	2.31984e-23	6	Brms1l
2.21283e-27	-0.266693	0.115	0.326	3.87311e-23	6	Eif1ad
1.58438e-27	-0.266752	0.218	0.467	2.77314e-23	6	Pfdn4
7.18414e-28	-0.266796	0.208	0.455	1.25744e-23	6	Ssb
7.55559e-26	-0.266838	0.278	0.531	1.32246e-21	6	Prpf19
2.97068e-25	-0.266856	0.285	0.537	5.19958e-21	6	Ier3ip1
3.52388e-28	-0.266972	0.109	0.323	6.16785e-24	6	Cinp
6.35623e-28	-0.26701	0.079	0.281	1.11253e-23	6	Gprin1
3.01528e-28	-0.267029	0.149	0.378	5.27765e-24	6	Chpf
5.96077e-26	-0.26704	0.033	0.203	1.04331e-21	6	Plcxd2
3.13257e-28	-0.267107	0.084	0.288	5.48293e-24	6	Rimbp2
1.38414e-28	-0.267262	0.098	0.311	2.42266e-24	6	Lhfpl4
4.29137e-28	-0.267291	0.193	0.436	7.51118e-24	6	Wdr82
9.77792e-23	-0.26732	0.854	0.88	1.71143e-18	6	Ndufb3
7.86126e-28	-0.267413	0.208	0.451	1.37596e-23	6	Trim44
5.13782e-27	-0.267578	0.277	0.541	8.99273e-23	6	Polr2m
3.93055e-27	-0.267606	0.165	0.39	6.87963e-23	6	Yaf2
1.33367e-23	-0.267626	0.908	0.91	2.33432e-19	6	Ndufb6
5.93159e-30	-0.267678	0.137	0.375	1.03821e-25	6	Wdr13
3.93228e-27	-0.26783	0.16	0.386	6.88267e-23	6	Gpr137
7.00571e-26	-0.267838	0.257	0.503	1.22621e-21	6	Cdk16
2.88097e-27	-0.267946	0.194	0.433	5.04257e-23	6	C1qbp
6.00624e-28	-0.267951	0.131	0.352	1.05127e-23	6	Porcn
2.65023e-25	-0.26797	0.327	0.572	4.63869e-21	6	Nudt19
3.48765e-18	-0.268075	0.705	0.764	6.10444e-14	6	Nap1l1
1.04551e-26	-0.26815	0.177	0.408	1.82996e-22	6	Ube2w
4.28772e-31	-0.268177	0.036	0.234	7.50479e-27	6	Kcnh1
1.56476e-20	-0.268265	0.361	0.575	2.7388e-16	6	Tceal9
1.76561e-29	-0.268279	0.171	0.421	3.09034e-25	6	Rab11fip4
1.92971e-31	-0.268306	0.051	0.259	3.37756e-27	6	Smim18
9.68549e-28	-0.268435	0.068	0.265	1.69525e-23	6	Kcnc2
3.05338e-29	-0.268456	0.081	0.289	5.34432e-25	6	Impdh1
1.90154e-28	-0.268458	0.159	0.393	3.32827e-24	6	Fam92a
3.42723e-27	-0.268489	0.174	0.408	5.99867e-23	6	Atrx
5.14e-22	-0.268495	0.844	0.86	8.99654e-18	6	Higd1a
5.83787e-29	-0.268585	0.054	0.25	1.0218e-24	6	Gabra3
3.53449e-30	-0.26865	0.078	0.291	6.18642e-26	6	Ttll1
3.54431e-28	-0.268695	0.157	0.389	6.20361e-24	6	Znhit3
1.59509e-28	-0.268757	0.212	0.467	2.79189e-24	6	Nfu1
3.37948e-28	-0.268799	0.103	0.315	5.91511e-24	6	Wdr37
1.15669e-29	-0.268909	0.159	0.399	2.02455e-25	6	Pop7
1.13742e-28	-0.268928	0.208	0.462	1.99083e-24	6	Psmd7
4.10687e-21	-0.268967	0.468	0.664	7.18825e-17	6	Pcmt1
5.89996e-29	-0.269029	0.18	0.424	1.03267e-24	6	Herc2
6.49778e-28	-0.26918	0.056	0.246	1.13731e-23	6	Mpped2
7.1372e-26	-0.26918	0.308	0.562	1.24922e-21	6	Sars
8.97369e-30	-0.269208	0.073	0.281	1.57067e-25	6	Pbx4
2.09338e-29	-0.269263	0.219	0.483	3.66404e-25	6	Dcaf7
1.00224e-27	-0.269266	0.185	0.419	1.75421e-23	6	Supt5
2.71382e-27	-0.269595	0.16	0.389	4.75001e-23	6	Armcx1
6.75693e-30	-0.269682	0.054	0.254	1.18266e-25	6	Rab11fip5
1.73164e-22	-0.269687	0.103	0.279	3.03088e-18	6	Nr2f1
1.46843e-24	-0.269717	0.369	0.604	2.57019e-20	6	Oga
2.24406e-29	-0.269772	0.075	0.281	3.92778e-25	6	Ttpal
1.77642e-33	-0.269781	0.991	0.997	3.10926e-29	6	Atp5h
1.02771e-28	-0.269788	0.053	0.247	1.7988e-24	6	Ripor2
7.71075e-29	-0.269846	0.187	0.434	1.34961e-24	6	Flot2
2.74481e-29	-0.269921	0.101	0.318	4.80425e-25	6	Nalcn
2.97173e-27	-0.269949	0.224	0.475	5.20141e-23	6	Azin1
7.86925e-30	-0.26998	0.132	0.362	1.37735e-25	6	Mrpl49
1.81862e-28	-0.270015	0.233	0.491	3.18313e-24	6	Trappc1
1.75088e-30	-0.270234	0.044	0.24	3.06456e-26	6	Ppip5k1
1.61695e-30	-0.270266	0.072	0.282	2.83014e-26	6	Macrod2
8.53753e-30	-0.270354	0.208	0.463	1.49432e-25	6	Fbxw5
5.18508e-28	-0.270487	0.087	0.289	9.07544e-24	6	Ccdc28a
8.08448e-26	-0.270748	0.339	0.585	1.41503e-21	6	Dnajc15
2.77633e-28	-0.270924	0.121	0.341	4.85942e-24	6	Nol6
1.82587e-29	-0.271002	0.092	0.305	3.19582e-25	6	Urgcp
1.66853e-18	-0.27109	0.655	0.749	2.92044e-14	6	Mapre3
2.70466e-30	-0.271388	0.05	0.251	4.73397e-26	6	Zdhhc2
1.27937e-24	-0.271493	0.328	0.565	2.23928e-20	6	Hspd1
2.08812e-21	-0.27151	0.246	0.461	3.65483e-17	6	Rph3a
3.96659e-30	-0.271532	0.226	0.491	6.94273e-26	6	Bloc1s2
5.17346e-29	-0.271579	0.157	0.396	9.05512e-25	6	Rhbdd2
2.34037e-29	-0.271688	0.975	0.986	4.09635e-25	6	Ndufa5
1.54713e-17	-0.271711	0.726	0.778	2.70795e-13	6	Epn1
4.64911e-30	-0.271884	0.093	0.312	8.13733e-26	6	Arl6
4.92997e-23	-0.27198	0.367	0.595	8.62893e-19	6	Ddx24
2.91184e-25	-0.271983	0.956	0.958	5.09659e-21	6	Uqcrb
3.81746e-29	-0.272225	0.18	0.428	6.6817e-25	6	Cul3
3.69026e-29	-0.27229	0.058	0.253	6.45907e-25	6	Extl1
1.39144e-25	-0.272466	0.118	0.32	2.43544e-21	6	Ccdc136
6.91382e-32	-0.272518	0.138	0.385	1.21013e-27	6	Tomm40
8.56559e-30	-0.27255	0.176	0.419	1.49924e-25	6	Atp13a2
1.60236e-24	-0.272643	0.253	0.497	2.80461e-20	6	Acsl6
3.76589e-29	-0.272753	0.114	0.338	6.59144e-25	6	Spcs3
4.69594e-31	-0.272793	0.051	0.257	8.2193e-27	6	Ypel4
1.78673e-27	-0.272989	0.213	0.453	3.12732e-23	6	Comt
6.65234e-29	-0.272997	0.061	0.26	1.16436e-24	6	Clstn2
3.03426e-28	-0.273044	0.159	0.388	5.31087e-24	6	Rrp7a
7.88924e-29	-0.273049	0.162	0.397	1.38085e-24	6	Atf2
2.89262e-29	-0.273101	0.079	0.286	5.06295e-25	6	Ndufaf5
1.37237e-26	-0.273209	0.128	0.335	2.40205e-22	6	Btbd10
4.65743e-28	-0.273308	0.179	0.414	8.1519e-24	6	Slc25a46
1.7117e-21	-0.273392	0.421	0.639	2.99598e-17	6	Mprip
5.20927e-30	-0.273489	0.082	0.295	9.11778e-26	6	Pip4k2b
1.17586e-28	-0.273554	0.199	0.451	2.05811e-24	6	Gramd1a
5.0401e-24	-0.273823	0.156	0.365	8.82169e-20	6	Itgb1bp1
1.20969e-29	-0.273991	0.058	0.257	2.11733e-25	6	Adcy3
1.07452e-30	-0.274292	0.056	0.26	1.88073e-26	6	Paqr9
2.41359e-30	-0.274348	0.082	0.299	4.22451e-26	6	Me3
1.90483e-27	-0.274354	0.205	0.451	3.33402e-23	6	Hnrnpd
2.00959e-27	-0.274428	0.213	0.46	3.51738e-23	6	Zranb2
4.10469e-26	-0.274485	0.193	0.419	7.18443e-22	6	Hacd3
4.52594e-20	-0.274695	0.925	0.9	7.92175e-16	6	Ghitm
3.47617e-31	-0.274709	0.042	0.243	6.08434e-27	6	Tbc1d30
6.19587e-31	-0.27478	0.061	0.269	1.08446e-26	6	Pim2
7.84961e-30	-0.27479	0.054	0.253	1.37392e-25	6	Gsg1l
4.87089e-27	-0.275011	0.247	0.496	8.52553e-23	6	Bscl2
1.12298e-29	-0.275014	0.124	0.354	1.96555e-25	6	Rabggtb
6.43395e-27	-0.275033	0.244	0.482	1.12613e-22	6	Eif4g1
2.29759e-28	-0.275231	0.121	0.338	4.02147e-24	6	Minpp1
7.66317e-16	-0.275278	0.473	0.624	1.34129e-11	6	Oip5os1
3.67871e-28	-0.275357	0.104	0.317	6.43884e-24	6	Atxn1
5.73689e-27	-0.275404	0.187	0.416	1.00413e-22	6	Fbxo9
4.95438e-25	-0.275471	0.334	0.579	8.67166e-21	6	Rbbp7
2.4541e-24	-0.275565	0.339	0.585	4.29542e-20	6	Cs
1.06748e-28	-0.275578	0.124	0.346	1.8684e-24	6	Tsr2
1.10002e-16	-0.27621	0.639	0.728	1.92537e-12	6	Map1a
1.49216e-26	-0.27637	0.233	0.475	2.61172e-22	6	Rnf44
1.01546e-22	-0.276391	0.936	0.926	1.77737e-18	6	Rtl8a
3.35617e-27	-0.276465	0.101	0.308	5.8743e-23	6	Bok
1.1898e-28	-0.276475	0.128	0.352	2.08251e-24	6	AI837181
1.80662e-27	-0.276603	0.299	0.556	3.16213e-23	6	Timm17a
1.70345e-29	-0.276676	0.179	0.422	2.98155e-25	6	Mfn2
2.14872e-30	-0.276838	0.067	0.275	3.7609e-26	6	Dnaja4
1.86503e-28	-0.276877	0.14	0.365	3.26436e-24	6	Zmat3
4.70267e-28	-0.277057	0.117	0.333	8.23108e-24	6	Apba2
1.35662e-27	-0.277078	0.232	0.48	2.37448e-23	6	Clns1a
1.05308e-24	-0.277108	0.364	0.602	1.84321e-20	6	Smim10l1
1.13132e-18	-0.277228	0.608	0.726	1.98016e-14	6	Emc4
4.10708e-28	-0.277558	0.176	0.411	7.18861e-24	6	Ggnbp2
2.79196e-27	-0.277741	0.204	0.44	4.88676e-23	6	Pik3r2
2.02367e-28	-0.277796	0.072	0.271	3.54202e-24	6	Fam110b
2.08912e-28	-0.277845	0.092	0.3	3.65659e-24	6	Cib2
1.41327e-29	-0.277857	0.165	0.405	2.47365e-25	6	Abcf2
2.73271e-30	-0.277953	0.12	0.349	4.78306e-26	6	Fzr1
3.39557e-27	-0.278133	0.24	0.495	5.94326e-23	6	Ppp5c
4.36801e-20	-0.2782	0.417	0.608	7.64532e-16	6	Cadm2
4.63197e-18	-0.278228	0.593	0.708	8.10734e-14	6	Pop5
1.16516e-28	-0.27824	0.131	0.357	2.03938e-24	6	Rtn2
1.06185e-29	-0.278432	0.134	0.362	1.85856e-25	6	Mapk14
4.7337e-28	-0.278486	0.104	0.313	8.2854e-24	6	Ica1
2.42909e-20	-0.278529	0.437	0.628	4.25163e-16	6	Pja1
1.18666e-27	-0.278674	0.128	0.342	2.07701e-23	6	Chd5
3.7919e-30	-0.278711	0.09	0.307	6.63696e-26	6	Hey1
1.95484e-32	-0.278809	0.036	0.239	3.42155e-28	6	Mpp3
1.38205e-19	-0.278838	0.686	0.769	2.419e-15	6	Cntn1
2.03001e-24	-0.278948	0.314	0.553	3.55313e-20	6	Dnajc6
7.83594e-30	-0.278992	0.07	0.275	1.37152e-25	6	Slc1a4
9.18443e-32	-0.279008	0.062	0.276	1.60755e-27	6	Ankrd45
1.32337e-28	-0.27906	0.112	0.327	2.3163e-24	6	Fnbp1l
1.15168e-29	-0.279159	0.12	0.345	2.01579e-25	6	Znhit2
1.1894e-19	-0.279286	0.524	0.689	2.08181e-15	6	Sdcbp
2.64404e-29	-0.279295	0.25	0.51	4.62786e-25	6	Tmem222
9.50091e-30	-0.279298	0.109	0.333	1.66295e-25	6	Insig2
4.05541e-28	-0.279346	0.131	0.351	7.09819e-24	6	Uchl5
8.86088e-19	-0.279397	0.711	0.765	1.55092e-14	6	Morf4l2
1.5829e-28	-0.279425	0.193	0.44	2.77055e-24	6	Stk25
5.20563e-30	-0.279461	0.243	0.515	9.11142e-26	6	Tax1bp1
2.51328e-64	-0.279479	1	1	4.399e-60	6	Cox4i1
7.39041e-31	-0.279608	0.117	0.348	1.29354e-26	6	Ripor1
3.56515e-31	-0.279624	0.107	0.342	6.24009e-27	6	Sgsm2
7.1438e-24	-0.280055	0.12	0.312	1.25038e-19	6	Hpcal1
2.38293e-28	-0.280135	0.174	0.409	4.17084e-24	6	Ap3d1
3.39136e-23	-0.280152	0.269	0.501	5.93589e-19	6	Ablim2
8.24936e-25	-0.280191	0.176	0.391	1.44389e-20	6	Cnr1
1.80917e-31	-0.280555	0.137	0.382	3.16659e-27	6	Ralgapa1
1.94038e-29	-0.280701	0.087	0.3	3.39625e-25	6	Dock4
2.55278e-30	-0.280748	0.075	0.287	4.46813e-26	6	Acsl4
2.51279e-30	-0.280788	0.213	0.476	4.39814e-26	6	Scrn1
6.87041e-28	-0.280893	0.23	0.479	1.20253e-23	6	Smarcd1
9.15552e-18	-0.281162	0.14	0.302	1.60249e-13	6	Wwox
6.29681e-31	-0.281309	0.098	0.32	1.10213e-26	6	Slc1a1
8.65303e-28	-0.281402	0.294	0.553	1.51454e-23	6	Nfe2l1
1.44449e-33	-0.281647	0.991	0.997	2.52828e-29	6	Ndufa13
7.63461e-33	-0.281857	0.064	0.286	1.33629e-28	6	Acvr1b
6.90439e-28	-0.281966	0.1	0.308	1.20848e-23	6	Elavl2
1.9435e-30	-0.282037	0.09	0.31	3.40171e-26	6	Umad1
9.78713e-18	-0.28207	0.681	0.743	1.71304e-13	6	Faim2
2.19611e-22	-0.282191	0.05	0.208	3.84385e-18	6	Trbc2
8.68514e-32	-0.282294	0.112	0.348	1.52016e-27	6	Tnik
1.53138e-29	-0.282475	0.188	0.442	2.68038e-25	6	Wasl
5.47888e-28	-0.282501	0.191	0.428	9.58968e-24	6	R3hdm2
1.54122e-23	-0.282549	0.435	0.642	2.6976e-19	6	Mrps26
1.09146e-26	-0.282716	0.216	0.449	1.91038e-22	6	Mef2a
3.94226e-31	-0.28277	0.07	0.283	6.90014e-27	6	Stim2
5.68529e-30	-0.282774	0.146	0.383	9.95097e-26	6	Anxa6
1.37432e-31	-0.28289	0.089	0.312	2.40547e-27	6	Ajm1
9.4346e-31	-0.282947	0.14	0.378	1.65134e-26	6	Tesk1
6.31285e-20	-0.283046	0.446	0.628	1.10494e-15	6	Tspyl1
8.02632e-29	-0.283159	0.034	0.22	1.40485e-24	6	Tafa2
1.80323e-32	-0.283187	0.064	0.283	3.1562e-28	6	Tacc2
7.82801e-29	-0.283378	0.177	0.419	1.37014e-24	6	P4htm
1.16089e-31	-0.283387	0.05	0.258	2.0319e-27	6	A830018L16Rik
2.12835e-29	-0.28339	0.095	0.306	3.72525e-25	6	Mapk8
3.47799e-29	-0.28342	0.244	0.513	6.08753e-25	6	Acp1
1.39088e-31	-0.283454	0.062	0.274	2.43445e-27	6	Sgsm1
2.22874e-31	-0.283471	0.089	0.311	3.90097e-27	6	Ubqln4
5.42638e-32	-0.283549	0.037	0.24	9.49779e-28	6	Jsrp1
1.72841e-26	-0.283617	0.076	0.266	3.02523e-22	6	Galnt9
1.6315e-31	-0.283888	0.109	0.343	2.85562e-27	6	Adam23
2.56565e-30	-0.283952	0.114	0.338	4.49066e-26	6	Fbxw2
8.2478e-33	-0.283982	0.072	0.296	1.44361e-28	6	Rap2b
1.29835e-32	-0.284051	0.062	0.281	2.2725e-28	6	Lrtm2
1.39306e-20	-0.284167	0.754	0.805	2.43828e-16	6	Ube2v1
8.23286e-31	-0.284168	0.056	0.26	1.441e-26	6	Lratd1
5.13581e-28	-0.284189	0.078	0.279	8.98921e-24	6	Kcnk2
4.47477e-29	-0.284321	0.21	0.462	7.83219e-25	6	Grk2
8.76544e-30	-0.284325	0.23	0.496	1.53421e-25	6	Cap1
1.95694e-29	-0.2844	0.087	0.298	3.42524e-25	6	Cds1
4.20496e-29	-0.284642	0.019	0.196	7.35994e-25	6	Cpne9
2.18389e-30	-0.284696	0.154	0.394	3.82246e-26	6	Lypla2
2.6445e-32	-0.284718	0.079	0.301	4.62866e-28	6	Irak1bp1
1.37175e-26	-0.284772	0.899	0.904	2.40097e-22	6	Gabbr1
1.66e-30	-0.284781	0.089	0.304	2.90549e-26	6	Galt
6.36542e-27	-0.284823	0.218	0.463	1.11414e-22	6	Rbck1
2.54029e-23	-0.284893	0.423	0.632	4.44626e-19	6	Pi4ka
3.47479e-30	-0.284903	0.958	0.976	6.08192e-26	6	Ndufb2
3.58879e-22	-0.285087	0.386	0.602	6.28146e-18	6	Dbp
3.95971e-32	-0.285226	0.058	0.269	6.93068e-28	6	Syt3
1.52321e-29	-0.285302	0.176	0.417	2.66608e-25	6	Fbxo31
1.33298e-30	-0.285303	0.09	0.307	2.33312e-26	6	Tub
5.24877e-30	-0.285361	0.224	0.489	9.18692e-26	6	Hist3h2ba
1.1437e-30	-0.285429	0.138	0.376	2.00182e-26	6	Fbxo25
2.84109e-29	-0.285454	0.101	0.315	4.97277e-25	6	Syt16
1.81377e-29	-0.285499	0.201	0.447	3.17464e-25	6	Rabep1
1.19976e-33	-0.285554	0.04	0.252	2.09994e-29	6	Tmem121b
1.39674e-26	-0.285588	0.177	0.404	2.44471e-22	6	Luzp2
1.79472e-26	-0.285811	0.328	0.584	3.1413e-22	6	Praf2
3.83519e-29	-0.285894	0.036	0.223	6.71274e-25	6	Sv2c
1.03362e-26	-0.285918	0.134	0.35	1.80914e-22	6	Bex4
8.47564e-25	-0.285958	0.039	0.204	1.48349e-20	6	Gpr6
1.88282e-22	-0.286011	0.421	0.625	3.2955e-18	6	R3hdm4
2.014e-30	-0.286025	0.224	0.49	3.52511e-26	6	Asna1
9.90287e-29	-0.286034	0.96	0.969	1.7333e-24	6	Atp5f1
5.92665e-30	-0.286036	0.146	0.381	1.03734e-25	6	Brsk2
2.16081e-29	-0.286222	0.173	0.414	3.78207e-25	6	Creld1
3.73115e-29	-0.286536	0.03	0.213	6.53064e-25	6	Htr2c
6.64863e-30	-0.286547	0.152	0.392	1.16371e-25	6	Snrpa
4.38266e-27	-0.28689	0.134	0.347	7.67097e-23	6	Slc4a4
4.81986e-30	-0.286932	0.154	0.4	8.43619e-26	6	Klhl9
2.91221e-31	-0.286959	0.124	0.359	5.09724e-27	6	Grsf1
1.57117e-32	-0.286996	0.123	0.366	2.75001e-28	6	Gdap1l1
4.05421e-31	-0.287001	0.176	0.429	7.09608e-27	6	1500009C09Rik
2.63803e-30	-0.287051	0.201	0.458	4.61735e-26	6	Hikeshi
3.44876e-37	-0.287276	1	1	6.03637e-33	6	Cox8a
6.55582e-32	-0.287307	0.051	0.259	1.14746e-27	6	Rgs17
4.21145e-15	-0.287317	0.977	0.968	7.37129e-11	6	Pcsk1n
1.5715e-28	-0.287356	0.132	0.353	2.7506e-24	6	Tecpr1
5.46733e-30	-0.287672	0.196	0.444	9.56947e-26	6	Pef1
1.5369e-30	-0.287674	0.983	0.988	2.69004e-26	6	Ndufb4
9.72667e-30	-0.287827	0.109	0.328	1.70246e-25	6	Ngrn
5.60786e-26	-0.287881	0.114	0.313	9.81543e-22	6	Rab26
6.97397e-31	-0.288004	0.187	0.439	1.22065e-26	6	Fgfr1op2
5.29108e-32	-0.288039	0.054	0.264	9.26098e-28	6	Lrrtm1
3.77783e-33	-0.288068	0.031	0.234	6.61234e-29	6	Pak6
2.76004e-62	-0.288315	1	1	4.8309e-58	6	Ubb
3.89438e-32	-0.288334	0.078	0.3	6.81633e-28	6	Mark4
8.95309e-32	-0.288372	0.1	0.328	1.56706e-27	6	Tubg2
7.12224e-32	-0.288405	0.146	0.392	1.24661e-27	6	Ube2o
1.18624e-26	-0.288457	0.159	0.383	2.07627e-22	6	Slc8a1
1.02847e-32	-0.288482	0.07	0.289	1.80012e-28	6	Ccdc149
3.91769e-29	-0.288562	0.941	0.955	6.85714e-25	6	Slc25a3
4.61718e-32	-0.288589	0.079	0.302	8.08146e-28	6	Clec2l
7.04613e-31	-0.288699	0.176	0.427	1.23328e-26	6	Akt1
3.43785e-32	-0.289222	0.196	0.461	6.01726e-28	6	Dnajc7
1.53453e-28	-0.289225	0.216	0.473	2.68588e-24	6	Flot1
1.23245e-32	-0.289243	0.062	0.278	2.15716e-28	6	Shfl
1.23743e-31	-0.289277	0.126	0.363	2.16588e-27	6	Abca3
4.01522e-31	-0.289347	0.064	0.275	7.02785e-27	6	Slitrk1
5.68818e-32	-0.289382	0.076	0.295	9.95603e-28	6	Chst10
1.26689e-27	-0.289456	0.095	0.298	2.21744e-23	6	Elavl4
9.00818e-32	-0.289467	0.222	0.492	1.5767e-27	6	Cfap36
1.10029e-31	-0.289634	0.176	0.427	1.92584e-27	6	Ppfia3
3.62038e-33	-0.289934	0.07	0.292	6.33676e-29	6	Cdk5r2
5.85352e-24	-0.289993	0.9	0.892	1.02454e-19	6	Slc25a5
5.31783e-29	-0.290024	0.129	0.356	9.30779e-25	6	Pmepa1
1.50975e-26	-0.290032	0.904	0.933	2.64251e-22	6	Ndufab1
6.79936e-33	-0.290045	0.129	0.375	1.19009e-28	6	Caskin1
3.56391e-30	-0.290247	0.067	0.273	6.23791e-26	6	Auts2
1.08197e-27	-0.290338	0.152	0.375	1.89378e-23	6	Fam163b
1.76775e-31	-0.290367	0.05	0.256	3.0941e-27	6	Neto2
8.55546e-32	-0.290516	0.048	0.254	1.49746e-27	6	Chst15
1.2895e-31	-0.290588	0.065	0.278	2.25701e-27	6	Gfod1
1.00848e-31	-0.290695	0.177	0.432	1.76515e-27	6	Tmem126a
4.63573e-29	-0.290769	0.291	0.552	8.11392e-25	6	Fam234b
1.50287e-21	-0.291045	0.526	0.686	2.63047e-17	6	Araf
7.3352e-27	-0.291104	0.358	0.6	1.28388e-22	6	Timm23
1.18981e-32	-0.291204	0.079	0.305	2.08253e-28	6	Med16
3.73619e-31	-0.291204	0.173	0.421	6.53946e-27	6	Atg9a
3.77328e-32	-0.291236	0.096	0.323	6.60436e-28	6	Fam217b
1.88377e-27	-0.291239	0.198	0.435	3.29716e-23	6	Ssbp3
1.26146e-27	-0.291299	0.14	0.36	2.20793e-23	6	Prkca
1.5578e-29	-0.29132	0.112	0.331	2.72662e-25	6	Asb13
2.83189e-29	-0.291452	0.306	0.563	4.95666e-25	6	Fam168b
3.24919e-33	-0.291541	0.09	0.324	5.68705e-29	6	Eif1a
3.22542e-32	-0.291585	0.095	0.325	5.64546e-28	6	Stxbp5
5.29439e-30	-0.291612	0.233	0.492	9.26677e-26	6	Rcn2
4.16919e-32	-0.291691	0.086	0.312	7.29734e-28	6	Klhl7
4.36982e-21	-0.291756	0.602	0.72	7.64849e-17	6	Tmx2
2.9101e-33	-0.292194	0.061	0.279	5.09354e-29	6	Brinp2
9.7603e-22	-0.292444	0.502	0.671	1.70835e-17	6	2210016L21Rik
3.34097e-30	-0.29261	0.062	0.268	5.84769e-26	6	Tiam1
2.16188e-30	-0.292795	0.096	0.314	3.78393e-26	6	Ptpn4
1.24188e-33	-0.29282	0.075	0.301	2.17366e-29	6	Camsap1
9.84637e-32	-0.293035	0.977	0.976	1.72341e-27	6	Atp5o
3.89659e-30	-0.29307	0.168	0.413	6.82021e-26	6	Rraga
7.39854e-34	-0.293113	0.053	0.273	1.29497e-29	6	Nol4
1.02947e-33	-0.293141	0.053	0.273	1.80189e-29	6	Cit
6.3619e-32	-0.293226	0.138	0.383	1.11352e-27	6	Nagk
2.94734e-27	-0.293363	0.044	0.223	5.15872e-23	6	Syt17
2.29679e-29	-0.293434	0.205	0.45	4.02007e-25	6	Hars
6.96927e-35	-0.293503	0.212	0.497	1.21983e-30	6	Ndufaf3
1.70816e-41	-0.293735	0.998	0.999	2.98978e-37	6	Elob
8.97418e-33	-0.294067	0.134	0.383	1.57075e-28	6	Rab28
2.51849e-31	-0.294135	0.098	0.324	4.40812e-27	6	Cmtm4
1.99492e-31	-0.294252	0.067	0.282	3.4917e-27	6	Junb
1.66581e-33	-0.294492	0.05	0.264	2.91566e-29	6	Plekha6
3.46969e-31	-0.294587	0.14	0.379	6.07299e-27	6	Fem1b
4.33942e-32	-0.294715	0.098	0.325	7.59529e-28	6	Nlgn3
2.67871e-32	-0.294813	0.067	0.282	4.68854e-28	6	Uhrf1bp1l
2.08161e-30	-0.294854	0.198	0.453	3.64343e-26	6	Anp32a
5.84886e-33	-0.294894	0.051	0.265	1.02373e-28	6	Rasgef1c
5.01693e-30	-0.294931	0.054	0.254	8.78113e-26	6	Doc2a
1.62534e-28	-0.295015	0.947	0.953	2.84484e-24	6	Klc1
1.01072e-31	-0.295042	0.109	0.34	1.76907e-27	6	Plec
1.644e-31	-0.295057	0.171	0.429	2.8775e-27	6	Rtca
1.03889e-30	-0.295124	0.128	0.358	1.81836e-26	6	Nudt18
2.05327e-25	-0.295373	0.381	0.613	3.59383e-21	6	Strn4
1.7204e-31	-0.295395	0.216	0.486	3.01122e-27	6	Pfkl
8.61825e-33	-0.29559	0.138	0.388	1.50845e-28	6	Psmd12
1.89464e-24	-0.295635	0.42	0.641	3.31619e-20	6	Ube2m
1.14352e-29	-0.295703	0.131	0.363	2.0015e-25	6	Kcnmb4
1.27218e-32	-0.296454	0.156	0.407	2.2267e-28	6	Rab12
4.52023e-34	-0.29687	0.081	0.314	7.91176e-30	6	B4galnt4
5.64283e-32	-0.297164	0.988	0.99	9.87664e-28	6	Ldhb
1.48761e-27	-0.297236	0.341	0.59	2.60376e-23	6	Ogdh
5.47321e-23	-0.297482	0.437	0.643	9.57976e-19	6	Lrp1
2.24869e-20	-0.298245	0.773	0.811	3.93589e-16	6	Matr3
1.87527e-30	-0.298488	0.224	0.49	3.28228e-26	6	Adnp
2.03835e-33	-0.298491	0.255	0.545	3.56773e-29	6	Bag6
5.3292e-34	-0.298556	0.051	0.268	9.32771e-30	6	Arxes1
1.98276e-34	-0.298752	0.04	0.254	3.47043e-30	6	Them6
5.20357e-32	-0.298768	0.103	0.334	9.10781e-28	6	Irf2bpl
3.26812e-24	-0.298782	0.512	0.686	5.72019e-20	6	Tspyl4
6.59357e-33	-0.298915	0.059	0.271	1.15407e-28	6	Cnnm1
7.20891e-35	-0.299113	0.092	0.333	1.26178e-30	6	Sema6b
2.08426e-38	-0.299255	0.988	0.992	3.64808e-34	6	Pebp1
8.95283e-18	-0.299438	0.625	0.718	1.56701e-13	6	Kctd17
2.84163e-34	-0.299524	0.061	0.285	4.97371e-30	6	Ankrd34a
8.44026e-35	-0.29953	0.036	0.25	1.4773e-30	6	B630019K06Rik
5.40933e-21	-0.299609	0.482	0.657	9.46796e-17	6	Rogdi
1.42241e-31	-0.299764	0.115	0.349	2.48965e-27	6	Dtnb
1.17849e-33	-0.299958	0.082	0.315	2.06271e-29	6	Lpcat4
9.86224e-32	-0.300104	0.142	0.38	1.72619e-27	6	Med24
1.55903e-31	-0.300108	0.062	0.273	2.72877e-27	6	Kcnj3
3.01154e-31	-0.300399	0.126	0.358	5.27111e-27	6	Alg2
2.21323e-32	-0.300457	0.207	0.477	3.87382e-28	6	Tusc2
2.99729e-32	-0.300631	0.166	0.419	5.24615e-28	6	Ap3b2
5.02827e-34	-0.300632	0.104	0.346	8.80098e-30	6	Vopp1
2.78508e-27	-0.300655	0.924	0.929	4.87473e-23	6	Pgk1
4.70878e-33	-0.300759	0.193	0.46	8.24178e-29	6	Cops8
6.55201e-32	-0.30091	0.247	0.522	1.1468e-27	6	Ppp2r5b
3.9481e-23	-0.300915	0.453	0.65	6.91037e-19	6	Sumo3
5.8933e-34	-0.301035	0.073	0.301	1.0315e-29	6	Map9
1.95979e-32	-0.301203	0.146	0.393	3.43022e-28	6	Dync1li1
2.32875e-32	-0.301247	0.117	0.353	4.07601e-28	6	Rnf145
6.19007e-37	-0.301377	0.033	0.256	1.08345e-32	6	Lmtk3
9.13727e-34	-0.301493	0.053	0.273	1.5993e-29	6	Isyna1
4.91854e-32	-0.301503	0.11	0.344	8.60891e-28	6	Pak3
2.98595e-35	-0.301552	0.145	0.41	5.2263e-31	6	Tnk2
3.22336e-23	-0.301586	0.555	0.711	5.64184e-19	6	Agap3
3.7858e-36	-0.301881	0.064	0.301	6.62629e-32	6	Ttc19
1.76353e-32	-0.302301	0.098	0.327	3.08671e-28	6	Zyg11b
2.16006e-33	-0.302312	0.092	0.324	3.78075e-29	6	Ddx25
3.43663e-34	-0.302524	0.036	0.247	6.01513e-30	6	Kcnv1
1.30225e-33	-0.302685	0.146	0.401	2.27933e-29	6	Usp2
1.67915e-27	-0.302945	0.963	0.962	2.93901e-23	6	Tubb5
2.30403e-33	-0.302978	0.07	0.292	4.03275e-29	6	Tbc1d9
1.07638e-35	-0.303004	0.047	0.271	1.88398e-31	6	Arhgap20
1.201e-33	-0.30329	0.095	0.332	2.10212e-29	6	Rgl1
5.7829e-30	-0.30336	0.281	0.549	1.01218e-25	6	Cct8
4.57296e-34	-0.303372	0.149	0.411	8.00406e-30	6	St6galnac6
2.06708e-34	-0.303398	0.082	0.316	3.618e-30	6	Fam126b
3.15147e-33	-0.303429	0.124	0.369	5.51601e-29	6	Tpgs2
2.06389e-34	-0.303456	0.061	0.284	3.61242e-30	6	Plcl2
7.72943e-30	-0.303597	0.128	0.354	1.35288e-25	6	Osbp2
1.82585e-33	-0.303629	0.058	0.275	3.19579e-29	6	Spint2
2.80312e-33	-0.303695	0.132	0.377	4.90631e-29	6	Btbd2
3.88725e-31	-0.30371	0.17	0.413	6.80385e-27	6	Usp33
1.91036e-35	-0.304056	0.081	0.319	3.3437e-31	6	Gba2
1.0973e-32	-0.304213	0.124	0.364	1.9206e-28	6	Ccdc32
6.61312e-34	-0.30456	0.12	0.369	1.1575e-29	6	Rapgef2
4.79536e-34	-0.304689	0.047	0.263	8.39332e-30	6	St6galnac5
2.39141e-36	-0.304819	0.028	0.246	4.18569e-32	6	Fbxo34
4.3284e-34	-0.304907	0.065	0.286	7.576e-30	6	Pnpo
5.40768e-31	-0.304938	0.073	0.29	9.46506e-27	6	Slc25a18
1.62697e-32	-0.305295	0.106	0.341	2.84769e-28	6	Bag5
4.13755e-35	-0.305659	0.067	0.298	7.24195e-31	6	Pnma2
1.1154e-31	-0.30567	0.12	0.36	1.95229e-27	6	Bhlhe40
2.80634e-33	-0.305753	0.166	0.426	4.91194e-29	6	Fbxo11
9.78718e-36	-0.305863	0.048	0.273	1.71305e-31	6	Dagla
8.37253e-37	-0.305915	0.047	0.277	1.46544e-32	6	Lrrc73
2.91807e-35	-0.305978	0.054	0.281	5.1075e-31	6	Tmem35a
6.0639e-24	-0.306145	0.555	0.707	1.06137e-19	6	G3bp2
5.62565e-23	-0.30636	0.865	0.861	9.84658e-19	6	Tubb3
6.81835e-33	-0.306495	0.115	0.358	1.19342e-28	6	Pam
6.88197e-35	-0.306756	0.056	0.281	1.20455e-30	6	Ryr2
3.21752e-23	-0.306774	0.423	0.627	5.63162e-19	6	Tceal3
1.97613e-32	-0.306812	0.068	0.286	3.45882e-28	6	Epha5
3.96597e-34	-0.306816	0.072	0.3	6.94164e-30	6	Sept6
2.2032e-33	-0.306898	0.053	0.267	3.85626e-29	6	Efnb2
5.3059e-30	-0.307059	0.291	0.562	9.28692e-26	6	Cds2
4.41117e-34	-0.307177	0.176	0.444	7.72086e-30	6	Mras
1.13595e-32	-0.307191	0.048	0.256	1.98825e-28	6	Fam81a
1.42365e-31	-0.307224	0.224	0.492	2.49181e-27	6	Becn1
4.82819e-30	-0.307255	0.148	0.387	8.45079e-26	6	Ankrd12
1.36936e-29	-0.307255	0.938	0.924	2.3968e-25	6	Brk1
6.60691e-32	-0.307383	0.148	0.388	1.15641e-27	6	Pgs1
1.84022e-49	-0.307427	1	1	3.22094e-45	6	Uqcr11
1.99353e-20	-0.307545	0.908	0.889	3.48928e-16	6	Tagln3
7.94053e-33	-0.307695	0.131	0.371	1.38983e-28	6	Eftud2
4.06255e-34	-0.308083	0.047	0.261	7.11068e-30	6	Dok6
1.22582e-29	-0.308131	0.327	0.58	2.14554e-25	6	Fam49b
3.80321e-34	-0.308149	0.073	0.301	6.65676e-30	6	Robo2
7.4855e-31	-0.308294	0.275	0.537	1.31019e-26	6	Sdhd
1.0573e-31	-0.308413	0.089	0.312	1.85059e-27	6	Slc7a14
2.04016e-23	-0.308492	0.445	0.641	3.57089e-19	6	Wsb2
5.89811e-33	-0.308582	0.198	0.462	1.03235e-28	6	Lysmd2
5.5587e-33	-0.308639	0.182	0.449	9.72939e-29	6	Cry2
2.15053e-34	-0.308671	0.165	0.43	3.76408e-30	6	Ccny
4.64676e-30	-0.308761	0.082	0.293	8.13322e-26	6	Slc24a3
5.08334e-36	-0.308941	0.096	0.347	8.89737e-32	6	Eid2
3.62613e-32	-0.309057	0.112	0.343	6.34682e-28	6	Cygb
4.09428e-34	-0.309334	0.068	0.298	7.16622e-30	6	Fndc5
1.84233e-33	-0.309413	0.115	0.356	3.22463e-29	6	Sec23a
1.14385e-36	-0.309562	0.054	0.289	2.00209e-32	6	Sptb
1.81364e-34	-0.309616	0.131	0.383	3.17442e-30	6	Bri3bp
7.31251e-34	-0.309631	0.087	0.319	1.27991e-29	6	Casd1
4.12833e-28	-0.309915	0.874	0.879	7.22581e-24	6	Ptms
2.70449e-33	-0.310471	0.97	0.978	4.73367e-29	6	Serinc1
1.26081e-28	-0.310705	0.309	0.569	2.2068e-24	6	Psma5
4.19408e-34	-0.310706	0.03	0.237	7.34089e-30	6	Myh7
1.62924e-32	-0.311118	0.179	0.431	2.85165e-28	6	Gars
1.28252e-31	-0.31116	0.138	0.375	2.2448e-27	6	6430548M08Rik
1.93678e-34	-0.31123	0.151	0.413	3.38995e-30	6	Kcnip3
3.20944e-34	-0.31135	0.159	0.423	5.61748e-30	6	Znrf1
1.6558e-32	-0.311441	0.213	0.483	2.89814e-28	6	Tacc1
2.50418e-36	-0.311806	0.056	0.288	4.38307e-32	6	Ankrd13d
5.95601e-32	-0.311825	0.194	0.45	1.04248e-27	6	Zc3h15
7.43961e-33	-0.311876	0.177	0.43	1.30216e-28	6	Slc9a6
7.90508e-34	-0.312262	0.142	0.391	1.38363e-29	6	Klhl22
9.43728e-35	-0.312324	0.132	0.383	1.65181e-30	6	Prkag2
2.72315e-28	-0.312508	0.882	0.903	4.76634e-24	6	Gm1673
5.12828e-32	-0.312659	0.25	0.518	8.97604e-28	6	1110051M20Rik
5.96749e-35	-0.312729	0.241	0.524	1.04449e-30	6	Igip
1.63009e-35	-0.312807	0.053	0.278	2.85314e-31	6	Rin1
9.96722e-24	-0.312894	0.591	0.731	1.74456e-19	6	Mtpn
3.50222e-36	-0.312921	0.05	0.278	6.12993e-32	6	Frmpd4
5.9316e-31	-0.313009	0.235	0.498	1.03821e-26	6	Kcnk1
3.54535e-35	-0.313085	0.114	0.363	6.20543e-31	6	Dym
1.35416e-35	-0.313178	0.14	0.405	2.37018e-31	6	Ap3s1
1.29202e-31	-0.313237	0.056	0.263	2.26142e-27	6	Cnih3
7.07254e-31	-0.314049	0.272	0.534	1.23791e-26	6	Fbxo44
3.27612e-35	-0.314272	0.146	0.409	5.73419e-31	6	Ttyh3
1.13976e-35	-0.314316	0.121	0.376	1.99493e-31	6	Zfp428
1.35277e-29	-0.314343	0.257	0.514	2.36776e-25	6	Psmb10
3.02139e-29	-0.314347	0.283	0.54	5.28834e-25	6	Amph
5.52236e-24	-0.31449	0.243	0.464	9.66579e-20	6	2900052N01Rik
1.27676e-37	-0.314619	0.07	0.315	2.23471e-33	6	L1cam
4.11527e-35	-0.314693	0.036	0.25	7.20296e-31	6	Gpr26
1.74523e-25	-0.314708	0.459	0.66	3.05468e-21	6	Chchd6
2.27323e-36	-0.31476	0.067	0.303	3.97883e-32	6	Csrnp3
7.92049e-36	-0.315179	0.064	0.298	1.38632e-31	6	Fjx1
1.6016e-24	-0.315254	0.533	0.695	2.80329e-20	6	Got2
4.76449e-23	-0.315258	0.554	0.705	8.33928e-19	6	Rnf11
2.69707e-34	-0.315672	0.165	0.426	4.72069e-30	6	Cand1
3.78837e-34	-0.315682	0.137	0.389	6.63079e-30	6	Dcun1d4
3.47823e-44	-0.315731	0.997	0.999	6.08795e-40	6	Atp5e
4.38189e-37	-0.31585	0.05	0.281	7.66963e-33	6	Cacna1b
2.49956e-35	-0.315906	0.107	0.357	4.37497e-31	6	Adss
3.06584e-35	-0.315981	0.092	0.331	5.36614e-31	6	Ugcg
1.23271e-35	-0.316062	0.112	0.365	2.15761e-31	6	Ogfod1
9.21091e-31	-0.316356	0.051	0.255	1.61219e-26	6	Gpr83
1.43327e-34	-0.316362	0.159	0.419	2.50864e-30	6	Rnf126
6.74557e-37	-0.316523	0.059	0.294	1.18068e-32	6	Lmtk2
3.70545e-25	-0.316535	0.398	0.618	6.48565e-21	6	Timp2
1.67517e-35	-0.316987	0.086	0.324	2.93205e-31	6	Mir124a-1hg
2.53676e-28	-0.317052	0.364	0.603	4.44009e-24	6	Mrps18a
7.71885e-37	-0.317125	0.087	0.336	1.35103e-32	6	Bag4
7.48425e-35	-0.317208	0.168	0.432	1.30997e-30	6	Dnajc30
5.34847e-37	-0.317273	0.117	0.378	9.36142e-33	6	Rab24
1.54139e-35	-0.317385	0.058	0.285	2.6979e-31	6	Ppfia2
6.62463e-29	-0.317519	0.095	0.301	1.15951e-24	6	Camk2d
7.98501e-32	-0.317741	0.302	0.573	1.39762e-27	6	Rufy3
5.68056e-32	-0.318163	0.143	0.382	9.94268e-28	6	Zmym3
5.04479e-34	-0.318349	0.204	0.475	8.8299e-30	6	Psmc4
1.21471e-36	-0.318448	0.047	0.274	2.12611e-32	6	Aifm3
1.60632e-34	-0.318753	0.98	0.979	2.81155e-30	6	Ap2m1
3.80845e-19	-0.318802	0.695	0.753	6.66592e-15	6	AC149090.1
3.10375e-33	-0.318897	0.117	0.356	5.43249e-29	6	Bhlhb9
3.01532e-23	-0.319139	0.717	0.778	5.27771e-19	6	Kifap3
1.13679e-24	-0.319322	0.68	0.773	1.98972e-20	6	Rundc3a
1.63205e-32	-0.319414	0.061	0.273	2.85657e-28	6	Epop
3.58618e-33	-0.319496	0.229	0.503	6.2769e-29	6	Tmem50b
3.07961e-35	-0.319638	0.062	0.289	5.39024e-31	6	Snx25
7.53505e-36	-0.319782	0.1	0.346	1.31886e-31	6	Ap1ar
6.20188e-35	-0.319782	0.107	0.351	1.08551e-30	6	Fbxl15
3.21826e-35	-0.319919	0.09	0.33	5.63293e-31	6	Rgs7
3.33533e-25	-0.320045	0.75	0.803	5.83783e-21	6	Rnf14
2.68059e-31	-0.320159	0.939	0.938	4.69184e-27	6	Prdx5
9.47446e-37	-0.320275	0.062	0.296	1.65831e-32	6	Fbxo41
1.06693e-29	-0.320366	0.356	0.604	1.86745e-25	6	Sucla2
1.44334e-32	-0.321126	0.112	0.348	2.52628e-28	6	Chl1
6.47058e-33	-0.321323	0.182	0.439	1.13255e-28	6	Ncan
1.64213e-30	-0.321427	0.286	0.549	2.87421e-26	6	Smarca2
3.15355e-35	-0.321606	0.05	0.274	5.51966e-31	6	Miat
2.87438e-35	-0.321661	0.079	0.312	5.03102e-31	6	Fcho1
1.83174e-24	-0.321833	0.485	0.673	3.2061e-20	6	Hsph1
2.65919e-35	-0.32214	0.204	0.481	4.65439e-31	6	Atp6v1h
4.79609e-37	-0.32218	0.064	0.301	8.39459e-33	6	Fam57b
9.48086e-34	-0.32222	0.098	0.334	1.65943e-29	6	Ephb6
9.64083e-36	-0.32246	0.098	0.342	1.68743e-31	6	Josd1
2.45834e-35	-0.322579	0.162	0.427	4.30283e-31	6	Cdk9
2.69634e-29	-0.322663	0.871	0.874	4.7194e-25	6	Fkbp3
3.5812e-35	-0.322918	0.134	0.388	6.26818e-31	6	Btbd8
6.29633e-35	-0.323043	0.201	0.478	1.10205e-30	6	Sirt3
3.03529e-37	-0.323048	0.114	0.373	5.31267e-33	6	Extl2
2.15421e-34	-0.323246	0.107	0.346	3.77051e-30	6	Nmnat2
2.2769e-35	-0.32327	0.104	0.348	3.98527e-31	6	Speg
2.57283e-36	-0.323758	0.07	0.306	4.50323e-32	6	Klhl23
1.48575e-10	-0.324082	0.925	0.878	2.60051e-06	6	Atp1a1
7.4414e-35	-0.324297	0.198	0.465	1.30247e-30	6	Tmem9
8.97761e-28	-0.324319	0.364	0.598	1.57135e-23	6	Gm16286
3.00447e-35	-0.324337	0.048	0.268	5.25872e-31	6	Hs6st2
2.58936e-39	-0.324758	0.054	0.299	4.53216e-35	6	Agap2
1.16155e-36	-0.324962	0.107	0.361	2.03307e-32	6	Ube3c
2.32458e-32	-0.325148	0.18	0.432	4.06871e-28	6	Anxa7
1.4176e-36	-0.325557	0.115	0.373	2.48122e-32	6	Inka2
4.27681e-37	-0.325978	0.054	0.287	7.4857e-33	6	Adgrl2
4.41165e-37	-0.326116	0.087	0.335	7.72172e-33	6	Dpp6
5.2943e-33	-0.326386	0.135	0.38	9.26662e-29	6	Adcy2
1.17989e-27	-0.326489	0.351	0.596	2.06516e-23	6	Mink1
4.12981e-36	-0.32652	0.072	0.306	7.22841e-32	6	Spata2l
6.18545e-37	-0.32654	0.104	0.357	1.08264e-32	6	Reep1
5.83355e-38	-0.326878	0.072	0.316	1.02105e-33	6	Pcnx2
6.95157e-22	-0.327078	0.658	0.742	1.21673e-17	6	Zfp365
1.02909e-38	-0.327252	0.18	0.473	1.80122e-34	6	Lcmt1
2.06493e-37	-0.327257	0.975	0.979	3.61425e-33	6	Grcc10
6.05423e-36	-0.327464	0.156	0.427	1.05967e-31	6	Armcx2
3.00653e-26	-0.327869	0.142	0.355	5.26234e-22	6	Tbr1
1.10325e-32	-0.327977	0.33	0.593	1.93102e-28	6	Srpk2
4.0629e-26	-0.328402	0.555	0.712	7.1113e-22	6	Atp6v0a1
4.70533e-34	-0.328554	0.932	0.947	8.23574e-30	6	Cycs
1.41762e-36	-0.328667	0.165	0.44	2.48126e-32	6	Tmem14a
1.28194e-37	-0.328695	0.11	0.37	2.24378e-33	6	Tanc2
3.47549e-33	-0.329116	0.267	0.542	6.08315e-29	6	Mycbp2
4.28159e-36	-0.32925	0.14	0.402	7.49406e-32	6	Adar
2.66812e-37	-0.329258	0.12	0.383	4.67001e-33	6	Trio
7.04585e-36	-0.32936	0.064	0.293	1.23324e-31	6	Rgs14
2.17715e-36	-0.329426	0.166	0.437	3.81067e-32	6	Cdc123
1.12247e-39	-0.329703	0.188	0.489	1.96466e-35	6	Abi1
3.98109e-27	-0.329704	0.544	0.708	6.96811e-23	6	Idh3a
1.67495e-38	-0.329831	0.166	0.452	2.93166e-34	6	Aprt
2.1683e-39	-0.329976	0.042	0.279	3.79517e-35	6	Lrfn5
7.64021e-38	-0.330004	0.11	0.375	1.33727e-33	6	Shisa7
1.92553e-33	-0.330241	0.09	0.32	3.37026e-29	6	Rgs8
2.11494e-33	-0.330332	0.882	0.899	3.70177e-29	6	Rnf187
1.02099e-36	-0.330478	0.156	0.423	1.78703e-32	6	Dnal4
1.23671e-35	-0.330752	0.09	0.329	2.16461e-31	6	Pde4a
2.407e-33	-0.330765	0.135	0.383	4.21298e-29	6	Ccm2
9.46639e-35	-0.330794	0.252	0.535	1.6569e-30	6	Ubald1
2.90721e-34	-0.330984	0.187	0.458	5.0885e-30	6	Coro1a
1.08654e-35	-0.331232	0.184	0.464	1.90177e-31	6	Cab39
6.98903e-37	-0.331374	0.176	0.448	1.22329e-32	6	Cnot7
2.93945e-30	-0.33138	0.916	0.931	5.14492e-26	6	Ndufa1
1.1485e-37	-0.33154	0.149	0.42	2.01023e-33	6	Trak1
4.6551e-37	-0.331908	0.112	0.366	8.14782e-33	6	Mcf2l
1.15158e-37	-0.33192	0.115	0.372	2.01561e-33	6	Nlgn2
1.60346e-36	-0.332075	0.149	0.415	2.80654e-32	6	Vps26b
2.33606e-32	-0.332369	0.151	0.403	4.08881e-28	6	Btbd3
1.43276e-12	-0.332582	0.51	0.597	2.50775e-08	6	Ncald
6.48935e-38	-0.332631	0.064	0.304	1.13583e-33	6	Arhgap26
2.19691e-28	-0.332774	0.737	0.806	3.84526e-24	6	Pfkm
8.40964e-36	-0.332811	0.226	0.518	1.47194e-31	6	Ak1
2.40124e-23	-0.332985	0.582	0.715	4.20288e-19	6	Tpm1
8.54356e-39	-0.333087	0.062	0.309	1.49538e-34	6	Dcaf12l1
7.89557e-39	-0.333174	0.151	0.432	1.38196e-34	6	Wdr47
2.26779e-47	-0.333252	0.995	0.997	3.96931e-43	6	Cox6b1
4.10043e-33	-0.333296	0.278	0.549	7.17699e-29	6	Nbdy
2.99547e-36	-0.333297	0.072	0.303	5.24297e-32	6	Mrtfa
1.00737e-37	-0.333316	0.137	0.402	1.76321e-33	6	Rbfox2
9.30449e-31	-0.333504	0.075	0.284	1.62857e-26	6	Klhl13
1.50864e-38	-0.33351	0.163	0.444	2.64058e-34	6	Hspa4l
1.67571e-37	-0.333592	0.059	0.298	2.93299e-33	6	Epha7
6.82853e-38	-0.333726	0.177	0.459	1.1952e-33	6	Ap4s1
4.70693e-37	-0.333736	0.137	0.402	8.23853e-33	6	Hspbp1
1.44502e-34	-0.334028	0.212	0.479	2.52922e-30	6	Smap2
5.34568e-25	-0.334083	0.187	0.404	9.35655e-21	6	Rab3b
2.34645e-34	-0.334224	0.274	0.559	4.107e-30	6	Prrt1
1.10451e-35	-0.33432	0.149	0.412	1.93322e-31	6	Blcap
4.34594e-38	-0.334381	0.081	0.328	7.6067e-34	6	Gdap1
1.62469e-25	-0.334464	0.062	0.241	2.8437e-21	6	Syndig1l
1.95308e-37	-0.334867	0.101	0.356	3.41848e-33	6	Ssx2ip
1.61062e-38	-0.334919	0.09	0.349	2.81906e-34	6	Arfgef3
1.69306e-37	-0.335	0.078	0.32	2.96337e-33	6	Elk1
2.43802e-38	-0.335017	0.12	0.382	4.26726e-34	6	Adgrb3
1.37374e-29	-0.335352	0.705	0.795	2.40445e-25	6	Idh3b
3.62291e-39	-0.33549	0.054	0.3	6.34117e-35	6	Lrrtm3
3.06499e-29	-0.335566	0.412	0.639	5.36465e-25	6	Pdhb
1.14863e-36	-0.335692	0.137	0.399	2.01045e-32	6	Ncoa1
2.08144e-55	-0.335775	1	0.999	3.64315e-51	6	Atp5l
1.55142e-34	-0.335897	0.047	0.265	2.71545e-30	6	Car10
2.5184e-35	-0.336001	0.924	0.932	4.40795e-31	6	Arf1
9.16465e-36	-0.336442	0.261	0.551	1.60409e-31	6	Uhmk1
9.36498e-27	-0.336605	0.449	0.657	1.63915e-22	6	Ubqln2
5.68881e-26	-0.336713	0.082	0.273	9.95712e-22	6	Rxrg
4.38071e-36	-0.33726	0.255	0.542	7.66756e-32	6	Pten
2.85849e-24	-0.337322	0.24	0.467	5.00322e-20	6	Cxcl14
5.03303e-37	-0.337533	0.233	0.523	8.80932e-33	6	Ndufa9
4.45135e-27	-0.338133	0.978	0.955	7.79119e-23	6	Tuba1b
2.87355e-39	-0.33821	0.114	0.378	5.02958e-35	6	B4galt2
1.98902e-38	-0.338356	0.126	0.396	3.48138e-34	6	Arxes2
4.43285e-25	-0.338885	0.547	0.696	7.75882e-21	6	Actr1b
2.89906e-24	-0.338957	0.603	0.73	5.07422e-20	6	Purb
3.41487e-38	-0.338968	0.092	0.347	5.97705e-34	6	Mgat5b
6.28565e-36	-0.339208	0.07	0.305	1.10018e-31	6	Fhl2
2.64315e-38	-0.339277	0.16	0.442	4.62631e-34	6	Aarsd1
9.20166e-13	-0.339367	0.742	0.734	1.61057e-08	6	Fxyd7
9.88806e-40	-0.339374	0.115	0.387	1.73071e-35	6	Dnajc27
4.28814e-30	-0.339484	0.143	0.371	7.50554e-26	6	Olfm2
2.80056e-26	-0.339816	0.434	0.634	4.90183e-22	6	Nhp2
1.48931e-66	-0.339824	1	1	2.60674e-62	6	Cox5b
1.84198e-38	-0.340423	0.152	0.426	3.22403e-34	6	Acap3
1.85221e-40	-0.340637	0.955	0.977	3.24192e-36	6	Ndufv3
9.20664e-39	-0.340669	0.168	0.449	1.61144e-34	6	Cpt1c
1.63535e-37	-0.340743	0.19	0.471	2.86235e-33	6	Lztr1
3.89424e-38	-0.340758	0.152	0.425	6.8161e-34	6	Dusp8
5.2483e-36	-0.340788	0.068	0.302	9.1861e-32	6	Kcnj9
1.45615e-29	-0.341097	0.392	0.617	2.54869e-25	6	Trappc6b
8.28171e-44	-0.341099	0.967	0.99	1.44955e-39	6	Uqcc2
2.0602e-39	-0.341121	0.112	0.381	3.60597e-35	6	Gpr162
3.60692e-27	-0.341168	0.454	0.659	6.31319e-23	6	Pitpna
9.20333e-39	-0.341177	0.048	0.287	1.61086e-34	6	Lmo7
2.47502e-41	-0.341213	0.955	0.971	4.33202e-37	6	Ppp2r1a
2.75635e-36	-0.341337	0.289	0.577	4.82444e-32	6	Zmiz2
7.58508e-38	-0.341879	0.174	0.451	1.32762e-33	6	Ap3m2
5.10281e-40	-0.341969	0.124	0.4	8.93144e-36	6	Sdr39u1
1.01307e-37	-0.342024	0.218	0.505	1.77318e-33	6	Prkaca
2.54419e-36	-0.342033	0.177	0.446	4.45309e-32	6	Ogfrl1
2.35778e-54	-0.342705	0.998	0.999	4.12682e-50	6	Uqcr10
5.16762e-36	-0.343121	0.212	0.491	9.04488e-32	6	Glyr1
6.64152e-39	-0.343157	0.226	0.528	1.16247e-34	6	Ift22
1.0727e-38	-0.343245	0.247	0.548	1.87754e-34	6	Ap1b1
1.81552e-34	-0.343349	0.285	0.556	3.17771e-30	6	Ube2v2
1.43631e-32	-0.343569	0.138	0.379	2.51397e-28	6	Ap1s2
1.59874e-26	-0.343572	0.544	0.706	2.79828e-22	6	Arpc2
4.29567e-38	-0.343681	0.047	0.28	7.51872e-34	6	Plxnd1
3.78824e-38	-0.343687	0.093	0.346	6.63056e-34	6	Cacna1e
1.67709e-34	-0.344184	0.191	0.462	2.93541e-30	6	Nrxn2
1.10621e-38	-0.344506	0.154	0.43	1.93619e-34	6	Bap1
2.08608e-38	-0.344853	0.062	0.304	3.65127e-34	6	Scrt1
3.84971e-31	-0.345128	0.927	0.914	6.73814e-27	6	Tcf25
2.10223e-34	-0.345307	0.152	0.41	3.67953e-30	6	Arel1
2.0671e-36	-0.345576	0.117	0.371	3.61804e-32	6	Mtfp1
2.13276e-35	-0.346021	0.09	0.33	3.73296e-31	6	Ache
4.22109e-36	-0.346094	0.101	0.351	7.38818e-32	6	Shank1
5.67784e-39	-0.346104	0.126	0.397	9.93793e-35	6	2310061I04Rik
3.46472e-38	-0.346727	0.159	0.433	6.06429e-34	6	Dlat
1.32513e-39	-0.347013	0.092	0.352	2.31937e-35	6	Hivep2
4.33331e-38	-0.34717	0.174	0.451	7.58459e-34	6	Eif4g3
1.98289e-29	-0.347207	0.026	0.209	3.47065e-25	6	Kcnab3
2.13285e-06	-0.347366	0.44	0.538	0.0373313	6	Lars2
4.41643e-39	-0.348082	0.073	0.324	7.73009e-35	6	Kcnf1
1.1705e-23	-0.348089	0.33	0.54	2.04873e-19	6	Efhd2
1.14316e-33	-0.348527	0.3	0.574	2.00087e-29	6	Ap2a2
4.11078e-41	-0.34862	0.05	0.295	7.1951e-37	6	Efna3
3.46679e-30	-0.348657	0.393	0.634	6.06792e-26	6	Prrc2b
3.50099e-40	-0.348807	0.079	0.336	6.12778e-36	6	Il34
1.20155e-35	-0.349328	0.033	0.248	2.10307e-31	6	Vat1l
2.24159e-34	-0.349394	0.118	0.359	3.92345e-30	6	Fkbp1b
9.22726e-37	-0.349758	0.126	0.382	1.61505e-32	6	Rap1gap2
2.92318e-37	-0.350044	0.12	0.377	5.11644e-33	6	Fgf13
2.70067e-38	-0.350158	0.142	0.411	4.72698e-34	6	Stard10
1.82699e-40	-0.350361	0.076	0.331	3.19778e-36	6	Mark1
1.06266e-34	-0.350409	0.309	0.585	1.85997e-30	6	Actr3
1.35101e-36	-0.351206	0.114	0.366	2.36468e-32	6	Necab1
6.76616e-40	-0.351225	0.065	0.317	1.18428e-35	6	Actn1
9.86101e-33	-0.351295	0.337	0.596	1.72597e-28	6	Camta1
2.72882e-38	-0.351409	0.126	0.388	4.77626e-34	6	Slc25a14
1.52731e-35	-0.351517	0.082	0.318	2.67326e-31	6	Mical2
1.87744e-39	-0.35198	0.081	0.339	3.28609e-35	6	Golga7b
5.88541e-38	-0.352141	0.233	0.531	1.03012e-33	6	Ehmt2
1.78236e-32	-0.352178	0.908	0.92	3.11967e-28	6	Maged1
5.83612e-39	-0.352306	0.156	0.433	1.0215e-34	6	Map2k4
4.41928e-37	-0.352462	0.294	0.586	7.73507e-33	6	Cops7a
5.08566e-36	-0.35264	0.227	0.514	8.90143e-32	6	R3hdm1
1.52172e-39	-0.352652	0.114	0.378	2.66346e-35	6	Adarb1
5.50471e-38	-0.352756	0.079	0.326	9.63489e-34	6	Lrrn3
9.14044e-40	-0.35358	0.124	0.393	1.59985e-35	6	Map3k12
5.5801e-34	-0.35393	0.124	0.362	9.76685e-30	6	Kcna2
7.05356e-29	-0.354179	0.51	0.689	1.23458e-24	6	Ptprs
2.95978e-38	-0.354223	0.221	0.515	5.18051e-34	6	Ramac
1.61649e-42	-0.354323	0.142	0.437	2.82934e-38	6	Cnrip1
5.07534e-42	-0.354926	0.084	0.35	8.88337e-38	6	Noct
7.92907e-39	-0.354974	0.243	0.54	1.38782e-34	6	Ndufs1
2.7759e-35	-0.355017	0.061	0.288	4.85866e-31	6	Ankrd63
1.34714e-38	-0.355034	0.148	0.424	2.3579e-34	6	Cep170b
9.34024e-41	-0.355131	0.065	0.319	1.63482e-36	6	Ccdc106
1.02396e-39	-0.355198	0.193	0.478	1.79223e-35	6	Mzt1
2.21512e-36	-0.355291	0.914	0.917	3.87712e-32	6	Mtch1
9.91422e-30	-0.355385	0.432	0.652	1.73529e-25	6	Cbx6
1.49529e-18	-0.355405	0.574	0.675	2.61721e-14	6	Abat
9.11042e-38	-0.355561	0.174	0.448	1.5946e-33	6	Pdpk1
9.06785e-41	-0.355581	0.107	0.378	1.58715e-36	6	Fry
3.69738e-41	-0.355827	0.064	0.317	6.47152e-37	6	Dgkh
9.58369e-22	-0.356036	0.551	0.674	1.67743e-17	6	Nrxn1
1.05357e-16	-0.356414	1	1	1.84406e-12	6	Bc1
7.62681e-34	-0.356421	0.364	0.621	1.33492e-29	6	Cdipt
6.47335e-40	-0.356437	0.143	0.423	1.13303e-35	6	Zdhhc8
1.22463e-37	-0.356441	0.171	0.44	2.14347e-33	6	Ggt7
4.51514e-38	-0.356479	0.112	0.369	7.90285e-34	6	Herc3
7.70407e-41	-0.356642	0.053	0.3	1.34844e-36	6	Rtn4rl1
3.68157e-40	-0.356809	0.089	0.349	6.44386e-36	6	Scn3b
2.93172e-40	-0.356852	0.118	0.389	5.13139e-36	6	Tro
6.53947e-35	-0.356852	0.101	0.344	1.1446e-30	6	Atp2b4
5.20438e-40	-0.357108	0.134	0.404	9.10923e-36	6	Kpna1
1.01176e-29	-0.357183	0.499	0.688	1.77088e-25	6	Scamp1
6.62799e-41	-0.357612	0.173	0.468	1.1601e-36	6	Foxg1
6.21232e-32	-0.358009	0.126	0.359	1.08734e-27	6	Cdh13
5.02809e-38	-0.358033	0.053	0.29	8.80066e-34	6	Rtn4r
4.36838e-20	-0.358286	0.579	0.692	7.64598e-16	6	Ndn
8.19172e-39	-0.358434	0.236	0.534	1.4338e-34	6	Hnrnpa0
3.81271e-37	-0.359742	0.173	0.446	6.67338e-33	6	Usp11
4.11274e-40	-0.359894	0.16	0.448	7.19853e-36	6	Ssbp2
5.35411e-32	-0.360028	0.712	0.798	9.3713e-28	6	Atp6v1c1
3.19143e-42	-0.360147	0.081	0.347	5.58595e-38	6	Slc8a2
1.197e-41	-0.360438	0.188	0.495	2.0951e-37	6	Tmem38a
2.94457e-34	-0.360995	0.072	0.294	5.15387e-30	6	Lingo3
1.25547e-28	-0.361142	0.054	0.247	2.19746e-24	6	Lrrc10b
1.31906e-38	-0.361179	0.173	0.449	2.30875e-34	6	Rhbdl1
4.96916e-41	-0.361365	0.185	0.48	8.69752e-37	6	Naa20
1.53179e-41	-0.361875	0.149	0.439	2.68109e-37	6	Jak1
5.62532e-41	-0.361914	0.12	0.392	9.846e-37	6	Iqsec2
1.11182e-36	-0.362155	0.283	0.568	1.94602e-32	6	Abi2
9.50519e-41	-0.362421	0.151	0.436	1.66369e-36	6	Ndel1
5.79006e-42	-0.362601	0.062	0.323	1.01343e-37	6	Trank1
1.5526e-43	-0.362766	0.086	0.364	2.71752e-39	6	Begain
9.01773e-28	-0.36289	0.267	0.509	1.57837e-23	6	Dner
3.44015e-71	-0.362972	1	1	6.02129e-67	6	Cox7c
4.76549e-41	-0.363205	0.154	0.444	8.34104e-37	6	Atxn7l3
1.20762e-39	-0.363443	0.252	0.551	2.11369e-35	6	Slc25a23
5.51395e-44	-0.364132	0.053	0.317	9.65107e-40	6	Rapgefl1
2.88729e-32	-0.364471	0.065	0.283	5.05362e-28	6	Ccn3
5.66756e-39	-0.364661	0.106	0.366	9.91993e-35	6	Nlk
3.07466e-40	-0.364847	0.112	0.379	5.38158e-36	6	Gabra2
9.22435e-39	-0.36502	0.061	0.3	1.61454e-34	6	Tpd52l1
3.98935e-37	-0.365111	0.162	0.436	6.98256e-33	6	Slmap
1.04585e-42	-0.36522	0.143	0.434	1.83055e-38	6	Sfxn3
1.36597e-41	-0.365222	0.07	0.33	2.39086e-37	6	Vgf
4.93292e-44	-0.365242	0.117	0.405	8.63409e-40	6	Gmpr
3.61134e-41	-0.365851	0.078	0.338	6.32094e-37	6	Tiam2
4.13083e-43	-0.36588	0.092	0.367	7.23019e-39	6	Unc5a
1.51784e-41	-0.365971	0.196	0.501	2.65668e-37	6	Sdhaf4
4.71099e-36	-0.366004	0.356	0.62	8.24564e-32	6	March6
1.16507e-40	-0.366225	0.159	0.443	2.03921e-36	6	Map7d2
1.76622e-43	-0.367243	0.081	0.352	3.09141e-39	6	Sms
3.17338e-46	-0.367321	0.1	0.394	5.55436e-42	6	Numbl
2.23977e-44	-0.367342	0.05	0.316	3.92026e-40	6	Ajap1
9.04739e-17	-0.367343	0.874	0.838	1.58357e-12	6	Nap1l5
4.69107e-39	-0.367437	0.215	0.506	8.21077e-35	6	Herc1
2.53997e-42	-0.367596	0.132	0.418	4.44571e-38	6	Atcay
7.72623e-42	-0.368065	0.132	0.415	1.35232e-37	6	Avpi1
1.20646e-42	-0.368308	0.184	0.483	2.11167e-38	6	Mcts1
2.42491e-49	-0.368619	0.988	0.993	4.24431e-45	6	Ndufc1
1.07534e-39	-0.368846	0.858	0.884	1.88216e-35	6	Vdac1
9.1277e-39	-0.36893	0.872	0.888	1.59762e-34	6	Nckap1
1.01052e-42	-0.369398	0.146	0.437	1.76872e-38	6	Nceh1
6.74928e-40	-0.37022	0.065	0.316	1.18133e-35	6	Clip4
4.23246e-33	-0.370352	0.482	0.686	7.40808e-29	6	Copg1
3.07862e-42	-0.370538	0.065	0.325	5.38851e-38	6	Celf3
2.36966e-39	-0.370538	0.235	0.536	4.14762e-35	6	Sec14l1
6.99329e-22	-0.371185	0.418	0.595	1.22404e-17	6	Serpini1
1.69711e-32	-0.37126	0.386	0.625	2.97045e-28	6	Jph4
6.80374e-40	-0.371464	0.14	0.414	1.19086e-35	6	Cdkl5
1.49912e-54	-0.371705	0.989	0.994	2.62392e-50	6	Mif
2.7643e-44	-0.37174	0.075	0.345	4.83835e-40	6	Tmem198
4.29308e-43	-0.37177	0.166	0.465	7.51418e-39	6	Chchd4
2.69569e-34	-0.371827	0.358	0.612	4.71826e-30	6	Mat2b
1.15746e-91	-0.372067	1	1	2.0259e-87	6	Selenow
3.37925e-36	-0.372402	0.342	0.615	5.91469e-32	6	Dnajc5
1.89498e-44	-0.372797	0.09	0.375	3.31679e-40	6	Lrrc4c
2.51071e-37	-0.373019	0.081	0.322	4.3945e-33	6	Rims3
5.49878e-31	-0.373275	0.495	0.687	9.62452e-27	6	Pfkp
2.03448e-36	-0.373401	0.114	0.365	3.56095e-32	6	Smpd3
1.17707e-41	-0.373503	0.095	0.364	2.06022e-37	6	Arhgap44
2.64253e-29	-0.373776	0.593	0.734	4.62523e-25	6	Abr
7.55069e-43	-0.373797	0.146	0.435	1.3216e-38	6	Cacnb1
2.52032e-40	-0.374033	0.179	0.463	4.41131e-36	6	Lsamp
2.21344e-30	-0.374079	0.818	0.829	3.87418e-26	6	Ndrg3
3.19228e-34	-0.374144	0.173	0.432	5.58744e-30	6	Gng2
1.01076e-43	-0.374467	0.078	0.349	1.76913e-39	6	Ntrk3
9.0237e-41	-0.374702	0.179	0.47	1.57942e-36	6	B4galt6
6.85027e-44	-0.374733	0.201	0.516	1.199e-39	6	Cbr1
9.406e-30	-0.37491	0.058	0.256	1.64633e-25	6	Drd2
1.08386e-43	-0.375064	0.104	0.384	1.89707e-39	6	B230217C12Rik
8.70277e-45	-0.375312	0.107	0.392	1.52325e-40	6	Rpusd1
1.39847e-44	-0.375648	0.198	0.51	2.44773e-40	6	Mef2d
2.00301e-44	-0.376249	0.14	0.439	3.50587e-40	6	Cfap20
6.24227e-40	-0.37652	0.19	0.481	1.09258e-35	6	Pdxk
2.51345e-41	-0.376655	0.168	0.456	4.39929e-37	6	Napg
2.48655e-41	-0.376662	0.173	0.461	4.35221e-37	6	Celf1
1.33789e-35	-0.376839	0.902	0.909	2.34171e-31	6	Eno1
3.79242e-32	-0.376913	0.566	0.724	6.63787e-28	6	Flywch1
2.41732e-41	-0.376939	0.26	0.564	4.23103e-37	6	Slc25a12
8.58663e-30	-0.377013	0.698	0.777	1.50292e-25	6	Zcchc18
1.48616e-38	-0.377192	0.269	0.563	2.60123e-34	6	Actr2
9.23164e-37	-0.37723	0.218	0.5	1.61581e-32	6	Dgat2
7.58946e-44	-0.377663	0.1	0.38	1.32838e-39	6	Synpo
1.55414e-33	-0.37777	0.362	0.613	2.72021e-29	6	Nars
1.12194e-44	-0.377816	0.17	0.475	1.96374e-40	6	Elmo2
9.42897e-41	-0.378208	0.154	0.437	1.65035e-36	6	Smarcd3
2.7482e-42	-0.378601	0.096	0.366	4.81018e-38	6	Dapk1
2.44462e-44	-0.378624	0.051	0.316	4.27882e-40	6	Prkar2b
3.40388e-43	-0.379237	0.084	0.355	5.95782e-39	6	D430041D05Rik
4.60422e-36	-0.379326	0.348	0.612	8.05877e-32	6	Otub1
1.2317e-43	-0.379377	0.118	0.4	2.15585e-39	6	Wnk2
2.52524e-37	-0.379406	0.316	0.592	4.41994e-33	6	Nkiras1
6.94871e-45	-0.379641	0.159	0.467	1.21623e-40	6	Agtpbp1
1.24119e-45	-0.38038	0.165	0.479	2.17245e-41	6	Apoo
3.22673e-42	-0.380556	0.198	0.492	5.64775e-38	6	Wdr7
1.33985e-63	-0.380761	0.992	0.996	2.34514e-59	6	Atp5a1
8.14895e-45	-0.380857	0.106	0.395	1.42631e-40	6	Slc7a4
2.83588e-42	-0.380892	0.177	0.474	4.96364e-38	6	Coro2b
1.2301e-45	-0.380954	0.089	0.373	2.15305e-41	6	Cyb561
5.1516e-27	-0.380988	0.289	0.514	9.01685e-23	6	Dkk3
4.98543e-44	-0.381579	0.07	0.34	8.726e-40	6	B230334C09Rik
3.24818e-42	-0.381797	0.098	0.37	5.68529e-38	6	D430019H16Rik
2.36056e-29	-0.381827	0.655	0.759	4.13168e-25	6	Atp6v1a
3.90145e-50	-0.382061	0.956	0.967	6.82871e-46	6	Grina
3.83419e-41	-0.382179	0.194	0.49	6.71098e-37	6	Ppme1
4.78585e-38	-0.38222	0.096	0.353	8.37667e-34	6	Foxp1
2.71552e-35	-0.382327	0.426	0.668	4.75298e-31	6	Rnf208
1.14703e-46	-0.382728	0.188	0.519	2.00764e-42	6	Timm10
5.23673e-30	-0.3831	0.83	0.841	9.16585e-26	6	Pgrmc1
8.22309e-41	-0.383168	0.244	0.545	1.43929e-36	6	Dnm1l
3.9088e-39	-0.383989	0.216	0.511	6.84158e-35	6	Sorl1
1.59295e-43	-0.384142	0.156	0.447	2.78814e-39	6	Palm
5.50816e-45	-0.384438	0.084	0.36	9.64093e-41	6	Klc2
4.28547e-32	-0.384844	0.499	0.693	7.50086e-28	6	Hk1
4.41127e-31	-0.384944	0.516	0.693	7.72105e-27	6	Ppp1r9b
1.06417e-40	-0.385006	0.257	0.557	1.86262e-36	6	Ypel5
6.13303e-43	-0.38502	0.196	0.499	1.07346e-38	6	Cmas
3.53469e-45	-0.385124	0.081	0.357	6.18676e-41	6	Slc2a13
7.23139e-44	-0.385487	0.106	0.385	1.26571e-39	6	Lrrc49
2.54492e-45	-0.385521	0.098	0.383	4.45438e-41	6	Crtc1
1.07042e-41	-0.38561	0.114	0.386	1.87355e-37	6	Ctxn2
7.22321e-47	-0.385723	0.064	0.345	1.26428e-42	6	Kcnip4
3.19659e-43	-0.385836	0.14	0.429	5.59499e-39	6	Tspoap1
1.16903e-34	-0.38623	0.471	0.68	2.04616e-30	6	Hprt
7.87333e-42	-0.386299	0.092	0.357	1.37807e-37	6	Ralyl
5.95425e-46	-0.386531	0.115	0.411	1.04217e-41	6	Gfra4
2.78079e-44	-0.386638	0.149	0.445	4.86722e-40	6	Fam216a
3.22639e-42	-0.386678	0.956	0.978	5.64715e-38	6	Ndufb1-ps
2.64099e-47	-0.386855	0.12	0.421	4.62253e-43	6	Ccdc92
1.43181e-43	-0.38693	0.964	0.964	2.5061e-39	6	Slc22a17
3.2206e-43	-0.386992	0.236	0.547	5.63702e-39	6	Gsk3b
1.84625e-43	-0.387852	0.216	0.526	3.23148e-39	6	Dtx3
8.53781e-47	-0.388561	0.087	0.374	1.49437e-42	6	Trim46
1.35008e-41	-0.388726	0.224	0.528	2.36305e-37	6	Pcdh10
1.52737e-43	-0.388728	0.159	0.451	2.67335e-39	6	Dmxl2
1.65332e-47	-0.389056	0.044	0.317	2.89381e-43	6	Kcnq5
2.3108e-40	-0.389273	0.316	0.595	4.04458e-36	6	Isca1
9.37669e-97	-0.389287	1	1	1.6412e-92	6	Cox6c
6.94255e-42	-0.389556	0.281	0.577	1.21515e-37	6	Tmem191c
2.89854e-45	-0.390102	0.131	0.425	5.07331e-41	6	Sept11
9.07628e-44	-0.390126	0.152	0.445	1.58862e-39	6	Tango2
1.19324e-45	-0.390458	0.143	0.445	2.08853e-41	6	Akap6
7.74071e-46	-0.391251	0.093	0.38	1.35486e-41	6	Rhobtb2
9.49604e-41	-0.391607	0.946	0.937	1.66209e-36	6	Scg5
4.18966e-38	-0.391682	0.103	0.364	7.33315e-34	6	Necab3
1.93648e-18	-0.392075	0.3	0.475	3.38942e-14	6	Vxn
1.74974e-36	-0.392598	0.689	0.793	3.06257e-32	6	Ppp3cb
9.99037e-32	-0.392758	0.988	0.983	1.74861e-27	6	Fkbp1a
4.82944e-43	-0.392817	0.129	0.412	8.45297e-39	6	Ier5
1.09138e-46	-0.393076	0.137	0.444	1.91024e-42	6	Bcl11a
1.69914e-43	-0.393468	0.082	0.354	2.974e-39	6	Sez6l
8.23126e-41	-0.393687	0.305	0.596	1.44072e-36	6	Jpt1
1.19928e-37	-0.39403	0.462	0.693	2.0991e-33	6	Adgrb1
1.64545e-40	-0.394472	0.176	0.456	2.88003e-36	6	Gprasp2
3.6561e-41	-0.394506	0.117	0.393	6.39926e-37	6	Sphkap
1.3426e-46	-0.395484	0.092	0.375	2.34996e-42	6	Gnaz
1.76912e-46	-0.395674	0.067	0.342	3.0965e-42	6	Prmt8
7.63819e-39	-0.396002	0.21	0.502	1.33691e-34	6	Khdrbs3
1.93063e-43	-0.396142	0.124	0.405	3.37917e-39	6	Large1
2.10419e-37	-0.396217	0.784	0.828	3.68297e-33	6	Sptan1
2.05045e-47	-0.396475	0.967	0.958	3.5889e-43	6	Myl12b
1.90909e-51	-0.396612	0.944	0.953	3.34148e-47	6	Gabarapl1
6.61393e-42	-0.397277	0.037	0.285	1.15764e-37	6	Krt12
7.32587e-39	-0.39738	0.79	0.843	1.28225e-34	6	Ensa
3.46106e-34	-0.397559	0.544	0.719	6.05789e-30	6	Synj1
4.50091e-47	-0.397832	0.201	0.521	7.87793e-43	6	Evl
4.67479e-49	-0.398	0.039	0.321	8.18228e-45	6	Syndig1
6.52226e-46	-0.398085	0.168	0.478	1.14159e-41	6	Rock2
3.53152e-46	-0.398092	0.096	0.384	6.18123e-42	6	Atrnl1
4.74282e-48	-0.398833	0.124	0.432	8.30136e-44	6	Nipsnap1
8.82573e-45	-0.398894	0.145	0.437	1.54477e-40	6	Nedd4l
4.13449e-46	-0.399076	0.079	0.359	7.2366e-42	6	Pde8b
1.82175e-46	-0.399341	0.151	0.465	3.18862e-42	6	Inpp4a
1.43464e-49	-0.399662	0.042	0.326	2.51105e-45	6	Grin2b
1.34625e-40	-0.399698	0.056	0.303	2.35633e-36	6	Hapln4
2.3925e-46	-0.39985	0.196	0.517	4.18758e-42	6	Mboat7
4.14502e-44	-0.400212	0.081	0.359	7.25504e-40	6	Kcnc1
1.07678e-43	-0.400873	0.21	0.517	1.88468e-39	6	Fuom
7.20867e-47	-0.400902	0.26	0.578	1.26173e-42	6	Gsk3a
1.05394e-45	-0.401202	0.087	0.367	1.84471e-41	6	Jakmip1
1.05274e-47	-0.401694	0.075	0.357	1.8426e-43	6	Kctd1
1.30108e-47	-0.402383	0.118	0.419	2.27728e-43	6	Stau2
3.87833e-41	-0.402626	0.128	0.398	6.78824e-37	6	Pcdh7
1.51208e-38	-0.402895	0.331	0.611	2.64659e-34	6	Smim13
1.88712e-38	-0.403052	0.378	0.635	3.30302e-34	6	Aak1
1.0026e-47	-0.403539	0.157	0.475	1.75485e-43	6	Prps1
7.09992e-47	-0.403614	0.096	0.392	1.2427e-42	6	Ets2
1.18365e-39	-0.40394	0.165	0.45	2.07174e-35	6	Wdr6
3.80679e-40	-0.404574	0.39	0.651	6.66303e-36	6	Oaz2
8.45589e-46	-0.404637	0.1	0.385	1.48003e-41	6	Dusp14
2.91918e-48	-0.40502	0.17	0.49	5.10944e-44	6	Nicn1
9.83104e-48	-0.405666	0.093	0.39	1.72073e-43	6	Dgkz
8.31092e-48	-0.406058	0.16	0.474	1.45466e-43	6	Ssbp4
2.97138e-43	-0.406152	0.109	0.39	5.20081e-39	6	Ppm1e
5.0391e-51	-0.40618	0.128	0.45	8.81995e-47	6	Dlg3
5.8755e-45	-0.406544	0.096	0.376	1.02839e-40	6	Rragd
6.14313e-47	-0.406971	0.123	0.421	1.07523e-42	6	Sgip1
2.47452e-32	-0.407101	0.117	0.352	4.33116e-28	6	Nme7
1.40459e-45	-0.407335	0.098	0.378	2.45846e-41	6	Lzts1
3.3232e-38	-0.407398	0.437	0.674	5.81659e-34	6	Rangap1
3.86267e-46	-0.408302	0.117	0.413	6.76084e-42	6	Fut9
3.53468e-54	-0.408702	0.949	0.964	6.18676e-50	6	Atp5g3
6.32484e-19	-0.408724	0.104	0.267	1.10704e-14	6	Mgp
1.53349e-40	-0.408729	0.309	0.593	2.68407e-36	6	Trim9
2.82031e-33	-0.408881	0.921	0.916	4.93639e-29	6	6330403K07Rik
7.24779e-30	-0.409002	0.065	0.267	1.26858e-25	6	Adora2a
6.1471e-42	-0.409301	0.121	0.397	1.07593e-37	6	Cdk14
4.27968e-50	-0.409364	0.933	0.958	7.49073e-46	6	Ndufb5
7.87389e-40	-0.40947	0.299	0.584	1.37817e-35	6	Peg13
7.74544e-39	-0.410228	0.411	0.654	1.35568e-34	6	Hras
1.81531e-48	-0.410863	0.131	0.438	3.17735e-44	6	Micu3
6.64159e-50	-0.411075	0.185	0.518	1.16248e-45	6	Itpa
1.36752e-56	-0.411611	0.983	0.99	2.39356e-52	6	Cox5a
6.45057e-52	-0.411717	0.072	0.373	1.12904e-47	6	Camk1d
2.87395e-48	-0.412028	0.09	0.385	5.03028e-44	6	Cntnap2
2.37653e-39	-0.412054	0.081	0.335	4.15964e-35	6	Rasgrf2
3.90101e-41	-0.412111	0.118	0.389	6.82794e-37	6	Bcr
4.39219e-36	-0.412199	0.68	0.779	7.68766e-32	6	Bmerb1
1.76098e-65	-0.412286	0.992	0.999	3.08225e-61	6	Atp5mpl
1.00324e-48	-0.412437	0.165	0.483	1.75598e-44	6	Rad23b
1.4384e-47	-0.412618	0.879	0.903	2.51764e-43	6	Ywhab
3.47108e-20	-0.413211	0.995	0.973	6.07543e-16	6	Camk2n1
2.47553e-48	-0.413669	0.171	0.492	4.33292e-44	6	Akap11
4.42883e-51	-0.413798	0.106	0.419	7.75179e-47	6	Nap1l2
5.82698e-50	-0.414275	0.09	0.395	1.0199e-45	6	Sorbs2
4.40104e-51	-0.414996	0.096	0.4	7.70313e-47	6	Dipk1b
1.23217e-76	-0.415024	0.998	0.999	2.15667e-72	6	Atp5b
1.06422e-44	-0.415436	0.143	0.442	1.86271e-40	6	Tmem130
2.1022e-36	-0.415522	0.686	0.78	3.67949e-32	6	Cend1
2.39853e-41	-0.416258	0.076	0.336	4.19814e-37	6	Lypd1
8.70486e-45	-0.416389	0.274	0.581	1.52361e-40	6	Tcaf1
1.49768e-59	-0.416574	0.984	0.989	2.6214e-55	6	Calm3
5.53276e-51	-0.41738	0.1	0.411	9.68399e-47	6	Hspa12a
1.11601e-49	-0.417997	0.087	0.384	1.95334e-45	6	Kcnb1
1.09184e-52	-0.419023	0.176	0.518	1.91104e-48	6	Rnf157
1.92151e-46	-0.41904	0.221	0.537	3.36321e-42	6	Klhdc3
7.15297e-49	-0.419197	0.182	0.505	1.25198e-44	6	Celsr2
1.3085e-51	-0.419655	0.135	0.458	2.29027e-47	6	Eef1a2
6.89047e-38	-0.419864	0.075	0.32	1.20604e-33	6	Vamp1
5.8731e-44	-0.420294	0.138	0.425	1.02797e-39	6	Cyld
1.1239e-47	-0.420649	0.114	0.413	1.96716e-43	6	Gabra4
4.18384e-50	-0.421371	0.095	0.394	7.32297e-46	6	Kcnt1
2.04523e-49	-0.421567	0.104	0.406	3.57976e-45	6	Camkk1
5.34947e-47	-0.421859	0.07	0.352	9.36317e-43	6	Akap5
1.72497e-83	-0.422106	0.998	1	3.01922e-79	6	Atp5j2
8.07753e-46	-0.422159	0.137	0.432	1.41381e-41	6	Epha4
3.60674e-41	-0.422304	0.373	0.636	6.31289e-37	6	Dlgap4
9.62124e-52	-0.422945	0.118	0.433	1.68401e-47	6	Pitpnm1
1.67686e-43	-0.423125	0.109	0.389	2.93501e-39	6	Tmem91
2.32473e-44	-0.42338	0.275	0.583	4.06898e-40	6	Mrtfb
7.01428e-52	-0.423755	0.224	0.562	1.22771e-47	6	Astn1
4.02827e-47	-0.423946	0.185	0.508	7.05069e-43	6	Ociad2
1.19379e-61	-0.424134	0.972	0.986	2.0895e-57	6	Timm8b
6.36872e-47	-0.424549	0.135	0.439	1.11472e-42	6	Lynx1
2.26782e-45	-0.424798	0.184	0.495	3.96937e-41	6	Ntm
3.79943e-32	-0.424987	0.779	0.826	6.65014e-28	6	Nrsn1
2.48527e-44	-0.425483	0.316	0.611	4.34997e-40	6	Epb41l1
1.83419e-50	-0.426169	0.205	0.538	3.21039e-46	6	Ppa1
4.48344e-35	-0.426948	0.599	0.737	7.84736e-31	6	Snap91
2.04208e-42	-0.42743	0.992	0.979	3.57425e-38	6	Itm2c
1.3796e-53	-0.427466	0.101	0.42	2.41472e-49	6	Susd4
9.21168e-50	-0.42773	0.107	0.414	1.61232e-45	6	Pitpnm2
2.25003e-34	-0.428284	0.994	0.954	3.93823e-30	6	Gnas
1.19894e-49	-0.42835	0.224	0.554	2.0985e-45	6	Ola1
2.01978e-50	-0.428458	0.092	0.396	3.53522e-46	6	Dbpht2
3.66539e-35	-0.428563	0.46	0.669	6.41554e-31	6	Tmem132a
6.86907e-54	-0.429363	0.11	0.433	1.20229e-49	6	Lgi1
1.35589e-27	-0.429462	0.625	0.718	2.37321e-23	6	Sh3gl2
1.57477e-39	-0.429655	0.734	0.814	2.75632e-35	6	Ramp1
2.56861e-49	-0.430268	0.91	0.93	4.49583e-45	6	Rab6b
1.89421e-51	-0.43052	0.19	0.523	3.31543e-47	6	Atl1
1.68926e-42	-0.430574	0.415	0.675	2.95671e-38	6	Stx1b
7.99938e-35	-0.430918	0.552	0.715	1.40013e-30	6	Napb
6.92064e-50	-0.431282	0.213	0.544	1.21132e-45	6	Nbea
2.5652e-42	-0.431307	0.132	0.412	4.48986e-38	6	Osbpl8
4.77666e-47	-0.431807	0.132	0.435	8.36058e-43	6	Rgs2
6.25012e-54	-0.431822	0.124	0.458	1.09396e-49	6	Lonrf2
3.68155e-49	-0.432025	0.148	0.466	6.44381e-45	6	Opcml
1.17507e-49	-0.432095	0.201	0.529	2.05673e-45	6	Pkia
7.53594e-51	-0.432128	0.205	0.534	1.31902e-46	6	Mapk9
5.18821e-44	-0.432759	0.314	0.611	9.08093e-40	6	Tsnax
4.10506e-37	-0.432761	0.866	0.884	7.18508e-33	6	Ppp1r1a
1.17408e-43	-0.432824	0.35	0.627	2.05499e-39	6	Arhgef4
8.61914e-54	-0.432955	0.092	0.41	1.50861e-49	6	Gm10419
2.11599e-44	-0.433135	0.384	0.656	3.70361e-40	6	Mapk8ip2
3.70836e-36	-0.433155	0.65	0.766	6.49075e-32	6	Sult4a1
1.41224e-52	-0.433321	0.862	0.893	2.47184e-48	6	Atp6v1d
1.63239e-45	-0.433889	0.28	0.586	2.85717e-41	6	Snx10
2.76189e-49	-0.434301	0.216	0.542	4.83413e-45	6	Tmx4
9.42519e-50	-0.434886	0.084	0.377	1.64969e-45	6	Neto1
5.1002e-36	-0.435102	0.224	0.493	8.92688e-32	6	Alcam
4.08265e-32	-0.435577	0.446	0.643	7.14586e-28	6	Diras2
4.40489e-87	-0.435787	1	0.999	7.70989e-83	6	Uqcrq
2.9611e-40	-0.436222	0.454	0.68	5.18282e-36	6	Tusc3
2.08255e-53	-0.436509	0.134	0.457	3.64508e-49	6	Cep19
4.42713e-55	-0.436521	0.148	0.485	7.7488e-51	6	Dlg2
2.2265e-44	-0.43683	0.291	0.588	3.89705e-40	6	Dlg4
3.58992e-58	-0.437077	0.952	0.965	6.28344e-54	6	Nme1
2.24897e-51	-0.437088	0.151	0.479	3.93638e-47	6	Dync1i1
3.06515e-53	-0.437579	0.14	0.472	5.36494e-49	6	Pgbd5
2.11763e-51	-0.437828	0.093	0.399	3.70649e-47	6	Cntnap1
4.02569e-54	-0.437962	0.132	0.464	7.04617e-50	6	Asphd2
1.53306e-52	-0.438157	0.104	0.419	2.68332e-48	6	Syne1
1.59858e-52	-0.439394	0.075	0.382	2.79799e-48	6	Caln1
3.07946e-41	-0.439798	0.434	0.67	5.38998e-37	6	Celf2
1.82045e-52	-0.439875	0.196	0.533	3.18634e-48	6	Magee1
3.63656e-56	-0.440481	0.118	0.453	6.36507e-52	6	Actl6b
1.01017e-49	-0.441641	0.176	0.494	1.7681e-45	6	Slc39a10
8.71808e-55	-0.441758	0.131	0.469	1.52592e-50	6	Pdlim7
4.78405e-42	-0.442084	0.098	0.369	8.37352e-38	6	Igfbp4
2.41279e-52	-0.442209	0.205	0.543	4.22311e-48	6	Hectd4
8.11784e-31	-0.44243	0.446	0.635	1.42087e-26	6	Phactr1
2.98425e-53	-0.442615	0.222	0.558	5.22333e-49	6	Spin1
8.35339e-40	-0.442654	0.588	0.745	1.46209e-35	6	C1qtnf4
1.62531e-36	-0.442815	0.456	0.662	2.84477e-32	6	Gls
9.69497e-35	-0.442965	0.698	0.782	1.69691e-30	6	Map2k1
1.05615e-50	-0.443408	0.114	0.427	1.84858e-46	6	Kcnd2
1.12486e-46	-0.443428	0.115	0.415	1.96884e-42	6	Ano3
1.67794e-44	-0.443447	0.316	0.609	2.93689e-40	6	Psd3
3.4323e-40	-0.443715	0.062	0.308	6.00755e-36	6	Strip2
1.94258e-38	-0.443754	0.493	0.695	3.40009e-34	6	Wasf1
9.2807e-52	-0.444221	0.166	0.504	1.6244e-47	6	St3gal5
3.90899e-32	-0.444262	0.712	0.781	6.84191e-28	6	Gaa
2.4564e-52	-0.444606	0.11	0.428	4.29944e-48	6	Fgf12
9.23809e-41	-0.444837	0.376	0.63	1.61694e-36	6	Fam49a
1.9866e-37	-0.44486	0.701	0.787	3.47715e-33	6	Gprasp1
1.94071e-42	-0.444979	0.378	0.636	3.39682e-38	6	Snn
3.64723e-39	-0.445038	0.733	0.804	6.38374e-35	6	Psd
1.04534e-42	-0.445521	0.339	0.612	1.82965e-38	6	Rprml
3.08378e-48	-0.446209	0.802	0.853	5.39753e-44	6	Pld3
2.48517e-40	-0.446357	0.095	0.354	4.3498e-36	6	Rasgrp2
5.00488e-33	-0.446492	0.47	0.664	8.76004e-29	6	Ppp1r9a
3.59206e-56	-0.446505	0.118	0.452	6.28718e-52	6	Add2
2.52494e-50	-0.446613	0.149	0.466	4.4194e-46	6	Fbxw7
2.95317e-50	-0.447147	0.865	0.909	5.16893e-46	6	Bex3
3.1703e-46	-0.447728	0.277	0.579	5.54898e-42	6	Prkce
1.44213e-42	-0.447741	0.272	0.555	2.52417e-38	6	Arhgdig
1.19726e-49	-0.448239	0.124	0.429	2.09557e-45	6	Arhgef25
1.87916e-54	-0.44829	0.131	0.467	3.2891e-50	6	Cacnb4
3.97229e-64	-0.449233	0.975	0.984	6.9527e-60	6	Atp6v1e1
1.01823e-47	-0.449598	0.286	0.597	1.78221e-43	6	Spock2
5.68769e-55	-0.449975	0.146	0.479	9.95517e-51	6	Parp6
4.77616e-56	-0.450349	0.182	0.537	8.35972e-52	6	Ctnnd2
1.10172e-49	-0.451663	0.849	0.89	1.92835e-45	6	Ldha
5.10305e-53	-0.451906	0.146	0.474	8.93187e-49	6	Ttc7b
7.95925e-42	-0.452593	0.549	0.731	1.39311e-37	6	Myo5a
8.69704e-41	-0.452828	0.196	0.48	1.52224e-36	6	Camk2n2
8.2401e-55	-0.453104	0.138	0.473	1.44227e-50	6	Arhgef17
2.93582e-50	-0.453319	0.188	0.512	5.13856e-46	6	Strbp
3.36274e-44	-0.453427	0.824	0.868	5.8858e-40	6	Map1b
2.89744e-43	-0.453468	0.586	0.752	5.07139e-39	6	Adgrb2
8.16023e-53	-0.453802	0.11	0.429	1.42829e-48	6	Pdp1
1.1497e-65	-0.453841	0.969	0.986	2.01232e-61	6	Atp5g1
1.91064e-46	-0.453883	0.252	0.562	3.3442e-42	6	Camta2
9.19748e-59	-0.453935	0.156	0.516	1.60984e-54	6	Gnl1
4.53914e-55	-0.454337	0.081	0.4	7.94486e-51	6	Vstm2a
4.56038e-36	-0.454548	0.756	0.804	7.98203e-32	6	Ccl27a
1.78519e-53	-0.454776	0.219	0.554	3.12463e-49	6	Snph
1.22606e-52	-0.454807	0.132	0.453	2.14598e-48	6	Peg3
1.17793e-51	-0.454815	0.194	0.527	2.06173e-47	6	Ube2ql1
3.11474e-57	-0.455081	0.12	0.455	5.45172e-53	6	Lrp11
4.49749e-45	-0.455083	0.381	0.652	7.87195e-41	6	Syngr3
7.27497e-40	-0.455564	0.683	0.772	1.27334e-35	6	Sptbn2
1.09156e-42	-0.45564	0.392	0.649	1.91055e-38	6	Sept3
8.92634e-53	-0.455932	0.149	0.474	1.56238e-48	6	Syt7
4.33516e-55	-0.455958	0.151	0.486	7.58784e-51	6	Slc4a3
1.41936e-55	-0.456205	0.171	0.522	2.48431e-51	6	Nat14
1.71003e-49	-0.456677	0.09	0.388	2.99307e-45	6	Cacna2d3
6.44074e-55	-0.457865	0.924	0.939	1.12732e-50	6	Atp2a2
1.28592e-34	-0.458189	0.547	0.701	2.25075e-30	6	Car11
2.26231e-50	-0.458293	0.179	0.505	3.95972e-46	6	Ppp1r7
8.12942e-52	-0.458343	0.115	0.43	1.42289e-47	6	Sh2d5
4.26559e-37	-0.45836	0.451	0.66	7.46607e-33	6	Pnmal2
7.95712e-46	-0.458428	0.507	0.722	1.39273e-41	6	Pdxp
5.40842e-52	-0.458523	0.16	0.492	9.46636e-48	6	Nomo1
3.50017e-36	-0.458742	0.911	0.903	6.12634e-32	6	Tubb2a
1.11529e-48	-0.458778	0.33	0.624	1.9521e-44	6	Trim32
5.7351e-46	-0.458952	0.208	0.519	1.00381e-41	6	Camk2g
1.52741e-46	-0.458981	0.232	0.542	2.67342e-42	6	Baalc
1.18344e-40	-0.459215	0.481	0.685	2.07138e-36	6	Rnf227
5.57131e-55	-0.460426	0.123	0.453	9.75147e-51	6	Rasl10b
1.35035e-57	-0.460719	0.106	0.438	2.36352e-53	6	Srxn1
1.25075e-55	-0.460864	0.229	0.575	2.18918e-51	6	Usp14
8.82081e-58	-0.461737	0.157	0.507	1.54391e-53	6	Rusc1
9.83951e-72	-0.461998	0.975	0.988	1.72221e-67	6	Pgam1
2.97186e-44	-0.462079	0.703	0.805	5.20165e-40	6	Map2
1.4973e-55	-0.46209	0.1	0.424	2.62072e-51	6	Homer1
2.51825e-34	-0.462232	0.96	0.944	4.40768e-30	6	Arpp19
1.81963e-48	-0.462392	0.255	0.566	3.18489e-44	6	Nrcam
1.99466e-56	-0.462882	0.162	0.506	3.49125e-52	6	Ppp2r2b
3.82634e-44	-0.463023	0.462	0.691	6.69725e-40	6	Kifc2
2.8881e-55	-0.463314	0.075	0.389	5.05503e-51	6	Egr3
1.11585e-52	-0.46368	0.16	0.486	1.95306e-48	6	Dtnbp1
1.60622e-56	-0.464338	0.073	0.393	2.81137e-52	6	Stum
6.29228e-59	-0.464524	0.114	0.458	1.10134e-54	6	Chrm1
2.83292e-55	-0.465031	0.832	0.885	4.95845e-51	6	Pja2
8.42606e-58	-0.465495	0.142	0.483	1.47481e-53	6	Grik5
6.60773e-49	-0.465574	0.295	0.599	1.15655e-44	6	Pacsin1
1.05381e-47	-0.465842	0.283	0.595	1.84449e-43	6	Rnf112
1.71278e-51	-0.467175	0.272	0.592	2.99788e-47	6	Chd3
3.5019e-36	-0.46718	0.734	0.795	6.12937e-32	6	Pde2a
9.49624e-60	-0.468089	0.093	0.433	1.66213e-55	6	Scn8a
2.54395e-43	-0.46817	0.369	0.632	4.45268e-39	6	Cdk17
4.73892e-58	-0.46904	0.126	0.469	8.29454e-54	6	B4galnt1
6.91274e-53	-0.469103	0.271	0.6	1.20994e-48	6	Ncs1
2.76502e-54	-0.469399	0.148	0.48	4.83962e-50	6	Arhgap33
2.00046e-54	-0.469781	0.179	0.523	3.5014e-50	6	Sesn3
1.54035e-51	-0.470389	0.16	0.485	2.69608e-47	6	Hrh3
3.47009e-47	-0.47071	0.171	0.481	6.07369e-43	6	Syt13
2.47184e-58	-0.472303	0.146	0.497	4.32645e-54	6	Pclo
2.42765e-54	-0.472338	0.079	0.392	4.24912e-50	6	Rab40b
3.39277e-55	-0.475547	0.134	0.468	5.93836e-51	6	Cadps
1.65359e-60	-0.47582	0.107	0.452	2.89428e-56	6	Unc13a
6.59744e-51	-0.477062	0.078	0.379	1.15475e-46	6	Gucy1a1
1.09021e-48	-0.477313	0.205	0.524	1.9082e-44	6	Ahi1
3.37007e-57	-0.477636	0.101	0.429	5.89863e-53	6	Grin2a
4.60592e-50	-0.477807	0.255	0.569	8.06174e-46	6	Nrxn3
1.31959e-55	-0.478186	0.168	0.515	2.30968e-51	6	Limd2
8.66119e-105	-0.479252	1	1	1.51597e-100	6	Cox7a2
1.07433e-82	-0.47973	0.994	0.999	1.8804e-78	6	Atp5k
4.83454e-41	-0.479789	0.389	0.632	8.46189e-37	6	Bex1
4.75754e-43	-0.479959	0.328	0.605	8.32712e-39	6	Tomm70a
1.36053e-58	-0.480235	0.138	0.483	2.38133e-54	6	Crmp1
9.964e-54	-0.480291	0.09	0.406	1.744e-49	6	Wipf3
6.41502e-59	-0.480656	0.086	0.415	1.12282e-54	6	Kcnh3
3.50477e-64	-0.480789	0.106	0.465	6.1344e-60	6	Asns
1.37639e-48	-0.480938	0.597	0.766	2.40909e-44	6	Grin1
3.12205e-52	-0.48151	0.816	0.871	5.46452e-48	6	Snap47
2.66672e-60	-0.482272	0.082	0.42	4.66756e-56	6	Stk32c
5.59672e-57	-0.48296	0.103	0.43	9.79594e-53	6	Cacna2d1
1.02021e-33	-0.483073	0.235	0.483	1.78568e-29	6	Nptx1
4.23065e-48	-0.483123	0.089	0.378	7.4049e-44	6	Mctp1
5.56661e-63	-0.483166	0.129	0.496	9.74323e-59	6	Habp4
2.88128e-42	-0.483249	0.533	0.711	5.0431e-38	6	Cyp46a1
8.25217e-63	-0.48431	0.142	0.505	1.44438e-58	6	Spryd3
3.68041e-56	-0.484416	0.11	0.439	6.44182e-52	6	Sprn
3.70657e-47	-0.484691	0.468	0.694	6.48761e-43	6	Ckmt1
1.22449e-51	-0.485035	0.115	0.424	2.14322e-47	6	Mpped1
9.94659e-51	-0.485755	0.376	0.655	1.74095e-46	6	Lin7b
2.68789e-56	-0.485816	0.174	0.52	4.70461e-52	6	Slc6a17
4.66877e-43	-0.485911	0.112	0.389	8.17174e-39	6	Rasl10a
8.01467e-54	-0.487931	0.1	0.417	1.40281e-49	6	Sowaha
5.03355e-49	-0.487986	0.325	0.614	8.81023e-45	6	Cacnb3
6.17405e-38	-0.488381	0.79	0.821	1.08064e-33	6	Hpcal4
3.14171e-55	-0.488751	0.184	0.518	5.49894e-51	6	Chga
2.44228e-62	-0.488941	0.17	0.537	4.27473e-58	6	Dzank1
5.14548e-57	-0.489304	0.14	0.479	9.00613e-53	6	Bend6
3.02355e-52	-0.490081	0.734	0.839	5.29212e-48	6	Serp2
8.39463e-60	-0.490328	0.143	0.488	1.46931e-55	6	Negr1
6.11356e-62	-0.49118	0.101	0.445	1.07006e-57	6	Lrrn2
9.07592e-54	-0.491451	0.656	0.805	1.58856e-49	6	Abhd8
3.66374e-56	-0.491695	0.115	0.447	6.41265e-52	6	2010204K13Rik
8.02858e-07	-0.491739	0.788	0.708	0.0140524	6	Sst
1.30606e-59	-0.492159	0.174	0.525	2.28599e-55	6	Madd
3.7745e-29	-0.492167	0.557	0.681	6.60651e-25	6	Rap1gap
2.46118e-64	-0.492858	0.101	0.458	4.3078e-60	6	Unc80
3.50496e-65	-0.492874	0.096	0.459	6.13474e-61	6	Slc2a3
9.90214e-51	-0.493106	0.428	0.692	1.73317e-46	6	Cnih2
4.02244e-52	-0.493634	0.275	0.59	7.04048e-48	6	Slc25a22
6.48667e-43	-0.493744	0.087	0.355	1.13536e-38	6	Slc30a3
8.1542e-57	-0.494321	0.249	0.583	1.42723e-52	6	Necap1
1.97282e-46	-0.494674	0.241	0.534	3.45302e-42	6	Zbtb18
1.61432e-42	-0.494871	0.33	0.588	2.82555e-38	6	Pgm2l1
3.7335e-58	-0.494979	0.156	0.505	6.53475e-54	6	Disp2
1.04354e-48	-0.495069	0.843	0.859	1.82651e-44	6	Dclk1
6.67565e-53	-0.495123	0.286	0.599	1.16844e-48	6	Svop
1.80296e-56	-0.495472	0.311	0.638	3.15572e-52	6	Dbn1
7.99726e-45	-0.495611	0.398	0.651	1.39976e-40	6	Plk2
2.87315e-30	-0.495785	0.575	0.685	5.02887e-26	6	Sv2b
2.72223e-64	-0.497594	0.156	0.524	4.76472e-60	6	Actr3b
8.08954e-51	-0.498569	0.096	0.398	1.41591e-46	6	Bcl11b
1.46552e-41	-0.498883	0.058	0.309	2.56511e-37	6	Drd1
1.0236e-62	-0.499221	0.098	0.447	1.79161e-58	6	Ephx4
7.33225e-63	-0.499631	0.874	0.922	1.28336e-58	6	Atp1a3
2.0515e-57	-0.500147	0.196	0.541	3.59074e-53	6	Gabrg2
5.47485e-62	-0.500286	0.114	0.465	9.58263e-58	6	Dpp10
6.73833e-60	-0.500957	0.106	0.443	1.17941e-55	6	Ina
2.34221e-61	-0.50147	0.1	0.444	4.09957e-57	6	Gpr158
9.9425e-61	-0.502863	0.09	0.426	1.74024e-56	6	Lzts3
2.52962e-47	-0.503105	0.726	0.807	4.42759e-43	6	Rasgrp1
9.29372e-48	-0.50409	0.589	0.753	1.62668e-43	6	Celf4
2.12943e-33	-0.504214	0.379	0.59	3.72714e-29	6	Resp18
4.02262e-62	-0.504966	0.142	0.5	7.0408e-58	6	Rit2
3.05912e-43	-0.505209	0.667	0.77	5.35437e-39	6	Ngef
2.40281e-32	-0.50549	0.782	0.81	4.20563e-28	6	Ttc9b
2.5898e-58	-0.505566	0.317	0.643	4.53293e-54	6	Adgrl1
4.04434e-56	-0.506112	0.862	0.9	7.07881e-52	6	Ap1s1
5.29312e-51	-0.506715	0.552	0.743	9.26454e-47	6	Cdk5r1
3.97295e-49	-0.506876	0.439	0.683	6.95386e-45	6	Dlgap3
2.7347e-64	-0.506973	0.967	0.971	4.78655e-60	6	Clstn1
1.72512e-50	-0.507128	0.484	0.71	3.01948e-46	6	Dmtn
3.93078e-54	-0.507974	0.306	0.616	6.88004e-50	6	Syt5
5.85973e-52	-0.508231	0.751	0.823	1.02563e-47	6	Fabp3
5.98388e-41	-0.508435	0.376	0.612	1.04736e-36	6	Fam131a
2.4828e-64	-0.508573	0.879	0.912	4.34565e-60	6	Ptprn
7.70334e-66	-0.509541	0.132	0.502	1.34832e-61	6	Sptbn4
5.59703e-63	-0.509871	0.876	0.917	9.79648e-59	6	Tsc22d1
7.16953e-65	-0.510813	0.131	0.495	1.25488e-60	6	Dock3
4.321e-59	-0.511247	0.104	0.437	7.56304e-55	6	Pnck
7.62741e-66	-0.511271	0.134	0.5	1.33503e-61	6	Rab15
5.40236e-66	-0.512778	0.148	0.518	9.45574e-62	6	Tmem179
1.66491e-36	-0.513216	0.818	0.819	2.91408e-32	6	Gap43
5.1426e-62	-0.515357	0.26	0.619	9.00109e-58	6	Scn2b
1.07997e-63	-0.516379	0.12	0.481	1.89027e-59	6	Cadm3
5.11373e-58	-0.51699	0.142	0.482	8.95057e-54	6	Ak5
3.76914e-63	-0.5172	0.079	0.423	6.59713e-59	6	Vstm2l
9.61072e-82	-0.517654	0.953	0.979	1.68216e-77	6	Eif4a2
1.47279e-44	-0.518245	0.652	0.764	2.57782e-40	6	Itpr1
2.47951e-64	-0.519224	0.132	0.496	4.33989e-60	6	Hlf
5.71273e-63	-0.519399	0.124	0.482	9.99898e-59	6	Icam5
2.05021e-49	-0.520875	0.247	0.547	3.58849e-45	6	Dlgap1
7.55069e-58	-0.520883	0.286	0.606	1.3216e-53	6	Tceal5
2.94043e-47	-0.521048	0.114	0.409	5.14663e-43	6	Zcchc12
1.24426e-57	-0.521943	0.317	0.637	2.17783e-53	6	Syt4
3.07904e-48	-0.522063	0.608	0.748	5.38924e-44	6	Tmem59l
2.06723e-49	-0.52278	0.669	0.785	3.61828e-45	6	Pcsk2
2.46181e-54	-0.523152	0.373	0.65	4.30891e-50	6	Cbarp
2.75728e-67	-0.523373	0.176	0.555	4.82607e-63	6	Reep2
5.40678e-68	-0.524785	0.148	0.528	9.46349e-64	6	Pnmal1
1.09779e-42	-0.525268	0.44	0.662	1.92147e-38	6	Gnb5
2.10759e-47	-0.525728	0.351	0.615	3.68892e-43	6	Bsn
7.29649e-76	-0.525911	0.974	0.982	1.27711e-71	6	Ndfip1
7.78008e-68	-0.525997	0.123	0.495	1.36175e-63	6	Celf5
1.12567e-69	-0.526116	0.14	0.523	1.97025e-65	6	Clstn3
1.93601e-68	-0.527143	0.151	0.525	3.38859e-64	6	Jph3
2.0002e-60	-0.527161	0.291	0.628	3.50095e-56	6	Tspan13
2.97569e-58	-0.527357	0.098	0.432	5.20835e-54	6	Cpne5
1.30379e-67	-0.528607	0.145	0.523	2.28202e-63	6	Plppr2
2.41447e-66	-0.52893	0.179	0.549	4.22605e-62	6	Reps2
2.53922e-59	-0.529261	0.243	0.585	4.4444e-55	6	Arhgef9
2.91282e-63	-0.529601	0.137	0.491	5.09831e-59	6	Mmp17
2.53544e-68	-0.531178	0.089	0.451	4.43778e-64	6	Erc2
9.71132e-56	-0.531942	0.432	0.695	1.69977e-51	6	Mmd
7.02864e-18	-0.534771	0.652	0.689	1.23022e-13	6	Ppp1r2
4.25772e-75	-0.534856	0.952	0.969	7.45228e-71	6	Sub1
1.88327e-54	-0.534879	0.143	0.477	3.29628e-50	6	Lmo3
1.75648e-69	-0.535021	0.123	0.501	3.07437e-65	6	Sipa1l1
9.29546e-35	-0.535785	0.614	0.711	1.62698e-30	6	Basp1
1.65491e-64	-0.53601	0.1	0.459	2.8966e-60	6	Gabrd
5.69166e-109	-0.536073	0.998	0.998	9.96211e-105	6	Tspan7
6.39949e-66	-0.536869	0.114	0.478	1.1201e-61	6	Kcnj4
3.1923e-108	-0.537482	0.998	0.999	5.58748e-104	6	Dynll1
5.70774e-54	-0.537929	0.157	0.487	9.99026e-50	6	Fxyd2
9.82475e-66	-0.538749	0.114	0.473	1.71963e-61	6	Camkk2
3.9834e-55	-0.540117	0.299	0.609	6.97214e-51	6	Gria1
7.67194e-56	-0.540183	0.588	0.763	1.34282e-51	6	Chst1
1.18723e-53	-0.540994	0.269	0.583	2.07802e-49	6	Nat8l
1.20622e-49	-0.541419	0.143	0.452	2.11125e-45	6	Meis2
2.2868e-68	-0.543594	0.18	0.557	4.00259e-64	6	Scn2a
7.20302e-60	-0.543734	0.252	0.589	1.26075e-55	6	Plcb1
1.9847e-68	-0.543924	0.19	0.567	3.47382e-64	6	Kcnq2
4.10978e-79	-0.544138	0.894	0.937	7.19335e-75	6	Ttc3
3.03882e-61	-0.544815	0.213	0.562	5.31885e-57	6	Kcnab2
5.01884e-68	-0.54491	0.201	0.574	8.78448e-64	6	Rell2
4.58788e-72	-0.5458	0.109	0.491	8.03017e-68	6	Slc4a10
4.45035e-65	-0.545816	0.182	0.544	7.78945e-61	6	Pip5k1c
1.84688e-47	-0.546116	0.084	0.369	3.2326e-43	6	Nrn1
2.17817e-66	-0.546702	0.182	0.545	3.81245e-62	6	Frrs1l
3.97438e-65	-0.547267	0.163	0.532	6.95635e-61	6	Gda
4.34413e-43	-0.547279	0.563	0.722	7.60352e-39	6	Chgb
8.76808e-92	-0.547518	0.984	0.993	1.53468e-87	6	Vamp2
7.52585e-71	-0.547684	0.14	0.521	1.31725e-66	6	Pianp
1.67933e-60	-0.548592	0.253	0.593	2.93933e-56	6	Trnp1
3.25949e-60	-0.549341	0.247	0.584	5.70509e-56	6	C2cd2l
1.89076e-48	-0.549446	0.54	0.722	3.3094e-44	6	Elmod1
2.65283e-63	-0.54988	0.219	0.574	4.64325e-59	6	Myt1l
5.26891e-51	-0.550904	0.753	0.813	9.22217e-47	6	Syp
3.43832e-68	-0.551012	0.165	0.535	6.0181e-64	6	Trim37
6.20582e-176	-0.552742	1	1	1.0862e-171	6	Gapdh
6.44693e-27	-0.553245	0.631	0.686	1.12841e-22	6	Sez6
1.38536e-53	-0.553364	0.185	0.512	2.42479e-49	6	Pde1a
7.03659e-64	-0.553936	0.322	0.644	1.23161e-59	6	Matk
3.7863e-98	-0.556355	0.988	0.993	6.62715e-94	6	Tpi1
6.02566e-48	-0.55701	0.358	0.617	1.05467e-43	6	Kalrn
9.20057e-63	-0.557601	0.841	0.872	1.61038e-58	6	Mapk1
2.96746e-58	-0.559391	0.325	0.634	5.19394e-54	6	Mapk10
2.41834e-64	-0.560341	0.701	0.826	4.23283e-60	6	Gria2
8.35657e-52	-0.56076	0.157	0.468	1.46265e-47	6	Igfbp6
2.33705e-60	-0.56089	0.33	0.641	4.09053e-56	6	Rasgef1a
3.22253e-72	-0.561001	0.162	0.549	5.64039e-68	6	Neurl1a
9.28901e-47	-0.561117	0.781	0.815	1.62585e-42	6	Atp2b1
1.57694e-63	-0.561192	0.838	0.885	2.76012e-59	6	Stxbp1
4.19622e-44	-0.561538	0.297	0.565	7.34465e-40	6	Adcy1
5.54689e-58	-0.561869	0.191	0.52	9.70871e-54	6	Gabbr2
5.07984e-13	-0.564931	0.471	0.55	8.89125e-09	6	Nnat
5.04431e-58	-0.56597	0.073	0.395	8.82906e-54	6	Hap1
1.96757e-67	-0.567074	0.103	0.461	3.44384e-63	6	Egr1
3.43177e-44	-0.567225	0.25	0.525	6.00663e-40	6	Stx1a
1.02554e-58	-0.567856	0.198	0.543	1.795e-54	6	Scg2
1.71023e-63	-0.568701	0.292	0.621	2.99342e-59	6	Phf24
5.20636e-75	-0.569	0.837	0.893	9.11269e-71	6	Mllt11
1.98754e-101	-0.569247	0.986	0.991	3.47879e-97	6	Gpm6a
7.2992e-59	-0.569491	0.3	0.612	1.27758e-54	6	2010300C02Rik
6.08362e-67	-0.569494	0.226	0.586	1.06482e-62	6	Rbfox3
1.78004e-20	-0.569772	0.39	0.528	3.11561e-16	6	Adcy5
1.47898e-74	-0.569929	0.148	0.542	2.58867e-70	6	Myh10
2.08779e-106	-0.570576	0.977	0.996	3.65427e-102	6	Cox7b
7.19848e-58	-0.571065	0.246	0.571	1.25995e-53	6	Nell2
1.76492e-71	-0.571459	0.187	0.567	3.08914e-67	6	Tceal6
1.25212e-43	-0.571854	0.541	0.703	2.19158e-39	6	Lmo4
1.40948e-54	-0.572586	0.756	0.818	2.46701e-50	6	Camkv
3.05817e-71	-0.572826	0.82	0.871	5.35272e-67	6	Got1
4.95134e-74	-0.573233	0.194	0.578	8.66634e-70	6	Gabrb3
9.76602e-118	-0.574399	0.995	0.998	1.70935e-113	6	Pkm
4.16201e-64	-0.575683	0.882	0.906	7.28476e-60	6	Tuba4a
1.04505e-54	-0.575889	0.518	0.732	1.82915e-50	6	Rasgrf1
4.64176e-45	-0.577159	0.843	0.844	8.12448e-41	6	Sncb
2.07015e-71	-0.577695	0.14	0.521	3.62339e-67	6	Mal2
4.24961e-59	-0.578412	0.714	0.813	7.4381e-55	6	Camk2b
1.01464e-69	-0.578712	0.913	0.932	1.77592e-65	6	Ywhag
7.04315e-64	-0.579166	0.249	0.587	1.23276e-59	6	Gucy1b1
1.47365e-68	-0.579254	0.154	0.529	2.57934e-64	6	Plppr4
2.25273e-59	-0.579424	0.714	0.808	3.94295e-55	6	Ptk2b
6.46921e-69	-0.581787	0.191	0.562	1.13231e-64	6	Gria3
7.29793e-33	-0.585618	0.694	0.726	1.27736e-28	6	Gad1
6.08207e-56	-0.585681	0.633	0.769	1.06454e-51	6	Cplx2
1.94219e-47	-0.587726	0.19	0.487	3.39942e-43	6	Necab2
2.63366e-72	-0.588125	0.106	0.484	4.60969e-68	6	Cacng3
8.82519e-53	-0.588291	0.305	0.595	1.54467e-48	6	Nrsn2
1.35462e-87	-0.589018	0.916	0.952	2.371e-83	6	Atp6v1b2
1.81358e-70	-0.589246	0.776	0.852	3.1743e-66	6	Cyfip2
3.21182e-73	-0.590316	0.121	0.503	5.62166e-69	6	Rab3c
9.2204e-61	-0.590796	0.103	0.441	1.61385e-56	6	Cabp1
1.33006e-64	-0.593385	0.188	0.549	2.32801e-60	6	1700037H04Rik
8.13336e-75	-0.595085	0.117	0.509	1.42358e-70	6	Grm5
2.82348e-60	-0.596193	0.756	0.833	4.94194e-56	6	Ddn
1.14465e-75	-0.601062	0.204	0.587	2.00348e-71	6	Cap2
6.46147e-65	-0.60177	0.762	0.844	1.13095e-60	6	Syn2
3.89196e-70	-0.601967	0.17	0.543	6.8121e-66	6	Brinp1
6.84965e-55	-0.602267	0.802	0.828	1.19889e-50	6	Syn1
4.6682e-60	-0.60521	0.168	0.507	8.17076e-56	6	Dgkb
5.52936e-45	-0.605681	0.47	0.66	9.67803e-41	6	Gabra1
1.53045e-52	-0.606071	0.675	0.773	2.67874e-48	6	Baiap2
9.83931e-51	-0.607219	0.084	0.388	1.72217e-46	6	Scn4b
5.03678e-80	-0.60858	0.823	0.882	8.81588e-76	6	Cx3cl1
1.49923e-39	-0.609021	0.501	0.655	2.62409e-35	6	Mef2c
1.39713e-54	-0.609726	0.571	0.736	2.4454e-50	6	Nefl
2.70481e-55	-0.6107	0.291	0.592	4.73423e-51	6	Prkcg
1.17158e-63	-0.612802	0.743	0.825	2.05061e-59	6	Atp2b2
8.98074e-55	-0.615392	0.173	0.496	1.5719e-50	6	Synpr
1.93878e-73	-0.615622	0.908	0.937	3.39345e-69	6	Atp6v1g2
7.8311e-49	-0.616437	0.355	0.606	1.37068e-44	6	Lingo1
4.22064e-42	-0.617679	0.257	0.523	7.38738e-38	6	Cdr1os
7.03292e-106	-0.619181	0.952	0.989	1.23097e-101	6	2900097C17Rik
2.79856e-81	-0.622178	0.118	0.519	4.89833e-77	6	Cnksr2
3.51062e-68	-0.622233	0.277	0.617	6.14463e-64	6	Itpka
1.3724e-77	-0.623095	0.187	0.578	2.40212e-73	6	Rian
8.2682e-72	-0.623952	0.204	0.577	1.44718e-67	6	Rgs7bp
1.21975e-65	-0.624936	0.838	0.886	2.13493e-61	6	Prkar1b
6.73278e-78	-0.62575	0.84	0.884	1.17844e-73	6	Caly
8.71732e-75	-0.626093	0.596	0.788	1.52579e-70	6	Slc12a5
1.02223e-48	-0.626842	0.658	0.761	1.78921e-44	6	Enc1
4.25642e-86	-0.627825	0.872	0.92	7.45001e-82	6	Nsf
4.79015e-35	-0.627912	0.411	0.592	8.3842e-31	6	Gad2
5.39231e-71	-0.628398	0.152	0.524	9.43816e-67	6	AI593442
4.0134e-118	-0.630515	0.981	0.997	7.02465e-114	6	Mdh1
1.00468e-73	-0.631202	0.106	0.489	1.75848e-69	6	Cpne6
3.9916e-75	-0.632574	0.815	0.865	6.9865e-71	6	Prkcb
3.40475e-54	-0.634335	0.177	0.498	5.95934e-50	6	Kcnab1
4.5514e-48	-0.635445	0.314	0.579	7.96632e-44	6	Gnal
8.23792e-42	-0.637343	0.518	0.678	1.44188e-37	6	Rgs4
9.13539e-144	-0.638925	0.991	0.998	1.59897e-139	6	Atpif1
1.30185e-116	-0.640325	0.986	0.995	2.27863e-112	6	Ywhaz
1.54261e-71	-0.640326	0.893	0.914	2.70004e-67	6	Snca
1.57431e-80	-0.640762	0.896	0.936	2.75552e-76	6	Dnm1
6.97385e-52	-0.642469	0.866	0.859	1.22063e-47	6	Stmn2
2.28629e-84	-0.643292	0.879	0.932	4.00169e-80	6	Syt1
1.8311e-50	-0.643501	0.067	0.358	3.20497e-46	6	Pdyn
2.80665e-34	-0.645827	0.663	0.725	4.91247e-30	6	Ptpn5
2.91451e-100	-0.645915	0.924	0.968	5.10127e-96	6	Nptn
4.62478e-64	-0.646451	0.173	0.524	8.09475e-60	6	Tesc
[truncated: 69 more rows]

## Sheet: 7
p_val	avg_log2FC	pct.1	pct.2	p_val_adj	cluster	gene
0	1.37187	0.837	0.186	0	7	Ighm
8.38257e-230	1.16326	0.928	0.439	1.4672e-225	7	Vxn
1.10797e-190	1.04845	0.98	0.799	1.93928e-186	7	Ttc9b
3.87971e-208	1.02445	0.768	0.272	6.79065e-204	7	Rprm
3.46089e-194	1.01308	0.907	0.444	6.0576e-190	7	Nptx1
1.63172e-155	0.926469	1	0.721	2.856e-151	7	Slc17a7
4.94194e-252	0.887906	0.689	0.171	8.64987e-248	7	Trbc2
2.16143e-149	0.873669	0.938	0.615	3.78316e-145	7	Diras2
4.76571e-159	0.776533	0.719	0.268	8.34142e-155	7	Wwox
2.95137e-137	0.774734	1	0.958	5.16579e-133	7	Nrgn
1.25734e-127	0.763352	0.966	0.721	2.20072e-123	7	Fxyd7
1.40488e-139	0.754184	0.754	0.327	2.45896e-135	7	Necab3
6.72572e-116	0.739603	0.872	0.532	1.1772e-111	7	Adcy1
6.93141e-144	0.735015	1	0.944	1.2132e-139	7	Stmn1
5.90034e-161	0.712028	1	0.998	1.03274e-156	7	Snap25
3.97815e-111	0.699063	0.854	0.481	6.96296e-107	7	Dkk3
2.26111e-108	0.686858	0.891	0.567	3.95761e-104	7	Cryab
1.13112e-96	0.686304	0.904	0.635	1.9798e-92	7	Slc24a2
1.47834e-108	0.680755	0.998	0.829	2.58753e-104	7	Olfm1
3.42376e-120	0.666294	0.992	0.932	5.99261e-116	7	Atp6v1g2
1.06244e-118	0.658752	0.767	0.351	1.8596e-114	7	Rasl10a
3.87229e-100	0.657898	0.953	0.793	6.77767e-96	7	Ccl27a
1.86983e-106	0.654443	1	0.857	3.27276e-102	7	Vsnl1
2.24323e-122	0.6544	0.743	0.32	3.92632e-118	7	Tbr1
2.87408e-94	0.650474	0.9	0.575	5.0305e-90	7	Ncald
1.03276e-142	0.645919	0.599	0.194	1.80764e-138	7	Myl4
1.38852e-94	0.636347	0.852	0.51	2.43032e-90	7	Efhd2
4.04252e-81	0.62706	1	0.83	7.07562e-77	7	Cck
4.12366e-97	0.593789	0.997	0.946	7.21764e-93	7	1110008P14Rik
1.40214e-94	0.576074	0.981	0.9	2.45417e-90	7	Tuba4a
7.81954e-77	0.571215	0.913	0.702	1.36865e-72	7	Sh3gl2
3.23534e-77	0.552944	0.762	0.431	5.66282e-73	7	Rph3a
9.80655e-97	0.55145	0.998	0.964	1.71644e-92	7	Gng3
5.92464e-63	0.550146	0.857	0.607	1.03699e-58	7	Id2
1.66186e-71	0.549402	0.751	0.456	2.90875e-67	7	Mmp17
2.99834e-77	0.536071	0.966	0.818	5.24799e-73	7	Syn1
1.3612e-96	0.525727	1	0.995	2.38251e-92	7	Tmsb10
2.60306e-103	0.518047	1	0.99	4.55614e-99	7	Ywhah
5.07221e-67	0.510941	0.79	0.478	8.87788e-63	7	Pde1a
1.88936e-84	0.508436	0.994	0.951	3.30694e-80	7	Ypel3
1.23971e-50	0.504441	0.673	0.415	2.16986e-46	7	Nefm
4.53808e-78	0.500652	1	0.914	7.943e-74	7	Pcp4
1.85476e-58	0.498974	0.886	0.667	3.24639e-54	7	Sv2b
1.37735e-55	0.482278	0.865	0.645	2.41078e-51	7	Tmem132a
6.78559e-89	0.479739	0.529	0.206	1.18768e-84	7	Ipcef1
4.09975e-53	0.473526	0.754	0.495	7.17579e-49	7	Ube2ql1
8.0451e-64	0.472172	0.961	0.802	1.40813e-59	7	Scn1b
1.21919e-68	0.468903	0.995	0.955	2.13395e-64	7	Ctxn1
1.12631e-63	0.466848	0.683	0.38	1.97139e-59	7	Ier5
1.48789e-51	0.466828	0.904	0.754	2.60425e-47	7	Cplx2
2.03685e-72	0.464748	0.523	0.226	3.5651e-68	7	Hs3st4
4.84481e-51	0.458992	0.747	0.488	8.47987e-47	7	Camk2g
5.20851e-87	0.453132	1	0.995	9.11646e-83	7	Stmn3
1.49666e-59	0.449934	0.955	0.863	2.61961e-55	7	Gde1
1.93366e-52	0.447707	0.854	0.666	3.38449e-48	7	Pfkp
1.51264e-45	0.430037	0.879	0.696	2.64757e-41	7	Basp1
3.14691e-55	0.423183	0.974	0.905	5.50804e-51	7	Apbb1
1.55106e-40	0.418245	0.666	0.442	2.71482e-36	7	Lpgat1
5.61109e-41	0.417302	0.771	0.587	9.82108e-37	7	Rprml
1.17581e-48	0.416488	0.939	0.852	2.05802e-44	7	Rab6a
6.28184e-42	0.416203	0.865	0.686	1.09951e-37	7	Nsmf
2.13707e-73	0.415543	0.481	0.191	3.74051e-69	7	Gm11549
1.71225e-47	0.408148	0.974	0.853	2.99695e-43	7	Stmn2
6.16351e-49	0.407356	0.725	0.436	1.0788e-44	7	Igfbp6
5.6447e-39	0.400783	0.793	0.592	9.87992e-35	7	Kalrn
1.17347e-47	0.400375	0.963	0.886	2.05392e-43	7	Mllt11
1.14987e-55	0.397276	0.995	0.962	2.01262e-51	7	Rtn4
9.44509e-42	0.390484	0.868	0.704	1.65317e-37	7	Chgb
1.02283e-43	0.387695	0.88	0.706	1.79025e-39	7	Syngr1
6.18587e-57	0.385521	0.509	0.238	1.08271e-52	7	Igsf21
1.34086e-39	0.384731	0.712	0.473	2.3469e-35	7	Khdrbs3
6.84013e-44	0.382686	0.677	0.408	1.19723e-39	7	Cabp1
4.33762e-37	0.381959	0.731	0.496	7.59214e-33	7	Cdr1os
5.12053e-37	0.379922	0.638	0.42	8.96246e-33	7	Ogfrl1
3.97887e-33	0.376196	0.841	0.673	6.96421e-29	7	Tmem151a
2.67971e-50	0.375077	1	0.953	4.69029e-46	7	Gnas
3.7541e-56	0.373763	0.504	0.233	6.57081e-52	7	Gfra2
8.81458e-50	0.373334	0.583	0.314	1.54282e-45	7	Rasl11b
3.15239e-57	0.368063	0.994	0.983	5.51763e-53	7	Atp6v1e1
2.26562e-39	0.366417	0.953	0.857	3.96552e-35	7	Prkcb
9.89105e-46	0.366134	0.529	0.279	1.73123e-41	7	Fhl2
1.21976e-46	0.365133	0.991	0.927	2.13495e-42	7	Ywhag
1.66466e-33	0.364569	0.627	0.411	2.91366e-29	7	Lynx1
6.38699e-52	0.362805	0.462	0.213	1.11792e-47	7	Hs3st2
4.64605e-34	0.362756	0.885	0.802	8.13198e-30	7	Npdc1
1.19149e-53	0.361579	0.998	0.993	2.08546e-49	7	Snrpn
2.6493e-32	0.360854	0.796	0.627	4.63707e-28	7	Sept8
1.07276e-45	0.360737	0.459	0.225	1.87765e-41	7	Neurod2
9.82933e-32	0.360442	0.826	0.691	1.72043e-27	7	Rap1gds1
5.24688e-42	0.356748	0.599	0.341	9.18362e-38	7	Igfbp4
1.31136e-32	0.356715	0.894	0.772	2.29528e-28	7	Pcsk2
2.07412e-33	0.352161	0.908	0.782	3.63034e-29	7	Tubb4b
1.83294e-31	0.351245	0.687	0.486	3.2082e-27	7	Shisa4
7.52655e-36	0.35035	0.935	0.834	1.31737e-31	7	Ensa
1.17869e-39	0.349959	0.96	0.878	2.06307e-35	7	Stxbp1
4.33711e-47	0.348277	1	0.969	7.59125e-43	7	Clstn1
2.07311e-31	0.347563	0.678	0.474	3.62857e-27	7	St3gal5
4.61413e-42	0.345837	0.991	0.948	8.07612e-38	7	Thy1
5.96438e-36	0.345451	0.509	0.29	1.04395e-31	7	Rab26
2.48824e-32	0.344373	0.793	0.577	4.35517e-28	7	Osbpl1a
2.36692e-40	0.344092	0.978	0.885	4.14282e-36	7	Tagln3
1.10764e-34	0.335416	0.98	0.909	1.93871e-30	7	Snca
2.78068e-36	0.331045	0.918	0.765	4.86703e-32	7	Tubb4a
8.18668e-26	0.330526	0.855	0.77	1.43291e-21	7	Kifap3
3.16299e-26	0.329201	0.914	0.814	5.53619e-22	7	Hpcal4
9.45752e-32	0.329173	0.678	0.452	1.65535e-27	7	Syt13
1.04183e-26	0.32748	0.816	0.671	1.82351e-22	7	Kifc2
1.82638e-32	0.326205	0.946	0.864	3.19671e-28	7	Got1
2.54898e-38	0.326155	0.476	0.255	4.46148e-34	7	Etl4
1.89426e-47	0.322826	0.997	0.992	3.31552e-43	7	Vamp2
4.4294e-37	0.322787	0.972	0.86	7.75277e-33	7	Kif5a
5.70086e-33	0.322438	0.942	0.879	9.97821e-29	7	Atp6v0e2
3.61621e-31	0.322356	0.79	0.595	6.32946e-27	7	Rapgef4
2.09786e-24	0.322019	0.756	0.591	3.67188e-20	7	Bsn
9.96279e-29	0.320809	0.96	0.906	1.74379e-24	7	Eno1
1.0786e-36	0.320019	0.988	0.931	1.88788e-32	7	Dnm1
4.75404e-27	0.31986	0.715	0.533	8.32099e-23	7	Kcnab2
1.73499e-29	0.318648	0.737	0.53	3.03675e-25	7	Gria3
3.28558e-39	0.318139	0.453	0.234	5.75075e-35	7	Tmem178
3.99014e-28	0.31784	0.711	0.514	6.98395e-24	7	Pip5k1c
5.26574e-25	0.31665	0.762	0.609	9.21662e-21	7	Mapk10
9.62725e-31	0.313951	0.631	0.416	1.68506e-26	7	Ephx4
2.7613e-30	0.310329	0.565	0.357	4.83309e-26	7	Atrnl1
2.33539e-27	0.309684	0.737	0.556	4.08763e-23	7	Spock1
1.33065e-25	0.308069	0.65	0.461	2.32904e-21	7	Kcna6
1.36243e-43	0.306137	1	0.993	2.38466e-39	7	Tpi1
1.49002e-28	0.305616	0.921	0.823	2.60799e-24	7	Ndrg3
1.27235e-37	0.303921	0.611	0.338	2.22699e-33	7	Nrn1
7.14462e-26	0.302397	0.608	0.414	1.25052e-21	7	Ina
6.48086e-27	0.301889	0.614	0.406	1.13434e-22	7	Gng2
2.49636e-29	0.301772	0.958	0.927	4.36939e-25	7	Pgk1
3.23196e-25	0.298885	0.804	0.631	5.65691e-21	7	Ly6e
4.72533e-29	0.298849	0.964	0.878	8.27075e-25	7	Prkar1b
7.23548e-24	0.298267	0.897	0.829	1.26643e-19	7	Clip3
3.81644e-35	0.29797	0.502	0.277	6.67991e-31	7	Hapln4
6.41494e-26	0.297607	0.666	0.473	1.12281e-21	7	Kcnk1
1.26749e-25	0.297418	0.969	0.907	2.21849e-21	7	Cplx1
5.939e-22	0.296643	0.663	0.497	1.0395e-17	7	Fdft1
1.15257e-29	0.296513	0.551	0.344	2.01734e-25	7	Asap1
5.42417e-23	0.296407	0.841	0.723	9.49392e-19	7	Snap91
1.42279e-29	0.296258	0.46	0.264	2.49032e-25	7	Sytl2
2.67954e-20	0.295644	0.815	0.699	4.69e-16	7	Napb
4.71836e-50	0.294914	1	0.998	8.25854e-46	7	Uchl1
9.11305e-22	0.294756	0.677	0.511	1.59506e-17	7	Klhdc3
3.4245e-28	0.29436	0.401	0.223	5.9939e-24	7	Grik3
9.7237e-39	0.293707	0.378	0.176	1.70194e-34	7	B3galt2
1.44808e-26	0.293411	0.701	0.491	2.53457e-22	7	Gabbr2
1.59294e-22	0.292273	0.719	0.557	2.78812e-18	7	Nat8l
1.78553e-32	0.292079	0.414	0.22	3.12521e-28	7	Garnl3
2.41765e-25	0.291124	0.546	0.358	4.23162e-21	7	Rap1gap2
2.88561e-26	0.290434	0.698	0.493	5.05068e-22	7	Tspan5
1.02134e-20	0.287527	0.834	0.721	1.78765e-16	7	Nefl
1.54809e-23	0.287003	0.63	0.443	2.70963e-19	7	Camkk2
4.75304e-23	0.286384	0.827	0.674	8.31925e-19	7	Hk1
3.77068e-28	0.286087	0.939	0.865	6.59981e-24	7	Map1lc3b
5.00301e-29	0.285131	0.428	0.24	8.75677e-25	7	Stac2
1.42664e-20	0.284839	0.778	0.644	2.49705e-16	7	Gls
6.85319e-27	0.283995	0.932	0.85	1.19951e-22	7	Sept7
3.52674e-22	0.283571	0.734	0.565	6.17285e-18	7	Pgm2l1
2.36575e-31	0.283008	0.992	0.976	4.14078e-27	7	Rtn3
2.93548e-29	0.282395	0.426	0.239	5.13797e-25	7	Clstn2
1.3139e-28	0.281632	0.467	0.275	2.29972e-24	7	Prickle1
1.34572e-20	0.281352	0.871	0.789	2.35541e-16	7	Atp6v1c1
1.00505e-25	0.281277	0.723	0.498	1.75914e-21	7	Stx1a
1.38593e-27	0.281089	0.963	0.912	2.4258e-23	7	Tcf25
2.85328e-19	0.278546	0.837	0.781	4.9941e-15	7	Dync1h1
8.11815e-25	0.278079	0.938	0.838	1.42092e-20	7	Sncb
2.97925e-22	0.277797	0.526	0.354	5.21459e-18	7	Fam163b
1.29061e-17	0.275863	0.641	0.498	2.25895e-13	7	Madd
2.07809e-20	0.274792	0.737	0.573	3.63728e-16	7	Oxr1
1.09139e-89	0.274229	1	0.931	1.91026e-85	7	Mbp
7.81e-19	0.273887	0.723	0.569	1.36698e-14	7	Nkiras1
4.34337e-20	0.272788	0.742	0.605	7.60221e-16	7	Arhgef4
2.94049e-21	0.271306	0.544	0.374	5.14674e-17	7	Pcdh7
2.06363e-20	0.270928	0.607	0.439	3.61197e-16	7	Ccdc12
7.53963e-23	0.270124	0.647	0.453	1.31966e-18	7	Ak5
5.45452e-22	0.270006	0.593	0.411	9.54705e-18	7	Sprn
1.8823e-48	0.268906	1	1	3.29459e-44	7	Atp6v0c
4.77563e-25	0.268399	0.549	0.358	8.35878e-21	7	Gpd1
4.57324e-18	0.268062	0.872	0.802	8.00455e-14	7	Dctn2
2.6362e-34	0.267701	0.703	0.448	4.61415e-30	7	Pvalb
9.74643e-22	0.266409	0.481	0.315	1.70592e-17	7	Fam131b
5.69093e-19	0.266346	0.771	0.654	9.96083e-15	7	Stx1b
4.24949e-20	0.265844	0.876	0.808	7.43789e-16	7	Prelid1
4.94937e-26	0.264827	0.899	0.747	8.66289e-22	7	Enc1
8.2597e-18	0.264793	0.82	0.714	1.4457e-13	7	Emc4
1.27261e-22	0.264692	0.894	0.76	2.22746e-18	7	Sptbn2
6.90562e-20	0.26395	0.687	0.517	1.20869e-15	7	Amph
4.50507e-23	0.263467	0.659	0.468	7.88522e-19	7	Cadm4
3.75934e-22	0.262805	0.482	0.312	6.57997e-18	7	Ephb6
2.22115e-18	0.260784	0.835	0.739	3.88768e-14	7	Mapre3
4.03713e-31	0.2584	0.944	0.877	7.06619e-27	7	Atp1a1
1.14753e-21	0.25722	0.663	0.49	2.00853e-17	7	Psmb10
1.41177e-17	0.256676	0.54	0.388	2.47102e-13	7	Fut9
2.02819e-14	0.255636	0.586	0.465	3.54994e-10	7	Pfkl
1.10064e-25	0.255443	0.997	0.971	1.92645e-21	7	Chn1
1.48005e-19	0.255106	0.552	0.382	2.59054e-15	7	Pls3
1.23763e-19	0.253905	0.891	0.815	2.16623e-15	7	Fabp3
1.23295e-27	0.252209	0.42	0.235	2.15804e-23	7	Tmem151b
1.1095e-16	0.251895	0.683	0.537	1.94195e-12	7	Camta2
3.52407e-24	0.251088	0.417	0.245	6.16817e-20	7	Thrsp
3.65151e-20	0.250166	0.911	0.856	6.39124e-16	7	Higd1a
6.02299e-18	0.25006	0.487	0.334	1.0542e-13	7	Dpy19l1
1.65337e-21	-0.250309	0.048	0.199	2.8939e-17	7	Rem2
6.94081e-14	-0.251419	0.376	0.512	1.21485e-09	7	Sesn3
1.35107e-14	-0.253085	0.33	0.471	2.36477e-10	7	Tafa5
6.25445e-13	-0.25334	0.291	0.416	1.09472e-08	7	Cyld
1.63581e-11	-0.253843	0.14	0.252	2.86317e-07	7	Vim
5.2789e-11	-0.254745	0.479	0.582	9.23966e-07	7	Bcan
2.59868e-14	-0.25649	0.316	0.45	4.54848e-10	7	Ybx1
1.31865e-35	-0.25769	1	1	2.30803e-31	7	Fau
7.83252e-22	-0.257875	0.059	0.215	1.37093e-17	7	Plppr1
4.71627e-15	-0.258351	0.238	0.382	8.25489e-11	7	Tmem91
1.9158e-11	-0.258991	0.526	0.623	3.35323e-07	7	Slc6a1
4.27636e-15	-0.259405	0.908	0.932	7.48492e-11	7	H3f3a
2.23605e-20	-0.259587	0.114	0.276	3.91377e-16	7	Plxnd1
2.79274e-15	-0.259957	0.204	0.344	4.88814e-11	7	Akap5
1.64881e-15	-0.262407	0.333	0.476	2.88592e-11	7	Dtnbp1
2.53371e-20	-0.263545	0.064	0.213	4.43476e-16	7	Rbp1
1.33972e-23	-0.264012	0.05	0.212	2.34492e-19	7	Htr2c
1.55439e-13	-0.265807	0.198	0.328	2.72065e-09	7	Rasgrf2
1.72271e-13	-0.266577	0.306	0.436	3.01526e-09	7	2010204K13Rik
1.76488e-17	-0.266684	0.135	0.284	3.08906e-13	7	Ankrd63
3.53063e-11	-0.26688	0.684	0.773	6.17966e-07	7	Gstm1
1.40383e-13	-0.267503	0.616	0.712	2.45712e-09	7	Ntrk2
3.18713e-23	-0.267521	0.056	0.219	5.57843e-19	7	Tafa2
1.6613e-12	-0.268131	0.395	0.51	2.90778e-08	7	AI593442
1.10969e-12	-0.268567	0.698	0.782	1.94228e-08	7	Map2k1
4.80432e-18	-0.271012	0.798	0.878	8.40901e-14	7	Sem1
7.39191e-28	-0.272414	0.995	0.999	1.29381e-23	7	Actb
2.95864e-24	-0.272482	0.054	0.222	5.17851e-20	7	Sv2c
5.43575e-14	-0.275737	1	0.989	9.5142e-10	7	Slc1a2
2.55016e-19	-0.277298	0.009	0.129	4.46355e-15	7	Nts
2.1771e-13	-0.278116	0.759	0.827	3.81057e-09	7	Nrsn1
6.49617e-26	-0.278328	0.037	0.206	1.13702e-21	7	Rarb
5.44696e-19	-0.278352	0.222	0.388	9.53381e-15	7	Dbpht2
1.43895e-18	-0.27871	0.137	0.291	2.51859e-14	7	Lingo3
1.43418e-13	-0.281262	0.132	0.259	2.51025e-09	7	Crip1
6.07393e-16	-0.283595	0.236	0.387	1.06312e-11	7	Efnb3
4.83945e-19	-0.286044	0.717	0.823	8.47049e-15	7	Ttyh1
5.21711e-16	-0.286191	0.258	0.405	9.13151e-12	7	Osbpl8
3.84581e-17	-0.286492	0.274	0.428	6.73133e-13	7	Pnck
1.04055e-11	-0.288594	0.421	0.541	1.82128e-07	7	Sparc
3.8378e-16	-0.288668	0.285	0.426	6.7173e-12	7	Rgs2
5.65775e-09	-0.289918	0.649	0.7	9.90276e-05	7	Selenop
1.61145e-16	-0.291529	0.272	0.422	2.82051e-12	7	Cpne5
1.57889e-13	-0.294953	0.515	0.623	2.76353e-09	7	Plpp3
1.93048e-15	-0.295715	0.434	0.564	3.37893e-11	7	Hmgn1
8.79288e-08	-0.296558	0.757	0.8	0.00153902	7	Atp1a2
3.06928e-26	-0.297101	0.062	0.242	5.37217e-22	7	Foxo1
5.19244e-16	-0.298586	0.706	0.796	9.08832e-12	7	Pde2a
3.74852e-15	-0.29915	0.781	0.832	6.56103e-11	7	Ddn
1.02119e-25	-0.30036	0.067	0.246	1.78739e-21	7	Vat1l
3.73146e-15	-0.300551	0.487	0.602	6.53118e-11	7	2010300C02Rik
7.86594e-14	-0.302691	0.603	0.694	1.37678e-09	7	Gng5
4.32298e-19	-0.308475	0.168	0.33	7.56651e-15	7	Lypd1
4.96794e-27	-0.310772	0.033	0.205	8.69539e-23	7	Gpr6
2.2352e-17	-0.310894	0.35	0.496	3.91227e-13	7	Ablim2
4.55175e-22	-0.313856	0.306	0.492	7.96693e-18	7	Rab3c
1.86854e-14	-0.314572	0.523	0.63	3.27051e-10	7	Phactr1
5.16779e-15	-0.317748	0.498	0.62	9.04519e-11	7	Mfge8
1.76531e-40	-0.319312	1	1	3.08983e-36	7	Eef1a1
1.25857e-25	-0.320698	0.098	0.283	2.20288e-21	7	Klhl13
8.18908e-09	-0.323145	0.992	0.973	0.000143334	7	Camk2n1
6.88054e-09	-0.324402	0.611	0.64	0.00012043	7	Kcnip2
8.98375e-19	-0.324501	0.924	0.958	1.57243e-14	7	Meg3
3.31645e-19	-0.328784	0.983	0.983	5.80479e-15	7	Fkbp1a
1.27401e-23	-0.329466	0.198	0.384	2.22991e-19	7	Bcr
1.30297e-17	-0.329523	0.309	0.46	2.28058e-13	7	2900052N01Rik
1.05629e-16	-0.331903	0.614	0.718	1.84883e-12	7	Elmod1
3.52657e-26	-0.335105	0.137	0.332	6.17256e-22	7	Strn
7.89114e-22	-0.335511	0.207	0.381	1.38119e-17	7	Cacna2d3
1.8232e-20	-0.335763	0.426	0.574	3.19115e-16	7	C2cd2l
5.04826e-10	-0.342613	0.65	0.685	8.83597e-06	7	Sez6
2.74751e-16	-0.344496	0.401	0.532	4.80896e-12	7	Scg2
1.81111e-22	-0.346802	0.131	0.304	3.16998e-18	7	Strip2
2.04616e-28	-0.347567	0.998	0.995	3.58139e-24	7	Ndrg4
4.12974e-23	-0.350267	0.409	0.578	7.22828e-19	7	Gucy1b1
3.52541e-23	-0.35031	0.191	0.372	6.17053e-19	7	Gucy1a1
1.71347e-28	-0.356829	0.205	0.416	2.99908e-24	7	Vstm2l
1.7205e-25	-0.358013	0.801	0.886	3.01139e-21	7	Caly
2.38048e-07	-0.363286	0.179	0.263	0.00416655	7	Mgp
1.01341e-19	-0.365099	0.885	0.912	1.77378e-15	7	Ly6h
2.64385e-10	-0.366383	0.286	0.376	4.62752e-06	7	Scn4b
4.2483e-22	-0.369166	0.736	0.829	7.4358e-18	7	Nsg1
5.53396e-28	-0.369569	0.205	0.41	9.6861e-24	7	Sowaha
2.2662e-23	-0.372362	0.645	0.785	3.96653e-19	7	Gaa
3.92567e-19	-0.373539	0.627	0.744	6.8711e-15	7	Slc1a3
1.18107e-14	-0.374454	0.421	0.526	2.06722e-10	7	St8sia3
1.95568e-24	-0.377186	0.451	0.616	3.42303e-20	7	Serpine2
1.68453e-19	-0.384796	0.291	0.443	2.94843e-15	7	Meis2
2.16938e-28	-0.386272	0.426	0.616	3.79707e-24	7	Timp2
1.53409e-29	-0.387866	0.286	0.5	2.68512e-25	7	Grm5
3.15186e-18	-0.394457	0.97	0.972	5.51671e-14	7	Clu
1.35593e-26	-0.394507	0.533	0.692	2.37328e-22	7	Marcks
1.76109e-34	-0.403127	0.034	0.242	3.08243e-30	7	Syndig1l
2.06816e-26	-0.403973	0.159	0.351	3.61991e-22	7	Rasgrp2
3.13814e-25	-0.404956	0.199	0.388	5.49269e-21	7	Hap1
1.08193e-31	-0.405558	0.054	0.257	1.8937e-27	7	Drd2
1.75274e-17	-0.406154	0.266	0.418	3.06782e-13	7	Id3
1.60723e-18	-0.416186	0.574	0.675	2.81313e-14	7	Rgs4
1.41237e-35	-0.416642	0.034	0.248	2.47208e-31	7	Lrrc10b
1.63763e-31	-0.434448	0.701	0.84	2.86635e-27	7	Ptn
2.53915e-22	-0.440741	0.585	0.679	4.44428e-18	7	Rap1gap
8.77358e-33	-0.447282	0.179	0.401	1.53564e-28	7	Id4
5.23322e-38	-0.448476	0.047	0.275	9.15971e-34	7	Rxrg
1.3837e-16	-0.46516	0.91	0.913	2.4219e-12	7	Dbi
1.96151e-32	-0.466717	0.095	0.306	3.43323e-28	7	Drd1
1.07385e-36	-0.474587	0.047	0.268	1.87957e-32	7	Adora2a
1.81602e-22	-0.475095	0.336	0.489	3.17857e-18	7	Kcnab1
1.74778e-34	-0.478726	0.266	0.491	3.05915e-30	7	Alcam
6.43524e-34	-0.485177	0.283	0.5	1.12636e-29	7	Dgkb
3.67223e-24	-0.486083	0.358	0.529	6.4275e-20	7	S100a6
2.44326e-35	-0.491266	0.249	0.491	4.27643e-31	7	Synpr
3.73164e-27	-0.4931	0.303	0.482	6.53149e-23	7	Tmem158
1.94329e-26	-0.498147	0.613	0.768	3.40134e-22	7	Mt2
1.60873e-35	-0.499207	0.384	0.591	2.81576e-31	7	Nrsn2
3.39724e-38	-0.502514	0.481	0.681	5.9462e-34	7	Abat
7.5848e-27	-0.508687	0.414	0.573	1.32757e-22	7	Gnal
1.26417e-43	-0.509185	0.429	0.661	2.21268e-39	7	Pnmal2
1.15301e-43	-0.544955	0.143	0.408	2.01811e-39	7	Zcchc12
8.18438e-86	-0.546123	1	1	1.43251e-81	7	Cst3
2.97724e-60	-0.567984	1	0.998	5.21107e-56	7	Mt1
8.32389e-36	-0.573025	0.353	0.559	1.45693e-31	7	Slc32a1
1.16305e-14	-0.579426	0.737	0.794	2.03569e-10	7	Malat1
1.23655e-31	-0.582504	0.3	0.506	2.16433e-27	7	Lamp5
2.01867e-37	-0.587399	0.118	0.355	3.53328e-33	7	Pdyn
3.35235e-29	-0.595596	0.356	0.533	5.86762e-25	7	Spock3
1.12037e-41	-0.604783	0.537	0.735	1.96099e-37	7	Gad1
7.12397e-34	-0.611425	0.577	0.73	1.24691e-29	7	Ptpn5
7.32667e-66	-0.616105	0.994	0.996	1.28239e-61	7	Apoe
6.46996e-23	-0.636109	0.126	0.293	1.13244e-18	7	Cartpt
1.33577e-31	-0.641466	0.549	0.695	2.33799e-27	7	Ppp1r2
1.64226e-46	-0.642297	0.224	0.485	2.87444e-42	7	Necab2
3.82697e-68	-0.644801	0.799	0.924	6.69835e-64	7	Nsg2
6.35916e-45	-0.649335	0.267	0.526	1.11304e-40	7	Calb1
2.50769e-16	-0.661094	0.414	0.539	4.38921e-12	7	Lars2
3.74372e-25	-0.689577	0.383	0.53	6.55264e-21	7	Crym
1.81743e-30	-0.703849	0.362	0.529	3.18105e-26	7	Rasd2
1.63472e-49	-0.733628	0.355	0.595	2.86126e-45	7	Gad2
1.44281e-59	-0.764435	0.152	0.467	2.52535e-55	7	Wfs1
1.60074e-37	-0.769302	0.188	0.407	2.80177e-33	7	Rgs9
4.64697e-71	-0.824223	1	1	8.13359e-67	7	Bc1
9.07364e-45	-0.83648	0.313	0.533	1.58816e-40	7	Adcy5
1.02837e-37	-0.853234	0.495	0.64	1.79996e-33	7	Pcp4l1
6.26493e-59	-0.892546	0.193	0.486	1.09655e-54	7	Gng7
1.00572e-49	-0.898373	0.309	0.559	1.76032e-45	7	Nnat
9.08422e-34	-0.9789	0.599	0.715	1.59001e-29	7	Pde1b
7.63108e-54	-1.03761	0.163	0.444	1.33567e-49	7	Pde10a
5.3907e-67	-1.09642	0.65	0.817	9.43534e-63	7	Arpp21
6.9575e-18	-1.13496	0.687	0.695	1.21777e-13	7	Ppp1r1b
2.41139e-23	-1.17648	0.995	0.988	4.22066e-19	7	Gm42418
9.30257e-73	-1.34122	0.194	0.524	1.62823e-68	7	Gpr88
3.06105e-58	-1.53997	0.313	0.568	5.35776e-54	7	Tac1
4.29416e-74	-2.13641	0.369	0.638	7.51607e-70	7	Penk

## Sheet: 8
p_val	avg_log2FC	pct.1	pct.2	p_val_adj	cluster	gene
1.63633e-161	1.1621	1	0.831	2.86408e-157	8	Cck
2.38059e-126	0.872936	0.998	0.724	4.16674e-122	8	Slc17a7
9.77389e-163	0.849465	0.359	0.06	1.71072e-158	8	Nr4a2
1.75863e-148	0.826367	0.995	0.899	3.07813e-144	8	Tubb2a
2.23099e-124	0.818583	0.889	0.495	3.9049e-120	8	Fxyd6
1.02241e-126	0.757425	0.911	0.444	1.78952e-122	8	Vxn
1.26907e-115	0.755968	0.958	0.693	2.22126e-111	8	Basp1
2.50712e-98	0.715862	1	0.831	4.38821e-94	8	Olfm1
2.37418e-99	0.700274	0.958	0.665	4.15553e-95	8	Sv2b
2.78071e-83	0.684029	0.889	0.578	4.86708e-79	8	Lingo1
6.06957e-108	0.676115	1	0.945	1.06236e-103	8	Stmn1
1.46605e-83	0.660381	0.94	0.702	2.56603e-79	8	Sh3gl2
5.27607e-84	0.657223	0.917	0.683	9.23471e-80	8	Lmo4
6.54464e-90	0.65582	0.88	0.559	1.14551e-85	8	Pgm2l1
7.52549e-81	0.650772	0.956	0.833	1.31719e-76	8	Syn2
4.42793e-92	0.647668	0.993	0.853	7.75021e-88	8	Stmn2
4.20596e-87	0.642428	0.911	0.577	7.36168e-83	8	Ncald
2.95202e-88	0.640006	0.985	0.909	5.16691e-84	8	Snca
2.41042e-82	0.638932	0.831	0.486	4.21896e-78	8	Dkk3
1.72739e-133	0.624541	0.615	0.194	3.02346e-129	8	Neurod6
3.57996e-81	0.616812	0.951	0.746	6.26601e-77	8	Enc1
1.28885e-96	0.612395	0.666	0.275	2.25588e-92	8	Wwox
1.88737e-75	0.603696	0.869	0.561	3.30346e-71	8	Prkcg
9.89607e-60	0.586698	0.708	0.403	1.73211e-55	8	Gng2
5.18921e-68	0.572175	0.938	0.724	9.08268e-64	8	Fxyd7
2.96511e-123	0.570183	1	0.998	5.18983e-119	8	Uchl1
7.42447e-112	0.564692	0.639	0.233	1.29951e-107	8	Cnih3
2.86617e-73	0.564623	0.973	0.811	5.01666e-69	8	Gap43
1.84855e-65	0.56061	0.831	0.56	3.23551e-61	8	Slc25a22
9.12874e-96	0.54909	0.592	0.226	1.5978e-91	8	Doc2a
6.0246e-71	0.544402	0.976	0.819	1.05449e-66	8	Syn1
1.19726e-65	0.541682	0.766	0.449	2.09556e-61	8	Ak5
3.08247e-69	0.533407	0.966	0.781	5.39524e-65	8	Tubb4b
7.10633e-67	0.531662	0.808	0.479	1.24382e-62	8	Pde1a
1.6233e-94	0.529205	0.441	0.132	2.84126e-90	8	Fezf2
7.44192e-68	0.527054	0.94	0.637	1.30256e-63	8	Nptxr
2.21899e-63	0.525858	0.808	0.526	3.8839e-59	8	Arhgdig
4.71063e-73	0.519572	0.993	0.928	8.24501e-69	8	Ywhag
8.28011e-64	0.510041	0.655	0.328	1.44927e-59	8	Tbr1
8.44709e-65	0.505126	0.987	0.837	1.47849e-60	8	Sncb
3.29862e-83	0.504179	0.998	0.984	5.77357e-79	8	Zwint
4.36948e-106	0.503257	1	0.998	7.64791e-102	8	Rtn1
1.36671e-82	0.502812	0.623	0.254	2.39215e-78	8	Ccn3
3.82254e-118	0.501636	0.374	0.081	6.6906e-114	8	Grp
4.96969e-88	0.500769	1	0.995	8.69844e-84	8	Tmsb10
8.2407e-74	0.499008	1	0.954	1.44237e-69	8	Tuba1b
1.17256e-55	0.494397	0.69	0.393	2.05233e-51	8	Mpped1
1.39286e-108	0.493555	1	1	2.43792e-104	8	Atp6v0c
6.61298e-79	0.492408	0.577	0.237	1.15747e-74	8	Igsf21
1.48961e-33	0.491871	0.581	0.373	2.60727e-29	8	Sccpdh
7.322e-55	0.491146	0.917	0.705	1.28157e-50	8	Syngr1
1.23151e-55	0.485797	0.951	0.813	2.15551e-51	8	Hpcal4
6.37733e-62	0.484865	0.973	0.883	1.11622e-57	8	Ldha
1.53094e-65	0.483407	0.985	0.885	2.6796e-61	8	Tagln3
4.03619e-72	0.481543	1	0.954	7.06455e-68	8	Gnas
2.41891e-60	0.480717	0.793	0.471	4.23382e-56	8	Khdrbs3
4.54811e-70	0.478443	1	0.964	7.96056e-66	8	Gng3
4.58409e-51	0.476773	0.844	0.587	8.02354e-47	8	Fam131a
6.34219e-53	0.476586	0.76	0.455	1.11007e-48	8	Nptx1
3.88421e-95	0.472808	1	0.996	6.79854e-91	8	Tuba1a
4.03386e-51	0.472641	0.849	0.588	7.06046e-47	8	Bsn
6.55555e-47	0.458981	0.639	0.379	1.14742e-42	8	Pls3
6.69453e-50	0.458926	0.773	0.489	1.17174e-45	8	Gabbr2
4.83552e-101	0.458271	1	0.999	8.46361e-97	8	Dynll1
4.29892e-54	0.456438	0.996	0.858	7.52439e-50	8	Vsnl1
5.7808e-51	0.454616	0.946	0.803	1.01181e-46	8	Syp
3.42251e-41	0.452514	0.417	0.199	5.99041e-37	8	Rgs12
2.39903e-48	0.451113	0.833	0.57	4.19902e-44	8	Oxr1
7.16683e-48	0.450493	0.777	0.505	1.25441e-43	8	Zbtb18
3.85316e-45	0.443829	0.858	0.641	6.74418e-41	8	Gls
7.51673e-55	0.438812	0.623	0.317	1.31565e-50	8	Atp2b4
2.818e-44	0.436531	0.637	0.361	4.93234e-40	8	Rasl10a
1.04046e-51	0.433445	0.964	0.886	1.82112e-47	8	Mllt11
8.26005e-43	0.433407	0.784	0.497	1.44576e-38	8	Stx1a
6.18214e-32	0.431965	0.691	0.486	1.08206e-27	8	Dner
2.56184e-88	0.430798	0.506	0.171	4.48398e-84	8	B3galt2
6.19352e-49	0.427958	0.78	0.496	1.08405e-44	8	Ube2ql1
2.45428e-47	0.427557	0.962	0.847	4.29572e-43	8	Map1lc3a
5.40046e-104	0.425529	0.417	0.108	9.45243e-100	8	C1ql3
2.10295e-52	0.425485	0.996	0.947	3.68079e-48	8	1110008P14Rik
7.61287e-56	0.424651	0.993	0.948	1.33248e-51	8	Atp6v1b2
5.88634e-57	0.423127	0.991	0.931	1.03029e-52	8	Dnm1
7.27685e-107	0.420863	0.434	0.114	1.27367e-102	8	Prss12
3.4179e-38	0.417653	0.871	0.701	5.98235e-34	8	Synj1
2.91758e-49	0.417619	0.51	0.244	5.10664e-45	8	Galnt9
6.65138e-42	0.416603	0.871	0.674	1.16419e-37	8	Hk1
2.47417e-53	0.415923	0.989	0.926	4.33054e-49	8	Syt1
1.22204e-51	0.414924	0.987	0.915	2.13894e-47	8	Ap2s1
6.6486e-47	0.412772	0.982	0.883	1.16371e-42	8	Gng13
4.17868e-48	0.412026	0.985	0.914	7.31395e-44	8	Nsf
7.96085e-58	0.411862	0.998	0.96	1.39339e-53	8	Tubb5
1.10481e-40	0.411334	0.902	0.746	1.93374e-36	8	Atp6v1a
6.91039e-41	0.406279	0.755	0.515	1.20953e-36	8	Amph
7.88693e-35	0.404433	0.92	0.796	1.38045e-30	8	Ccl27a
2.32058e-12	0.403333	0.592	0.473	4.06172e-08	8	Synpr
4.43372e-46	0.402904	0.593	0.323	7.76034e-42	8	Chl1
1.95539e-41	0.402537	0.666	0.409	3.42251e-37	8	Cnrip1
4.53007e-44	0.402437	0.969	0.879	7.92899e-40	8	Prkar1b
3.82477e-56	0.399503	1	0.985	6.69449e-52	8	Hsp90aa1
1.30149e-66	0.398207	0.525	0.212	2.27799e-62	8	Hs3st2
9.2883e-44	0.397292	0.446	0.204	1.62573e-39	8	Myl4
1.31228e-42	0.397237	0.677	0.409	2.29688e-38	8	Sprn
6.78414e-51	0.396725	0.564	0.279	1.18743e-46	8	Fhl2
2.28613e-111	0.395123	0.39	0.091	4.00142e-107	8	Sstr2
4.74263e-43	0.392976	0.809	0.517	8.30103e-39	8	Dlgap1
3.40823e-32	0.390553	0.684	0.457	5.96543e-28	8	Cpne6
1.51958e-34	0.389173	0.809	0.624	2.65973e-30	8	Diras2
1.70794e-43	0.388863	0.958	0.861	2.98941e-39	8	Map1b
1.8545e-37	0.388253	0.893	0.722	3.24593e-33	8	Snap91
2.78729e-84	0.388223	1	1	4.8786e-80	8	Aldoa
2.08083e-27	0.386539	0.672	0.473	3.64208e-23	8	Rab3c
9.03031e-58	0.386413	1	0.995	1.58058e-53	8	Stmn3
4.18263e-45	0.384312	0.987	0.933	7.32085e-41	8	Atp6v1g2
2.77787e-48	0.380742	1	0.978	4.8621e-44	8	Ap2m1
1.74146e-43	0.379956	0.984	0.905	3.04808e-39	8	Apbb1
4.0793e-36	0.379651	0.944	0.802	7.13999e-32	8	Ttc9b
1.04074e-35	0.379109	0.766	0.543	1.8216e-31	8	Nell2
1.10274e-44	0.378685	0.998	0.955	1.93013e-40	8	Ctxn1
4.15264e-37	0.374596	0.86	0.668	7.26836e-33	8	Pfkp
1.03784e-67	0.374474	0.309	0.086	1.81654e-63	8	Cort
1.9015e-52	0.373138	0.475	0.207	3.3282e-48	8	Ldb2
7.11211e-36	0.372283	0.76	0.529	1.24483e-31	8	Dnajc6
5.62353e-56	0.367465	1	0.99	9.84286e-52	8	Ywhah
3.26533e-39	0.366735	0.623	0.363	5.71531e-35	8	Stum
1.87629e-37	0.364602	0.74	0.485	3.28406e-33	8	Shisa4
2.94605e-34	0.36103	0.648	0.418	5.15648e-30	8	Schip1
1.75536e-77	0.360991	0.392	0.119	3.07241e-73	8	Gm2694
6.22974e-32	0.360748	0.672	0.449	1.09039e-27	8	Flot1
3.13458e-52	0.35954	0.472	0.2	5.48646e-48	8	Syt17
3.5783e-37	0.357619	0.59	0.338	6.26309e-33	8	Kcnmb4
3.19587e-31	0.357072	0.864	0.698	5.59373e-27	8	Napb
2.67939e-38	0.356945	0.962	0.852	4.68974e-34	8	Rab6a
9.21089e-29	0.356781	0.374	0.191	1.61218e-24	8	Gnb4
3.27013e-33	0.355531	0.918	0.775	5.7237e-29	8	Acot7
3.91164e-30	0.355498	0.677	0.467	6.84655e-26	8	Slc39a10
3.03159e-34	0.354166	0.969	0.863	5.30619e-30	8	Snap47
2.63441e-37	0.35378	0.624	0.363	4.611e-33	8	Ppm1e
5.45695e-39	0.352399	0.548	0.299	9.5513e-35	8	Kcnf1
4.59415e-33	0.348656	0.907	0.795	8.04114e-29	8	Rnf14
1.26011e-51	0.347293	0.421	0.169	2.20557e-47	8	Dkkl1
1.89583e-42	0.344209	0.528	0.265	3.31827e-38	8	Rtn4r
2.67693e-29	0.342786	0.77	0.587	4.68543e-25	8	Eid1
2.99568e-44	0.341993	1	0.988	5.24335e-40	8	Prnp
1.17181e-29	0.341747	0.829	0.649	2.05102e-25	8	AI413582
1.32721e-38	0.33915	0.984	0.966	2.32301e-34	8	Hsbp1
5.81281e-31	0.338171	0.826	0.626	1.01742e-26	8	Sept3
2.48655e-33	0.334963	0.819	0.574	4.35221e-29	8	Serpini1
2.23271e-33	0.334789	0.613	0.371	3.90791e-29	8	Cdk14
1.43344e-26	0.334731	0.737	0.54	2.50895e-22	8	Nrcam
1.28931e-50	0.332798	0.439	0.184	2.25668e-46	8	Gabra5
4.95846e-32	0.330253	0.672	0.432	8.67879e-28	8	Coro1a
2.38063e-31	0.329941	0.964	0.906	4.16682e-27	8	Eno1
1.43926e-23	0.329769	0.65	0.462	2.51914e-19	8	Kcna6
3.50613e-27	0.327947	0.448	0.256	6.13677e-23	8	Etv1
2.16202e-34	0.32779	0.461	0.237	3.78419e-30	8	Gfra2
2.6863e-33	0.327632	0.606	0.359	4.70183e-29	8	Slc8a1
3.56707e-42	0.327393	0.475	0.229	6.24345e-38	8	St8sia5
8.73505e-47	0.326429	0.448	0.197	1.5289e-42	8	Adgra1
2.57377e-25	0.324842	0.826	0.649	4.50487e-21	8	Tmem132a
1.78891e-46	0.322889	1	0.992	3.13112e-42	8	Vamp2
7.42222e-34	0.322531	0.987	0.963	1.29911e-29	8	Nme1
2.16313e-29	0.322329	0.944	0.857	3.78612e-25	8	Tubb3
4.73607e-42	0.321903	0.477	0.226	8.28954e-38	8	Neurod2
3.81278e-33	0.321384	0.989	0.948	6.67351e-29	8	Thy1
2.27109e-48	0.32043	0.437	0.186	3.97508e-44	8	Spon1
3.57322e-23	0.320211	0.764	0.612	6.25422e-19	8	Syt4
6.16197e-86	0.319588	1	1	1.07853e-81	8	Tmsb4x
1.75726e-48	0.318683	0.425	0.175	3.07573e-44	8	Slc5a5
7.86111e-26	0.318515	0.84	0.68	1.37593e-21	8	Rheb
3.16134e-33	0.318029	0.537	0.301	5.53329e-29	8	Tspan17
2.56656e-62	0.315567	0.35	0.112	4.49225e-58	8	Tox
5.67807e-27	0.315388	0.543	0.332	9.93832e-23	8	Dpy19l1
1.93124e-35	0.31503	0.991	0.951	3.38025e-31	8	Klc1
1.23152e-25	0.314459	0.682	0.477	2.15552e-21	8	Disp2
2.62415e-31	0.313074	0.495	0.276	4.59305e-27	8	Elavl4
2.90182e-28	0.311153	0.946	0.855	5.07906e-24	8	Atp6v0d1
2.21409e-101	0.309675	0.278	0.052	3.87533e-97	8	Rspo2
1.81617e-30	0.30956	0.978	0.901	3.17884e-26	8	Tuba4a
1.07793e-22	0.308788	0.73	0.562	1.88671e-18	8	Snx10
1.89479e-24	0.308729	0.731	0.519	3.31645e-20	8	Efhd2
2.49766e-25	0.307563	0.918	0.797	4.37166e-21	8	Rasgrp1
3.41407e-31	0.307225	1	0.98	5.97565e-27	8	Ndfip1
2.48284e-22	0.307025	0.791	0.63	4.34571e-18	8	Syngr3
4.29062e-28	0.306366	0.635	0.412	7.50988e-24	8	Ssbp3
6.8475e-43	0.304845	0.387	0.164	1.19852e-38	8	Wnt7b
5.35882e-39	0.304158	1	0.992	9.37954e-35	8	Rab3a
9.7982e-35	0.303462	1	0.976	1.71498e-30	8	Rtn3
2.46144e-46	0.300108	0.396	0.161	4.30825e-42	8	Cdk18
4.39633e-33	0.299918	1	0.958	7.6949e-29	8	Nrgn
8.77063e-24	0.29924	0.849	0.705	1.53512e-19	8	Sst
5.85577e-46	0.299134	0.392	0.159	1.02494e-41	8	Satb2
9.71882e-34	0.298491	0.465	0.242	1.70109e-29	8	1700001L19Rik
3.98066e-31	0.298123	0.996	0.977	6.96735e-27	8	Serinc1
1.76322e-25	0.295241	0.936	0.846	3.08617e-21	8	Pld3
1.29466e-35	0.293968	0.399	0.186	2.26604e-31	8	Cpne4
1.08806e-27	0.292522	0.483	0.279	1.90443e-23	8	Cib2
1.05485e-16	0.292474	0.782	0.677	1.84631e-12	8	Ckmt1
1.41947e-27	0.291919	0.494	0.288	2.48449e-23	8	Rap2a
8.27035e-21	0.291128	0.828	0.69	1.44756e-16	8	Rnf11
7.55538e-25	0.291012	0.853	0.637	1.32242e-20	8	Mef2c
3.7901e-31	0.290823	0.608	0.341	6.63382e-27	8	Nrn1
2.73716e-23	0.290822	0.764	0.587	4.79085e-19	8	Smim13
3.1612e-29	0.290727	0.512	0.292	5.53304e-25	8	Rab26
1.66113e-37	0.290673	1	0.993	2.90747e-33	8	Tpi1
2.38485e-34	0.290296	0.443	0.223	4.1742e-30	8	Grik3
1.19007e-33	0.289225	0.996	0.991	2.08298e-29	8	Gpm6a
1.13248e-21	0.289223	0.65	0.463	1.98218e-17	8	Pfkl
2.04217e-26	0.288896	0.789	0.584	3.5744e-22	8	Psd3
1.14578e-22	0.288801	0.967	0.946	2.00546e-18	8	Rnasek
1.50458e-26	0.288396	0.955	0.879	2.63346e-22	8	Stxbp1
2.82014e-23	0.287599	0.606	0.404	4.9361e-19	8	Camk1
4.24215e-29	0.286849	0.479	0.266	7.42504e-25	8	Etv5
1.62902e-21	0.286523	0.69	0.503	2.85127e-17	8	Pcdh10
6.484e-27	0.286162	0.497	0.291	1.13489e-22	8	Rasal1
7.8512e-21	0.284497	0.715	0.549	1.3742e-16	8	Usp14
1.79168e-52	0.284477	0.303	0.098	3.13597e-48	8	Galnt14
1.34096e-24	0.284335	0.679	0.454	2.34709e-20	8	Syt13
2.28388e-21	0.283087	0.635	0.453	3.99747e-17	8	Dync1i1
9.31805e-26	0.282686	0.461	0.265	1.63094e-21	8	Epha5
8.47538e-23	0.282515	0.699	0.502	1.48345e-18	8	Gda
1.13455e-23	0.282293	0.947	0.873	1.9858e-19	8	Hcfc1r1
1.96355e-45	0.282132	0.318	0.116	3.43681e-41	8	Gm19410
2.59366e-20	0.281567	0.731	0.55	4.53969e-16	8	Ap2a2
1.46308e-47	0.28065	0.332	0.12	2.56083e-43	8	Cpne7
1.22931e-21	0.280086	0.864	0.706	2.15165e-17	8	Chgb
1.44066e-36	0.279879	0.377	0.169	2.52159e-32	8	Cacna1g
2.62343e-24	0.279176	0.675	0.462	4.5918e-20	8	Mmp17
6.6753e-14	0.278054	0.53	0.396	1.16838e-09	8	Stk32c
2.04493e-25	0.27731	0.993	0.947	3.57924e-21	8	Thra
8.26348e-22	0.276541	0.889	0.789	1.44636e-17	8	Atp6v1c1
6.35486e-35	0.275807	0.379	0.174	1.11229e-30	8	Sobp
1.44343e-24	0.275466	0.623	0.419	2.52643e-20	8	Smap1
1.14912e-20	0.274787	0.887	0.78	2.0113e-16	8	Arl6ip1
8.87744e-28	0.272791	0.459	0.252	1.55382e-23	8	Miat
2.70331e-19	0.272636	0.552	0.382	4.73159e-15	8	Large1
1.39762e-22	0.271935	0.69	0.491	2.44625e-18	8	Mal2
2.18832e-22	0.271868	0.935	0.835	3.83021e-18	8	Ensa
6.57285e-32	0.271723	0.492	0.259	1.15045e-27	8	Nr2f1
8.93135e-20	0.271537	0.713	0.54	1.56325e-15	8	Hmgcs1
5.06593e-63	0.271391	1	1	8.86689e-59	8	Ppia
6.80849e-38	0.271144	0.374	0.162	1.19169e-33	8	Slc6a7
8.33127e-51	0.271027	0.299	0.098	1.45822e-46	8	Ptpru
6.05529e-25	0.270573	0.517	0.312	1.05986e-20	8	Ephb6
3.00138e-22	0.270542	0.958	0.899	5.25332e-18	8	Ywhab
1.06258e-45	0.27022	0.336	0.124	1.85984e-41	8	9130024F11Rik
2.79135e-20	0.27	0.871	0.738	4.8857e-16	8	Celf4
6.28283e-17	0.269958	0.742	0.61	1.09968e-12	8	Atxn10
1.70998e-34	0.269616	1	0.998	2.99299e-30	8	Hsp90ab1
1.09877e-124	0.26842	0.227	0.029	1.92317e-120	8	Rxfp1
1.80444e-20	0.26785	0.644	0.461	3.15831e-16	8	Slc4a10
1.39878e-18	0.267776	0.873	0.757	2.44828e-14	8	Morf4l2
6.93012e-20	0.266718	0.459	0.289	1.21298e-15	8	Bok
2.10835e-18	0.266545	0.599	0.425	3.69024e-14	8	Fdps
2.05478e-18	0.265761	0.661	0.495	3.59649e-14	8	Plppr2
1.17301e-19	0.265459	0.848	0.689	2.05311e-15	8	Nsmf
8.26539e-21	0.265044	0.929	0.814	1.44669e-16	8	Fabp3
2.23517e-17	0.263221	0.826	0.674	3.91222e-13	8	Mmd
1.38753e-17	0.262797	0.726	0.558	2.42859e-13	8	Spock1
3.00353e-23	0.261981	0.494	0.296	5.25708e-19	8	Mical2
3.41005e-20	0.259328	0.962	0.907	5.96861e-16	8	Ptprn
2.94651e-19	0.259191	0.966	0.923	5.15727e-15	8	Brk1
1.51391e-29	0.258565	0.441	0.228	2.64979e-25	8	Cadps2
1.26099e-32	0.256776	0.434	0.216	2.20712e-28	8	Rac3
3.17178e-16	0.256136	0.929	0.844	5.55156e-12	8	Gnao1
6.55479e-30	0.25613	0.345	0.161	1.14728e-25	8	Islr2
1.38654e-29	0.25502	0.421	0.214	2.42686e-25	8	Ipcef1
6.60988e-27	0.254858	0.403	0.212	1.15693e-22	8	Grk3
3.07619e-34	0.253393	1	0.998	5.38426e-30	8	Cfl1
3.53352e-19	0.253236	0.457	0.288	6.18472e-15	8	Sulf2
2.94629e-39	0.252729	1	0.998	5.15689e-35	8	Snap25
5.75591e-30	0.252232	0.379	0.184	1.00746e-25	8	Cckbr
2.34774e-21	0.251904	0.45	0.272	4.10926e-17	8	Hmgcr
6.45128e-15	0.251859	0.764	0.614	1.12917e-10	8	Id2
1.44177e-09	-0.251019	0.51	0.594	2.52354e-05	8	Dbp
7.47954e-07	-0.252562	0.483	0.57	0.0130914	8	Tyrobp
9.9093e-11	-0.252976	0.243	0.368	1.73442e-06	8	Gucy1a1
8.06025e-15	-0.253713	0.976	0.988	1.41079e-10	8	Uba52
2.20519e-12	-0.25476	0.211	0.343	3.85974e-08	8	Akap5
5.70892e-10	-0.254864	0.708	0.762	9.99233e-06	8	Rhob
7.65722e-15	-0.254998	0.109	0.251	1.34024e-10	8	Gpr83
4.46967e-10	-0.255552	0.771	0.81	7.82326e-06	8	Arpc1a
7.4118e-11	-0.258106	0.757	0.824	1.29729e-06	8	Atp2b2
1.67154e-13	-0.258738	0.973	0.979	2.9257e-09	8	Aldoc
1.35595e-05	-0.259394	0.29	0.367	0.237332	8	Ndrg1
1.27235e-08	-0.259625	0.358	0.46	0.000222699	8	Rnf13
9.02795e-08	-0.259913	0.236	0.33	0.00158016	8	Igfbp5
3.31937e-06	-0.261462	0.156	0.232	0.0580989	8	C4b
7.24827e-11	-0.26181	0.26	0.377	1.26866e-06	8	Cacna2d3
5.6955e-15	-0.26357	0.162	0.309	9.96883e-11	8	Clip4
2.79019e-16	-0.264353	0.163	0.32	4.88367e-12	8	Zfp467
1.48155e-11	-0.265281	0.138	0.259	2.59315e-07	8	Gpr37
6.79615e-13	-0.266748	0.249	0.389	1.18953e-08	8	Ppp1r16b
4.02416e-11	-0.266987	0.113	0.227	7.04348e-07	8	Ermn
1.53936e-10	-0.267107	0.383	0.493	2.69435e-06	8	Ablim2
1.26345e-10	-0.268452	0.768	0.836	2.21142e-06	8	Ptn
2.29676e-09	-0.270914	0.265	0.374	4.02002e-05	8	Cmtm5
6.38209e-16	-0.271061	0.122	0.275	1.11706e-11	8	Zbtb20
8.06554e-10	-0.271636	0.37	0.483	1.41171e-05	8	Cd63
8.16237e-10	-0.271775	0.205	0.318	1.42866e-05	8	Gng11
9.60982e-11	-0.272979	0.84	0.877	1.68201e-06	8	Cd81
3.44578e-08	-0.273933	0.437	0.524	0.000603115	8	Hmgn2
2.19761e-21	-0.274374	0.987	0.992	3.84648e-17	8	Chchd10
1.86141e-14	-0.276317	0.267	0.417	3.25802e-10	8	Cyld
3.99641e-15	-0.277294	1	0.995	6.99492e-11	8	Ndrg4
2.11234e-14	-0.277512	0.991	0.991	3.69723e-10	8	Ncdn
7.89828e-12	-0.278927	0.755	0.81	1.38244e-07	8	Camk2b
1.58263e-06	-0.279017	0.465	0.537	0.0277008	8	C1qb
3.89766e-13	-0.279599	0.995	0.989	6.82208e-09	8	Slc1a2
1.8846e-11	-0.279966	0.403	0.524	3.29861e-07	8	Npc2
1.11058e-15	-0.280235	0.829	0.895	1.94386e-11	8	Slc25a5
5.45095e-10	-0.28105	0.644	0.742	9.5408e-06	8	Slc1a3
1.40439e-17	-0.282226	0.882	0.929	2.4581e-13	8	Rtl8a
5.51389e-23	-0.283014	0.045	0.221	9.65096e-19	8	Sv2c
2.83023e-09	-0.283342	0.955	0.944	4.95375e-05	8	Arpp19
2.40089e-08	-0.283377	0.77	0.768	0.000420227	8	Baiap2
2.30197e-12	-0.283608	0.976	0.984	4.02915e-08	8	Fkbp1a
1.18526e-14	-0.284396	0.198	0.346	2.07456e-10	8	Foxp1
1.12939e-19	-0.284932	0.047	0.203	1.97677e-15	8	Gpr6
1.75904e-13	-0.286789	0.23	0.375	3.07885e-09	8	Plaat3
3.13627e-11	-0.28745	0.626	0.696	5.48941e-07	8	Car11
4.27975e-12	-0.287829	0.557	0.665	7.49085e-08	8	Gpr37l1
4.80821e-13	-0.288158	0.269	0.403	8.41581e-09	8	Osbpl8
1.3974e-07	-0.289345	0.425	0.51	0.00244587	8	C1qa
1.19525e-09	-0.289685	0.341	0.46	2.09205e-05	8	Cxcl14
6.40512e-10	-0.29011	0.554	0.634	1.12109e-05	8	Ivns1abp
0.000125886	-0.290566	0.706	0.682	1	8	Sez6
7.9378e-07	-0.292014	0.465	0.523	0.0138935	8	St8sia3
2.39134e-18	-0.293849	0.125	0.291	4.18556e-14	8	Chn2
5.20694e-07	-0.295121	0.241	0.33	0.0091137	8	Tspan2
2.4265e-17	-0.29528	0.857	0.914	4.2471e-13	8	Eef1b2
7.42321e-14	-0.296639	0.887	0.917	1.29928e-09	8	Ppp1ca
3.56789e-14	-0.296997	0.597	0.708	6.24488e-10	8	Pantr1
9.49508e-16	-0.298076	0.276	0.428	1.66192e-11	8	Slmap
3.76389e-13	-0.298793	0.457	0.579	6.58794e-09	8	Mlc1
3.21084e-12	-0.301494	0.641	0.716	5.61993e-08	8	Elmod1
1.15587e-19	-0.304467	0.935	0.959	2.02313e-15	8	Ddx5
3.52745e-10	-0.305338	0.503	0.583	6.17409e-06	8	Nrsn2
1.43847e-13	-0.306043	0.465	0.589	2.51776e-09	8	S100a16
2.09344e-14	-0.306345	0.376	0.515	3.66414e-10	8	S100a13
8.43639e-14	-0.306737	0.459	0.582	1.47662e-09	8	Bcan
1.30622e-19	-0.307086	0.111	0.281	2.28627e-15	8	Klhl13
5.70639e-14	-0.307096	0.377	0.51	9.98789e-10	8	AI593442
2.59179e-11	-0.308378	0.546	0.628	4.53641e-07	8	Phactr1
1.59423e-20	-0.308608	0.107	0.284	2.79038e-16	8	Ankrd63
1.76326e-13	-0.3114	0.201	0.344	3.08623e-09	8	Bcas1
4.3982e-23	-0.311616	0.853	0.937	7.69817e-19	8	Mpc1
2.82704e-16	-0.312233	0.505	0.633	4.94817e-12	8	Ubl3
8.31104e-14	-0.312946	0.686	0.769	1.45468e-09	8	Ngef
8.72562e-13	-0.313959	0.506	0.622	1.52724e-08	8	Plpp3
7.06322e-16	-0.317223	0.252	0.406	1.23628e-11	8	Ano3
1.65265e-17	-0.322325	0.655	0.753	2.89263e-13	8	Snhg8
8.08153e-16	-0.324953	0.699	0.786	1.41451e-11	8	Mrpl52
2.15021e-18	-0.326178	0.793	0.871	3.76352e-14	8	H3f3b
2.16248e-19	-0.327681	0.858	0.931	3.78499e-15	8	Gpm6b
7.65991e-16	-0.32941	0.123	0.27	1.34071e-11	8	Rxrg
1.70482e-15	-0.330252	0.917	0.924	2.98395e-11	8	Fbxl16
2.73755e-18	-0.331818	0.849	0.912	4.79153e-14	8	Ndrg2
1.03304e-24	-0.332031	0.093	0.292	1.80813e-20	8	Lingo3
2.40017e-13	-0.333253	0.367	0.494	4.20102e-09	8	Dgkb
1.02841e-16	-0.337765	0.448	0.589	1.80002e-12	8	Fam107a
2.88516e-16	-0.340542	0.486	0.613	5.04989e-12	8	Serpine2
1.1965e-10	-0.343895	0.323	0.442	2.09423e-06	8	Pacs2
6.20495e-20	-0.343965	0.289	0.465	1.08605e-15	8	Rnd2
5.91179e-17	-0.345996	0.421	0.563	1.03474e-12	8	Hmgn1
1.15736e-21	-0.348368	0.216	0.408	2.02573e-17	8	Sowaha
1.11423e-23	-0.34979	0.172	0.375	1.95023e-19	8	Ap1s2
8.25259e-19	-0.355319	0.477	0.625	1.44445e-14	8	Slc6a1
6.68228e-19	-0.359953	0.759	0.828	1.1696e-14	8	Nsg1
5.48887e-11	-0.363726	0.249	0.367	9.60717e-07	8	Ppp1r14a
6.84768e-30	-0.367056	0.967	0.987	1.19855e-25	8	Gas5
3.04668e-30	-0.367514	0.993	0.997	5.3326e-26	8	Ftl1
7.07367e-17	-0.36952	0.564	0.658	1.2381e-12	8	Ppp1r9a
5.00413e-39	-0.373134	0.962	0.991	8.75873e-35	8	Ldhb
6.8689e-15	-0.374824	0.864	0.913	1.20226e-10	8	Cplx1
1.59495e-40	-0.375725	0.998	1	2.79164e-36	8	Tpt1
6.47829e-16	-0.378053	0.25	0.4	1.1339e-11	8	Zcchc12
3.38116e-15	-0.378431	0.962	0.972	5.91805e-11	8	Clu
1.53222e-10	-0.378646	0.426	0.524	2.68185e-06	8	S100a6
6.8488e-26	-0.379005	0.049	0.24	1.19875e-21	8	Syndig1l
1.17147e-19	-0.380696	0.679	0.773	2.05042e-15	8	Gstm1
1.89551e-26	-0.382864	0.688	0.816	3.31771e-22	8	Ramp1
6.99913e-26	-0.384372	0.053	0.245	1.22506e-21	8	Lrrc10b
9.20599e-20	-0.387245	0.568	0.695	1.61132e-15	8	Gng5
3.9346e-25	-0.391334	0.064	0.255	6.88673e-21	8	Drd2
4.37167e-24	-0.391654	0.608	0.769	7.65174e-20	8	Cplx2
1.33078e-23	-0.392463	0.392	0.577	2.32926e-19	8	Hist1h2bc
6.72014e-14	-0.394849	0.279	0.416	1.17623e-09	8	Id3
5.61276e-23	-0.396127	0.65	0.773	9.82401e-19	8	S100a1
3.90948e-22	-0.401002	0.278	0.472	6.84276e-18	8	Sgk1
9.13256e-24	-0.40105	0.196	0.398	1.59847e-19	8	Id4
5.60819e-11	-0.407281	0.205	0.324	9.81601e-07	8	Opalin
2.33951e-29	-0.412412	0.22	0.451	4.09485e-25	8	Gabrd
3.44933e-16	-0.415761	0.583	0.687	6.03736e-12	8	Qk
9.37345e-25	-0.419647	0.31	0.509	1.64064e-20	8	Rgs10
1.50749e-15	-0.421761	0.352	0.487	2.63855e-11	8	Kcnab1
9.80548e-46	-0.423855	1	1	1.71625e-41	8	Cst3
3.48148e-23	-0.424387	0.978	0.976	6.09364e-19	8	Scd2
6.73159e-19	-0.424847	0.793	0.866	1.17823e-14	8	Glul
4.43263e-25	-0.426312	0.149	0.35	7.75843e-21	8	Rasgrp2
2.1798e-33	-0.427176	0.964	0.981	3.81531e-29	8	Itm2c
4.28152e-15	-0.428472	0.39	0.518	7.49395e-11	8	Calb1
5.71577e-14	-0.430878	0.238	0.382	1.00043e-09	8	Pllp
9.02065e-24	-0.431048	0.113	0.304	1.57888e-19	8	Drd1
2.8299e-29	-0.43192	0.14	0.366	4.95317e-25	8	Carhsp1
4.13218e-22	-0.438661	0.265	0.443	7.23256e-18	8	Meis2
1.04078e-06	-0.439171	0.243	0.316	0.0182168	8	Gfap
1.67911e-15	-0.440049	0.285	0.438	2.93895e-11	8	Gatm
2.29788e-17	-0.446171	0.566	0.674	4.02198e-13	8	Rgs4
1.39258e-18	-0.448708	0.356	0.52	2.43744e-14	8	Enpp2
1.6953e-21	-0.450032	0.688	0.787	2.96728e-17	8	Prdx6
9.68478e-21	-0.452197	0.583	0.678	1.69513e-16	8	Rap1gap
6.16327e-13	-0.459859	0.218	0.348	1.07876e-08	8	Mog
1.12126e-26	-0.462161	0.283	0.488	1.96255e-22	8	Alcam
1.93675e-26	-0.466282	0.853	0.925	3.38989e-22	8	Ptma
4.16733e-32	-0.473114	0.044	0.266	7.29408e-28	8	Adora2a
7.67872e-38	-0.473683	0.053	0.307	1.34401e-33	8	Strip2
3.55367e-06	-0.475066	0.399	0.465	0.0621998	8	Pvalb
4.34122e-40	-0.47528	0.86	0.934	7.59844e-36	8	H3f3a
1.90729e-14	-0.477052	0.334	0.455	3.33833e-10	8	Wfs1
5.14313e-26	-0.481324	0.505	0.689	9.00202e-22	8	Tsc22d4
5.09254e-14	-0.48235	0.45	0.565	8.91347e-10	8	Sept4
2.55814e-34	-0.483615	0.387	0.613	4.47751e-30	8	Rcan2
4.45938e-36	-0.494848	0.993	0.996	7.80526e-32	8	Apoe
2.93083e-20	-0.498619	0.325	0.503	5.12984e-16	8	Lamp5
7.64444e-26	-0.504232	0.653	0.805	1.33801e-21	8	Atp1a2
4.05838e-27	-0.511362	0.55	0.705	7.10338e-23	8	Selenop
1.78293e-34	-0.519147	0.488	0.679	3.12067e-30	8	Abat
5.61209e-15	-0.519233	0.265	0.412	9.82284e-11	8	Cldn11
2.2963e-100	-0.521858	1	1	4.01922e-96	8	Ckb
2.9145e-22	-0.543126	0.452	0.619	5.10125e-18	8	Csrp1
2.47397e-29	-0.547044	0.276	0.482	4.33019e-25	8	Tmem158
5.93068e-27	-0.550126	0.617	0.767	1.03805e-22	8	Mt2
4.28601e-24	-0.559058	0.463	0.637	7.5018e-20	8	Plekhb1
4.7995e-17	-0.567495	0.637	0.723	8.40057e-13	8	Qdpr
6.75372e-16	-0.573435	0.506	0.626	1.1821e-11	8	Car2
1.66102e-16	-0.573635	0.459	0.591	2.90728e-12	8	Cryab
8.54958e-22	-0.579564	0.59	0.709	1.49643e-17	8	Dbndd2
7.49125e-21	-0.583174	0.31	0.491	1.31119e-16	8	Trf
5.54594e-36	-0.601762	0.336	0.576	9.70706e-32	8	Gnal
5.98441e-32	-0.604132	0.835	0.917	1.04745e-27	8	Dbi
2.33027e-13	-0.621389	0.408	0.538	4.07868e-09	8	Lars2
1.09507e-36	-0.624206	0.1	0.354	1.91671e-32	8	Pdyn
3.66187e-20	-0.633215	0.123	0.291	6.40938e-16	8	Cartpt
6.57415e-24	-0.633892	0.25	0.444	1.15067e-19	8	Mag
1.62253e-44	-0.657704	0.096	0.384	2.83992e-40	8	Scn4b
6.25198e-15	-0.662324	0.347	0.482	1.09428e-10	8	Mal
9.10056e-50	-0.66333	0.958	0.971	1.59287e-45	8	Ppp3ca
4.68495e-30	-0.67476	0.559	0.694	8.20006e-26	8	Ppp1r2
1.09294e-49	-0.706388	0.26	0.551	1.91298e-45	8	Inf2
1.92325e-51	-0.711553	0.174	0.485	3.36627e-47	8	Necab2
5.51598e-79	-0.716519	0.996	0.998	9.65462e-75	8	Mt1
2.10864e-50	-0.737312	0.394	0.65	3.69076e-46	8	Kcnip2
6.11552e-44	-0.750102	0.272	0.536	1.0704e-39	8	Spock3
8.65583e-47	-0.758088	0.521	0.732	1.51503e-42	8	Ptpn5
1.77734e-57	-0.775125	0.245	0.563	3.11089e-53	8	Slc32a1
1.12941e-43	-0.820802	0.817	0.894	1.97681e-39	8	Hpca
2.79154e-27	-0.823402	0.423	0.609	4.88604e-23	8	Cnp
2.58825e-27	-0.826332	0.397	0.592	4.53021e-23	8	Apod
1.06697e-55	-0.827035	0.298	0.596	1.86751e-51	8	Gad2
5.68789e-47	-0.844481	0.256	0.532	9.95552e-43	8	Rasd2
2.1615e-66	-0.847521	0.443	0.738	3.78327e-62	8	Gad1
1.16455e-47	-0.867295	0.114	0.409	2.03831e-43	8	Rgs9
8.52744e-49	-0.870643	0.198	0.483	1.49256e-44	8	Gng7
2.68894e-46	-0.883733	0.269	0.533	4.70645e-42	8	Adcy5
7.54894e-18	-0.914297	0.973	0.916	1.32129e-13	8	Pcp4
2.81127e-16	-0.942826	0.991	0.989	4.92057e-12	8	Gm42418
5.8941e-37	-0.968271	0.466	0.68	1.03165e-32	8	Mobp
5.79257e-49	-1.01789	0.61	0.8	1.01387e-44	8	Malat1
5.25279e-47	-1.04548	0.16	0.442	9.19395e-43	8	Pde10a
1.47429e-53	-1.05916	0.67	0.815	2.58045e-49	8	Arpp21
6.23103e-41	-1.09832	0.886	0.937	1.09062e-36	8	Mbp
1.38192e-79	-1.19276	0.29	0.649	2.41877e-75	8	Pcp4l1
3.3172e-75	-1.3305	0.414	0.723	5.80609e-71	8	Pde1b
6.68523e-72	-1.39357	0.152	0.524	1.17012e-67	8	Gpr88
2.29611e-40	-1.42099	0.592	0.791	4.01889e-36	8	Plp1
4.27682e-34	-1.49671	0.719	0.842	7.48572e-30	8	Ptgds
8.80986e-60	-1.62173	0.267	0.568	1.54199e-55	8	Tac1
2.21459e-95	-1.82538	0.321	0.712	3.8762e-91	8	Ppp1r1b
1.22768e-82	-2.2588	0.279	0.64	2.14881e-78	8	Penk

## Sheet: 9
p_val	avg_log2FC	pct.1	pct.2	p_val_adj	cluster	gene
6.69817e-278	1.98077	1	0.532	1.17238e-273	9	Tac1
7.52327e-207	1.78926	0.985	0.606	1.3168e-202	9	Penk
5.56549e-216	1.46081	0.978	0.673	9.74127e-212	9	Ppp1r2
1.3969e-200	1.45535	1	0.915	2.445e-196	9	Pcp4
5.21329e-245	1.39462	0.985	0.402	9.12482e-241	9	Pde10a
1.13761e-192	1.37403	1	0.679	1.99116e-188	9	Ppp1r1b
6.21103e-213	1.357	0.989	0.483	1.08712e-208	9	Gpr88
2.3078e-203	1.35132	0.987	0.615	4.03935e-199	9	Pcp4l1
1.72161e-191	1.309	0.998	0.695	3.01333e-187	9	Pde1b
0	1.29776	0.687	0.095	0	9	Nts
9.80217e-229	1.24927	0.945	0.369	1.71567e-224	9	Rgs9
1.45509e-229	1.08733	1	0.995	2.54684e-225	9	Ndrg4
4.37952e-192	1.07673	0.93	0.426	7.66547e-188	9	Wfs1
1.69895e-172	1.05157	0.949	0.518	2.97367e-168	9	Inf2
6.61331e-126	1.01252	0.993	0.885	1.15753e-121	9	Hpca
2.63658e-158	0.986112	0.96	0.5	4.61481e-154	9	Adcy5
1.82365e-156	0.956271	0.965	0.563	3.19193e-152	9	Gad2
3.37797e-220	0.941443	0.841	0.268	5.91247e-216	9	Strip2
2.51101e-129	0.933416	0.951	0.67	4.39501e-125	9	Sez6
2.54192e-173	0.931	0.832	0.34	4.44913e-169	9	Gucy1a1
6.74091e-145	0.923129	0.938	0.546	1.17986e-140	9	Gnal
1.05261e-124	0.890471	0.996	0.799	1.84239e-120	9	Arpp21
1.41144e-157	0.882062	0.828	0.319	2.47045e-153	9	Pdyn
8.45623e-174	0.846363	0.802	0.27	1.48009e-169	9	Drd1
2.04719e-161	0.844123	0.725	0.233	3.58319e-157	9	Adora2a
2.12148e-131	0.835123	0.877	0.459	3.71323e-127	9	Alcam
3.04428e-140	0.824364	0.945	0.447	5.3284e-136	9	Gng7
2.2717e-130	0.779257	0.826	0.349	3.97615e-126	9	Scn4b
1.31078e-123	0.746438	0.8	0.376	2.29426e-119	9	Arel1
3.90185e-112	0.746379	0.879	0.452	6.82941e-108	9	Tmem158
3.1298e-113	0.731475	0.782	0.378	5.47809e-109	9	Osbpl8
3.24731e-91	0.725414	0.868	0.503	5.68377e-87	9	Rasd2
2.05896e-96	0.72066	0.925	0.624	3.6038e-92	9	Kcnip2
1.62175e-95	0.710553	0.958	0.71	2.83855e-91	9	Ptpn5
1.7403e-153	0.70601	0.696	0.222	3.04605e-149	9	Gpr83
1.01497e-107	0.700436	0.689	0.264	1.7765e-103	9	Cartpt
1.52128e-151	0.696506	0.692	0.214	2.66269e-147	9	Lrrc10b
2.53508e-92	0.676119	0.85	0.463	4.43714e-88	9	Kcnab1
1.1819e-93	0.67261	0.91	0.53	2.06867e-89	9	Slc32a1
7.70551e-104	0.671334	0.996	0.969	1.3487e-99	9	Ppp3ca
1.14454e-88	0.665573	0.863	0.556	2.00329e-84	9	Ppp1cc
1.03847e-77	0.656952	0.815	0.49	1.81763e-73	9	Tesc
1.63897e-83	0.655191	0.839	0.504	2.86869e-79	9	St8sia3
2.52313e-83	0.654697	0.879	0.576	4.41624e-79	9	Tomm70a
2.08168e-93	0.654383	0.923	0.61	3.64356e-89	9	Phactr1
5.29938e-127	0.651108	0.707	0.263	9.2755e-123	9	Chn2
3.22797e-98	0.64689	0.984	0.914	5.64992e-94	9	Nsg2
7.01158e-84	0.638327	0.963	0.818	1.22724e-79	9	Nsg1
1.5166e-82	0.637828	0.908	0.638	2.65451e-78	9	Gnb5
4.31667e-109	0.63	0.998	0.979	7.55547e-105	9	Itm2c
4.83729e-77	0.622829	0.945	0.769	8.46671e-73	9	Map2k1
2.47553e-102	0.621884	0.995	0.983	4.33292e-98	9	Fkbp1a
1.82617e-86	0.619437	0.844	0.452	3.19635e-82	9	Necab2
8.11849e-101	0.619395	0.756	0.353	1.42098e-96	9	Cacna2d3
1.12045e-74	0.618369	0.866	0.582	1.96112e-70	9	2010300C02Rik
3.90523e-89	0.60921	0.72	0.352	6.83532e-85	9	Ccm2
4.03557e-83	0.604917	0.963	0.783	7.06345e-79	9	Pde2a
1.46445e-74	0.604319	0.952	0.759	2.56322e-70	9	Baiap2
9.26275e-80	0.600907	0.788	0.418	1.62126e-75	9	Meis2
4.271e-99	0.596141	0.668	0.284	7.47553e-95	9	Clip4
9.85165e-69	0.589472	0.941	0.801	1.72433e-64	9	Camk2b
7.25899e-81	0.589024	0.683	0.324	1.27054e-76	9	Rasgrp2
2.68337e-156	0.58297	1	1	4.69671e-152	9	Ckb
6.14927e-74	0.582406	0.945	0.796	1.07631e-69	9	Rasgrp1
9.04135e-68	0.571643	0.83	0.556	1.58251e-63	9	Gucy1b1
6.39612e-85	0.569929	0.67	0.304	1.11951e-80	9	Strn
4.03222e-108	0.565585	0.676	0.257	7.05759e-104	9	Ankrd63
4.81027e-91	0.559582	0.603	0.228	8.41942e-87	9	Drd2
6.41593e-64	0.558536	0.784	0.474	1.12298e-59	9	Dgkb
1.94326e-60	0.556506	0.872	0.618	3.40128e-56	9	Ivns1abp
7.85436e-83	0.555275	0.7	0.335	1.37475e-78	9	Smpd3
4.27237e-71	0.555108	0.919	0.682	7.47794e-67	9	Car11
3.74898e-65	0.537495	0.943	0.756	6.56184e-61	9	Ngef
3.23176e-93	0.533179	0.641	0.255	5.65655e-89	9	Klhl13
1.37817e-69	0.533149	0.897	0.564	2.41221e-65	9	Nrsn2
1.28638e-31	0.529088	0.63	0.419	2.25155e-27	9	Nefm
4.08524e-56	0.523359	0.932	0.754	7.15039e-52	9	Cplx2
8.63267e-69	0.52253	0.575	0.257	1.51098e-64	9	Krt12
6.37898e-75	0.52088	0.712	0.357	1.11651e-70	9	Bcr
4.5856e-58	0.515347	0.872	0.665	8.02617e-54	9	Lrpap1
5.77237e-77	0.513158	0.571	0.241	1.01034e-72	9	Tiam1
2.27922e-57	0.51195	0.723	0.426	3.98933e-53	9	Gabrd
7.37583e-62	0.505922	0.749	0.444	1.29099e-57	9	Kcnj4
6.23008e-103	0.50587	0.573	0.195	1.09045e-98	9	Sv2c
1.66029e-55	0.500643	0.94	0.809	2.90601e-51	9	Camkv
6.39147e-70	0.499129	0.985	0.921	1.1187e-65	9	Fbxl16
2.06745e-57	0.497579	0.921	0.658	3.61865e-53	9	Abat
4.46278e-118	0.487235	0.449	0.114	7.8112e-114	9	Slc35d3
1.14505e-74	0.487233	0.614	0.266	2.00418e-70	9	Lingo3
9.09745e-50	0.485358	0.844	0.607	1.59233e-45	9	Cdk17
1.62628e-94	0.482666	0.603	0.213	2.84647e-90	9	Syndig1l
8.19237e-53	0.482264	0.844	0.605	1.43391e-48	9	Fam49a
5.28055e-53	0.482206	0.888	0.704	9.24255e-49	9	Elmod1
1.41561e-60	0.48011	0.729	0.399	2.47775e-56	9	Cpne5
2.9995e-97	0.478896	0.557	0.189	5.25003e-93	9	Plppr1
1.35275e-63	0.477519	0.665	0.346	2.36771e-59	9	Rragd
5.27815e-61	0.476213	0.698	0.366	9.23835e-57	9	Bcl11b
4.62907e-93	0.472402	0.478	0.152	8.10226e-89	9	Asic4
5.52891e-53	0.469952	0.698	0.408	9.67725e-49	9	Slmap
1.74759e-26	0.469736	0.705	0.513	3.05881e-22	9	Crym
1.42357e-134	0.464336	0.432	0.095	2.49168e-130	9	Gm33651
8.04055e-50	0.459454	0.672	0.375	1.40734e-45	9	Id4
5.27008e-52	0.457811	0.989	0.957	9.22422e-48	9	Ddx5
2.62923e-52	0.455934	0.982	0.913	4.60194e-48	9	Ppp1ca
4.71759e-159	0.455719	0.363	0.059	8.2572e-155	9	Otof
7.24317e-87	0.451879	0.511	0.175	1.26777e-82	9	Rem2
6.05385e-62	0.445229	0.465	0.183	1.05961e-57	9	Foxp2
1.84765e-57	0.443515	0.668	0.351	3.23395e-53	9	Ap1s2
1.93646e-50	0.44338	0.755	0.472	3.38939e-46	9	Dgat2
1.08082e-50	0.440559	0.692	0.399	1.89176e-46	9	Sh2d5
1.16148e-51	0.440018	0.625	0.339	2.03293e-47	9	Jakmip1
6.15486e-50	0.439748	0.683	0.396	1.07729e-45	9	Cyld
5.34087e-24	0.43892	0.626	0.446	9.34812e-20	9	Cxcl14
5.96639e-45	0.435822	0.868	0.643	1.0443e-40	9	Ppp1r9a
2.53254e-46	0.435311	0.866	0.647	4.4327e-42	9	Celf2
2.28634e-51	0.434025	0.758	0.454	4.00178e-47	9	Dtnbp1
1.69376e-40	0.426378	0.951	0.854	2.96459e-36	9	Dclk1
8.0638e-47	0.425359	0.744	0.476	1.41141e-42	9	Grm5
3.35233e-59	0.422688	0.998	0.992	5.86758e-55	9	Chchd10
4.29192e-60	0.41878	0.496	0.21	7.51214e-56	9	Phlda1
4.3739e-39	0.417915	0.824	0.606	7.65564e-35	9	Klhl2
2.62348e-46	0.417606	0.777	0.496	4.59188e-42	9	Plppr4
4.70488e-45	0.416524	0.96	0.875	8.23495e-41	9	Cx3cl1
2.93267e-39	0.415071	0.951	0.858	5.13304e-35	9	Prkcb
3.08507e-79	0.414187	1	1	5.3998e-75	9	Calm2
3.52423e-76	0.413939	0.505	0.18	6.16846e-72	9	Gpr6
3.84114e-45	0.41102	0.637	0.348	6.72315e-41	9	Mctp1
2.31779e-33	0.410229	0.769	0.561	4.05683e-29	9	Plcb1
4.32411e-46	0.410121	0.905	0.663	7.5685e-42	9	Rap1gap
8.33568e-44	0.409774	0.639	0.363	1.45899e-39	9	Rab40b
7.66292e-71	0.409254	0.491	0.183	1.34124e-66	9	Rarb
2.43173e-42	0.407571	0.551	0.297	4.25626e-38	9	Trank1
9.91094e-53	0.404818	0.996	0.994	1.73471e-48	9	Ywhaz
5.48883e-177	0.404377	0.337	0.045	9.6071e-173	9	Gpr149
3.56102e-58	0.403209	0.516	0.23	6.23286e-54	9	Them6
2.32309e-73	0.39685	0.449	0.156	4.0661e-69	9	Adra2c
8.14929e-37	0.395779	0.927	0.808	1.42637e-32	9	Atp2b1
4.97925e-42	0.393991	0.689	0.423	8.71519e-38	9	Rasl10b
3.82619e-45	0.393928	0.601	0.332	6.69699e-41	9	Pde8b
1.38724e-36	0.393251	0.736	0.466	2.42809e-32	9	Synpr
2.29701e-41	0.390731	0.945	0.803	4.02045e-37	9	Ramp1
1.80501e-43	0.390308	0.991	0.972	3.15932e-39	9	Chn1
7.49795e-44	0.389102	0.647	0.361	1.31237e-39	9	Tmem91
1.38187e-54	0.387926	0.489	0.216	2.41869e-50	9	Jsrp1
4.50595e-62	0.387397	0.443	0.169	7.88676e-58	9	Myo1b
4.59474e-31	0.385408	0.749	0.548	8.04217e-27	9	Rgs7bp
7.09579e-61	0.382682	0.581	0.247	1.24198e-56	9	Rxrg
3.86827e-51	0.382183	0.628	0.323	6.77064e-47	9	Akap5
1.56405e-34	0.378331	0.641	0.411	2.73755e-30	9	Smarcd3
8.65574e-131	0.377008	0.337	0.06	1.51501e-126	9	Clic6
2.49106e-37	0.375362	0.751	0.493	4.36011e-33	9	Sesn3
7.55639e-43	0.373244	0.645	0.376	1.3226e-38	9	Wipf3
1.05995e-39	0.372015	0.956	0.866	1.85522e-35	9	Mapk1
1.19977e-100	0.37018	0.315	0.067	2.09996e-96	9	Nrn1l
4.12111e-48	0.369183	0.579	0.294	7.21318e-44	9	Rgs8
3.10492e-37	0.366758	0.967	0.877	5.43455e-33	9	Caly
3.13073e-90	0.364177	0.361	0.092	5.47972e-86	9	Zfp503
1.31088e-51	0.362701	0.548	0.256	2.29444e-47	9	Ric8b
8.94345e-27	0.362069	0.85	0.694	1.56537e-22	9	Cyp46a1
2.52766e-61	0.358237	0.388	0.137	4.42417e-57	9	Cryz
6.65388e-49	0.357545	0.414	0.172	1.16463e-44	9	Tshz1
2.31727e-29	0.355684	0.778	0.586	4.05593e-25	9	Tsnax
3.25464e-55	0.355532	0.44	0.175	5.69659e-51	9	Actn2
3.21329e-34	0.355426	0.566	0.327	5.62423e-30	9	Bex4
2.09922e-30	0.352884	0.784	0.574	3.67427e-26	9	Mkrn1
4.69328e-34	0.35267	0.597	0.358	8.21465e-30	9	Cntnap2
1.81482e-31	0.351183	0.932	0.796	3.17648e-27	9	Ptk2b
3.00287e-34	0.350731	0.747	0.5	5.25592e-30	9	Ppp2r2a
8.3934e-33	0.350468	0.597	0.365	1.4691e-28	9	Ets2
1.49745e-31	0.349409	0.623	0.4	2.62099e-27	9	Kcnd2
5.37298e-32	0.347152	0.623	0.388	9.40432e-28	9	Ano3
1.77181e-69	0.346374	0.359	0.109	3.1012e-65	9	Dlx5
2.87741e-41	0.345668	0.493	0.244	5.03633e-37	9	Cdo1
5.44998e-25	0.343803	0.833	0.677	9.53911e-21	9	Wasf1
3.60638e-31	0.343641	0.952	0.895	6.31224e-27	9	Ap1s1
2.49737e-39	0.343427	0.462	0.228	4.37115e-35	9	Gpr26
1.27139e-75	0.342661	0.375	0.111	2.22532e-71	9	Dlx6
1.89082e-23	0.342408	0.637	0.443	3.3095e-19	9	2900052N01Rik
1.31305e-30	0.340244	0.925	0.715	2.29824e-26	9	Gad1
3.75726e-32	0.339352	0.643	0.41	6.57633e-28	9	Nedd4l
4.53643e-30	0.338868	0.156	0.047	7.94012e-26	9	Tnnt1
3.78627e-33	0.338457	0.947	0.889	6.62711e-29	9	Slc25a5
9.71234e-32	0.338069	0.542	0.31	1.69995e-27	9	Rasgrf2
3.15998e-39	0.338062	0.581	0.317	5.53091e-35	9	Yipf1
6.47091e-61	0.33734	0.352	0.116	1.1326e-56	9	Filip1
1.3038e-42	0.336941	0.562	0.289	2.28204e-38	9	Prkar2b
6.4389e-63	0.33598	0.319	0.096	1.127e-58	9	A830036E02Rik
1.64628e-27	0.335797	0.815	0.631	2.88148e-23	9	Sumo3
3.75487e-33	0.335095	0.637	0.388	6.57215e-29	9	Sowaha
3.07293e-78	0.333688	0.342	0.093	5.37856e-74	9	Kcna5
7.72298e-56	0.333367	0.377	0.135	1.35175e-51	9	Six3
1.28093e-35	0.332508	0.982	0.928	2.24201e-31	9	H3f3a
1.32191e-33	0.330799	0.654	0.407	2.31373e-29	9	Rgs2
5.26452e-30	0.330007	0.548	0.333	9.21448e-26	9	Bhlhb9
4.55673e-32	0.329947	0.434	0.227	7.97565e-28	9	Lrpprc
1.3836e-52	0.328223	0.445	0.182	2.42171e-48	9	Pdzd2
2.35369e-27	0.327225	0.753	0.537	4.11967e-23	9	Tceal6
2.07581e-50	0.326911	0.372	0.142	3.63329e-46	9	Htr2a
1.26721e-49	0.326669	0.297	0.099	2.218e-45	9	Sema5b
4.31892e-34	0.326139	0.504	0.276	7.5594e-30	9	Lrrtm3
8.33095e-33	0.325598	0.542	0.316	1.45817e-28	9	Krt10
4.29882e-28	0.325414	0.764	0.556	7.52422e-24	9	Mrtfb
4.45286e-31	0.325293	0.557	0.329	7.79384e-27	9	Foxp1
1.65364e-29	0.324691	0.61	0.387	2.89437e-25	9	Gabra4
7.76926e-46	0.323556	0.421	0.179	1.35985e-41	9	Ptpro
9.67191e-27	0.321076	0.857	0.7	1.69287e-22	9	Tpm1
7.13811e-26	0.320104	0.799	0.625	1.24938e-21	9	Mbnl2
1.15774e-36	0.319771	0.544	0.291	2.02639e-32	9	Akap9
1.7589e-31	0.319126	0.592	0.354	3.07861e-27	9	Caln1
1.76598e-35	0.31881	0.5	0.266	3.09099e-31	9	Snx25
2.06398e-28	0.318801	0.762	0.545	3.61258e-24	9	Myt1l
3.6167e-31	0.318787	0.557	0.332	6.3303e-27	9	Kctd1
2.91896e-39	0.318453	0.383	0.169	5.10906e-35	9	Cacna1h
4.2119e-52	0.317621	0.352	0.126	7.3721e-48	9	Robo1
4.62903e-26	0.316784	0.771	0.556	8.10219e-22	9	C2cd2l
3.28421e-42	0.316093	0.46	0.213	5.74835e-38	9	Tgfa
1.96438e-30	0.315997	0.579	0.351	3.43826e-26	9	Neto1
4.8012e-28	0.314859	0.654	0.432	8.40354e-24	9	Ybx1
9.50724e-23	0.31407	0.674	0.504	1.66405e-18	9	Pkia
3.82596e-30	0.3136	0.952	0.874	6.69658e-26	9	Mrps33
7.6517e-34	0.312427	0.476	0.251	1.33928e-29	9	Auts2
1.51173e-25	0.310629	0.714	0.502	2.64598e-21	9	Pcdh10
2.7227e-30	0.310162	0.996	0.964	4.76555e-26	9	Nptn
7.53047e-30	0.308362	0.773	0.511	1.31806e-25	9	Spock3
1.48353e-52	0.307939	0.374	0.137	2.59662e-48	9	Grm4
2.12734e-34	0.307671	0.485	0.253	3.72349e-30	9	Fam102b
9.92259e-42	0.307096	0.427	0.19	1.73675e-37	9	Acy1
4.63928e-31	0.306866	0.639	0.381	8.12013e-27	9	Zcchc12
3.78328e-59	0.30409	0.319	0.099	6.62188e-55	9	Myo16
2.25272e-20	0.303531	0.738	0.578	3.94294e-16	9	Ank3
6.7769e-34	0.302946	0.496	0.263	1.18616e-29	9	Lmo7
3.51776e-30	0.302598	0.579	0.343	6.15713e-26	9	Itgb1bp1
5.92549e-32	0.302575	0.531	0.299	1.03714e-27	9	Jcad
1.21065e-19	0.30158	0.614	0.433	2.11901e-15	9	Egr1
1.5557e-25	0.301506	0.868	0.686	2.72295e-21	9	Lmo4
5.46051e-24	0.300642	0.766	0.574	9.55752e-20	9	Mink1
1.48757e-29	0.300467	0.509	0.293	2.6037e-25	9	Dgkh
3.98055e-28	0.30007	0.606	0.386	6.96716e-24	9	Stard10
1.88887e-42	0.299186	0.462	0.211	3.30609e-38	9	Lmo2
1.93329e-29	0.297596	0.789	0.545	3.38384e-25	9	Hmgn1
9.87271e-26	0.295574	0.645	0.441	1.72802e-21	9	Rbck1
6.47608e-28	0.294994	0.445	0.246	1.13351e-23	9	Efnb2
7.98919e-29	0.293491	0.551	0.333	1.39835e-24	9	Ubr5
6.04672e-26	0.292737	0.496	0.296	1.05836e-21	9	Syndig1
4.45341e-27	0.29143	0.956	0.904	7.7948e-23	9	Bex3
4.51185e-26	0.291043	0.54	0.333	7.8971e-22	9	Slc2a13
5.96584e-25	0.290674	0.828	0.64	1.0442e-20	9	Pnmal2
6.69703e-22	0.290611	0.668	0.478	1.17218e-17	9	Ppp1r7
2.02025e-32	0.290013	0.381	0.181	3.53605e-28	9	Syt6
3.31147e-23	0.289759	0.645	0.455	5.79606e-19	9	Grik5
2.18412e-44	0.289372	0.385	0.155	3.82287e-40	9	Serpina9
3.37324e-32	0.288239	0.996	0.989	5.90418e-28	9	Ldhb
9.97482e-23	0.288053	0.656	0.452	1.74589e-18	9	Arhgap33
6.5344e-63	0.287332	0.293	0.082	1.14372e-58	9	Nexn
1.06921e-21	0.287082	0.749	0.557	1.87144e-17	9	Arhgef9
6.61915e-29	0.285947	0.489	0.274	1.15855e-24	9	Fam20c
5.88716e-20	0.285443	0.731	0.555	1.03043e-15	9	Tceal9
9.04727e-29	0.285331	0.471	0.261	1.58354e-24	9	Pptc7
2.30541e-29	0.285178	0.438	0.233	4.03516e-25	9	Chst15
1.27387e-41	0.284052	0.352	0.142	2.22965e-37	9	Sertad4
7.0738e-28	0.284009	0.484	0.275	1.23813e-23	9	Tmod1
6.98715e-92	0.283992	0.253	0.047	1.22296e-87	9	Arg2
6.56175e-23	0.283411	0.674	0.464	1.1485e-18	9	Nomo1
5.9364e-22	0.283102	0.654	0.466	1.03905e-17	9	Celf5
9.03347e-58	0.282626	0.319	0.1	1.58113e-53	9	Doc2b
5.20185e-23	0.28254	0.93	0.827	9.1048e-19	9	Zfp706
4.0838e-20	0.282363	0.679	0.497	7.14787e-16	9	Mat2a
3.97215e-21	0.282237	0.659	0.472	6.95245e-17	9	Sipa1l1
7.74569e-45	0.28185	0.348	0.133	1.35573e-40	9	Sox1
2.14124e-47	0.281328	0.319	0.112	3.7478e-43	9	Sulf1
4.55704e-22	0.281129	0.793	0.603	7.97619e-18	9	Jph4
6.32262e-34	0.280673	0.436	0.216	1.10665e-29	9	Cited2
7.41628e-24	0.280347	0.606	0.398	1.29807e-19	9	Lzts3
4.14633e-20	0.280218	0.656	0.48	7.25732e-16	9	Ablim2
1.92793e-39	0.279961	0.375	0.161	3.37446e-35	9	Cdc42ep3
2.358e-23	0.278045	0.958	0.883	4.12721e-19	9	Tomm20
3.68905e-22	0.275972	0.57	0.374	6.45695e-18	9	Cntnap1
4.76038e-16	0.275751	0.859	0.745	8.3321e-12	9	AC149090.1
2.94214e-50	0.274536	0.3	0.099	5.14962e-46	9	Mme
2.37565e-20	0.27445	0.647	0.452	4.1581e-16	9	Dync1i1
6.16148e-56	0.273412	0.258	0.072	1.07844e-51	9	Ust
8.73831e-44	0.272938	0.313	0.115	1.52947e-39	9	Sox11
2.01253e-22	0.272845	0.614	0.416	3.52253e-18	9	Gpr158
7.57976e-20	0.271796	0.562	0.389	1.32668e-15	9	Pitpnm2
2.29451e-53	0.271685	0.271	0.08	4.01607e-49	9	Wnt2
9.00613e-21	0.270373	0.844	0.706	1.57634e-16	9	Tef
2.99024e-27	0.27016	0.476	0.269	5.23381e-23	9	Dclk2
3.6403e-20	0.269998	0.769	0.581	6.37162e-16	9	Dbp
3.09084e-28	0.269527	0.412	0.217	5.40989e-24	9	Zfyve28
1.31639e-21	0.268293	0.524	0.333	2.30407e-17	9	Ralyl
1.24868e-31	0.268089	0.353	0.164	2.18556e-27	9	Lrrk2
2.49997e-23	0.268059	0.498	0.304	4.3757e-19	9	Zfp467
6.31662e-51	0.267662	0.282	0.088	1.1056e-46	9	Arhgap6
3.68565e-21	0.267169	0.978	0.93	6.451e-17	9	Ppp3r1
6.55105e-18	0.267137	0.766	0.619	1.14663e-13	9	Matk
5.95167e-60	0.266408	0.264	0.07	1.04172e-55	9	Isl1
8.36134e-41	0.265852	0.322	0.124	1.46349e-36	9	Htr1b
2.34557e-35	0.265588	1	0.999	4.10544e-31	9	Eif1
2.47248e-31	0.265319	0.394	0.192	4.32758e-27	9	Wscd2
4.11282e-27	0.26471	0.467	0.259	7.19867e-23	9	Tln2
1.29941e-19	0.264036	0.879	0.754	2.27437e-15	9	Rhob
2.24943e-32	0.26338	0.394	0.188	3.93717e-28	9	Myo5b
4.45646e-18	0.263297	0.755	0.583	7.80014e-14	9	Oga
2.15743e-25	0.262866	0.984	0.929	3.77615e-21	9	Gnb2
6.18424e-43	0.262842	0.315	0.116	1.08243e-38	9	Sox1ot
1.08985e-19	0.262666	0.896	0.772	1.90756e-15	9	Gaa
1.97908e-32	0.262531	0.315	0.137	3.46398e-28	9	C78859
1.32945e-19	0.261915	0.661	0.459	2.32694e-15	9	Fxyd2
2.02107e-20	0.261623	0.614	0.424	3.53747e-16	9	Ssbp2
3.59836e-23	0.261467	0.504	0.311	6.29821e-19	9	Nfx1
4.11669e-18	0.260124	0.879	0.752	7.20543e-14	9	Itpr1
5.72987e-32	0.259627	0.366	0.172	1.0029e-27	9	Cacna1c
3.8114e-19	0.2593	0.533	0.356	6.67109e-15	9	Adarb1
9.89998e-38	0.258981	0.33	0.131	1.73279e-33	9	Ido1
5.04114e-20	0.258711	0.78	0.583	8.82351e-16	9	Gria1
4.83771e-30	0.258297	0.41	0.206	8.46744e-26	9	Slc35f1
3.51861e-40	0.258234	1	1	6.15862e-36	9	Cox7c
2.46795e-19	0.258116	0.548	0.37	4.31966e-15	9	Kcnt1
7.84792e-17	0.256386	0.826	0.693	1.37362e-12	9	Anks1b
5.39099e-24	0.256256	0.445	0.256	9.43585e-20	9	Pacsin2
2.47985e-33	0.256169	0.339	0.15	4.34049e-29	9	Erlin1
2.15721e-27	0.255897	0.368	0.184	3.77576e-23	9	Gfra1
7.56241e-25	0.255877	0.434	0.243	1.32365e-20	9	Hmgb3
1.46996e-21	0.255744	0.555	0.36	2.57287e-17	9	Zmym3
3.53242e-16	0.255303	0.597	0.441	6.1828e-12	9	Ndfip2
5.08043e-27	0.254846	0.379	0.194	8.89227e-23	9	Galnt13
1.17651e-17	0.25472	0.608	0.43	2.05924e-13	9	Hnrnpd
9.82746e-22	0.25398	0.509	0.32	1.7201e-17	9	Bag5
1.05382e-24	0.253658	0.465	0.267	1.8445e-20	9	Sptb
2.03488e-16	0.253087	0.504	0.348	3.56164e-12	9	Rapgef2
3.33409e-19	0.253009	0.916	0.816	5.83566e-15	9	Atp2b2
1.68185e-18	0.251448	0.5	0.328	2.94374e-14	9	Slc4a4
3.89683e-31	0.250297	0.322	0.142	6.82062e-27	9	Lpl
6.48822e-15	-0.250279	0.185	0.343	1.13563e-10	9	Chl1
2.29408e-16	-0.250852	0.075	0.219	4.01533e-12	9	Syt17
4.03068e-18	-0.250858	0.042	0.187	7.05491e-14	9	Dkkl1
5.86288e-16	-0.251116	0.172	0.333	1.02618e-11	9	Cobl
6.00426e-08	-0.251288	0.626	0.683	0.00105093	9	Sec11c
9.03334e-23	-0.252437	1	1	1.58111e-18	9	Cpe
1.00126e-07	-0.252598	0.136	0.226	0.0017525	9	Ighm
1.10205e-13	-0.255932	0.22	0.364	1.92892e-09	9	Mtfp1
5.0351e-18	-0.256608	0.978	0.986	8.81293e-14	9	Hsp90aa1
1.93787e-10	-0.257367	0.782	0.827	3.39185e-06	9	Stmn4
1.6263e-11	-0.258477	0.26	0.389	2.8465e-07	9	Sccpdh
2.46345e-17	-0.258769	0.929	0.96	4.31177e-13	9	Myl12b
1.09523e-12	-0.259769	0.588	0.708	1.91698e-08	9	Pantr1
7.50558e-19	-0.260476	0.086	0.251	1.3137e-14	9	Doc2a
1.05062e-19	-0.261513	0.099	0.274	1.8389e-15	9	Nfix
2.50869e-20	-0.261575	0.081	0.254	4.39096e-16	9	Tmem178
9.15388e-12	-0.26172	0.304	0.427	1.6022e-07	9	Cnrip1
3.69915e-16	-0.26216	0.123	0.277	6.47462e-12	9	Nr2f1
1.49177e-12	-0.262883	0.427	0.555	2.61104e-08	9	Mgll
3.47778e-12	-0.264665	0.297	0.427	6.08716e-08	9	Sprn
3.50604e-14	-0.265643	0.722	0.811	6.13662e-10	9	Npdc1
0.00109507	-0.265924	0.899	0.879	1	9	Atp1a1
4.664e-09	-0.266239	0.267	0.385	8.16341e-05	9	Cnr1
2.44869e-18	-0.266683	0.104	0.269	4.28594e-14	9	Epop
4.62666e-06	-0.266957	0.634	0.685	0.0809805	9	Qk
2.00526e-20	-0.267309	0.095	0.273	3.5098e-16	9	Kcnc4
1.07429e-10	-0.267847	0.549	0.621	1.88033e-06	9	Mapk10
6.05182e-16	-0.268124	0.861	0.921	1.05925e-11	9	Ap2s1
8.1482e-13	-0.268672	0.54	0.659	1.42618e-08	9	Kif5c
8.23748e-10	-0.269575	0.39	0.501	1.44181e-05	9	Dner
2.52373e-12	-0.269825	0.306	0.434	4.41728e-08	9	Schip1
1.41325e-18	-0.270058	0.883	0.929	2.47361e-14	9	Rabac1
3.54915e-14	-0.27062	0.322	0.466	6.21208e-10	9	Flot1
2.33907e-12	-0.271718	0.28	0.416	4.09407e-08	9	S100a10
1.32453e-17	-0.27328	0.96	0.982	2.31833e-13	9	Ndfip1
1.76336e-16	-0.274797	0.192	0.358	3.08641e-12	9	Kcnmb4
2.39533e-12	-0.27494	0.366	0.497	4.19255e-08	9	Tppp
5.29084e-22	-0.27543	0.969	0.991	9.26056e-18	9	Itm2b
3.28193e-05	-0.275685	0.3	0.367	0.574437	9	Ndrg1
2.14574e-19	-0.277212	0.949	0.98	3.7557e-15	9	Ap2m1
1.71787e-05	-0.277309	0.636	0.647	0.300678	9	Mef2c
1.4651e-14	-0.277646	0.694	0.789	2.56436e-10	9	Arl6ip1
2.27055e-13	-0.27871	0.663	0.733	3.97415e-09	9	Snap91
1.21207e-18	-0.279597	0.868	0.927	2.12149e-14	9	Akr1a1
7.29955e-13	-0.279857	0.559	0.656	1.27764e-08	9	Gls
1.23995e-10	-0.279899	0.601	0.671	2.17028e-06	9	Nrxn1
3.93066e-12	-0.281934	0.674	0.761	6.87984e-08	9	Lamp1
1.30179e-18	-0.2846	0.936	0.981	2.27852e-14	9	Aldoc
7.21629e-09	-0.285313	0.192	0.299	0.000126307	9	Grb14
7.9174e-35	-0.285916	1	1	1.38578e-30	9	Gpx4
1.40928e-20	-0.286063	0.082	0.256	2.46667e-16	9	Gfra2
2.79255e-19	-0.287106	0.125	0.297	4.8878e-15	9	Kcnj9
2.19504e-24	-0.28753	0.035	0.215	3.84198e-20	9	Gm11549
8.65691e-23	-0.288097	0.046	0.221	1.51522e-18	9	Neurod6
4.62639e-19	-0.288565	0.976	0.985	8.09756e-15	9	Zwint
2.86923e-18	-0.289239	0.15	0.324	5.02201e-14	9	Zeb2
5.9511e-16	-0.291034	0.145	0.297	1.04162e-11	9	Hapln4
3.96313e-10	-0.292616	0.557	0.668	6.93667e-06	9	B2m
1.51948e-14	-0.292864	0.676	0.761	2.65955e-10	9	Kif1b
4.71697e-15	-0.295982	0.242	0.392	8.25611e-11	9	Ptprd
1.93746e-20	-0.296053	0.896	0.949	3.39114e-16	9	Rnasek
5.47146e-15	-0.29638	0.672	0.757	9.57669e-11	9	Atp6v1a
1.67759e-29	-0.297436	1	1	2.93628e-25	9	Atp6v0c
2.77982e-15	-0.29752	0.385	0.532	4.86551e-11	9	Baalc
4.70155e-26	-0.299322	0.04	0.232	8.22913e-22	9	Ipcef1
4.31164e-19	-0.29967	0.17	0.348	7.54667e-15	9	Sez6l
5.14341e-12	-0.30002	0.819	0.878	9.00251e-08	9	Cd81
4.22987e-15	-0.300448	0.648	0.744	7.40355e-11	9	Ids
3.30056e-22	-0.300473	0.128	0.32	5.77697e-18	9	Prr13
1.09125e-17	-0.303682	0.821	0.863	1.91002e-13	9	Tubb3
8.47118e-08	-0.304746	0.234	0.33	0.00148271	9	Tspan2
6.78209e-14	-0.306046	0.214	0.362	1.18707e-09	9	Igfbp4
1.00438e-11	-0.306163	0.407	0.507	1.75797e-07	9	Camk2g
1.46368e-21	-0.307789	0.115	0.301	2.56188e-17	9	Fhl2
6.54413e-23	-0.3092	0.082	0.27	1.14542e-18	9	Satb1
2.41786e-19	-0.309456	0.78	0.865	4.23198e-15	9	Pink1
7.05324e-21	-0.309818	0.185	0.376	1.23453e-16	9	Adcy2
1.25314e-18	-0.309851	0.247	0.422	2.19338e-14	9	Camk1
1.52594e-25	-0.310698	0.053	0.247	2.67085e-21	9	Cadps2
5.74928e-16	-0.310767	0.65	0.744	1.0063e-11	9	Faim2
8.76243e-14	-0.311411	0.762	0.812	1.53369e-09	9	Syp
2.57142e-15	-0.311913	0.37	0.507	4.50076e-11	9	Mal2
6.43335e-12	-0.311959	0.952	0.977	1.12603e-07	9	Scd2
1.14657e-18	-0.313616	0.533	0.676	2.00684e-14	9	Map4
6.55103e-16	-0.31375	0.85	0.884	1.14663e-11	9	Stxbp1
5.12147e-24	-0.315025	0.119	0.321	8.96411e-20	9	Tspan17
3.60057e-21	-0.316593	0.158	0.347	6.30208e-17	9	Shank1
1.26487e-14	-0.317157	0.698	0.777	2.2139e-10	9	Mgst3
1.7754e-21	-0.318265	0.8	0.88	3.10748e-17	9	Hcfc1r1
1.12394e-23	-0.319594	0.91	0.955	1.96724e-19	9	Klc1
2.11196e-17	-0.320001	0.322	0.494	3.69657e-13	9	Khdrbs3
4.6701e-21	-0.321769	0.804	0.888	8.17407e-17	9	Tecr
6.80838e-23	-0.323257	0.121	0.314	1.19167e-18	9	Mical2
1.8412e-16	-0.32568	0.524	0.641	3.22265e-12	9	Sept8
1.11878e-23	-0.326222	0.033	0.208	1.95821e-19	9	Trbc2
9.503e-12	-0.327936	0.793	0.82	1.66331e-07	9	Gap43
8.39393e-13	-0.328282	0.548	0.637	1.46919e-08	9	Diras2
1.19736e-16	-0.329684	0.597	0.703	2.09574e-12	9	Rap1gds1
8.37653e-17	-0.33082	0.584	0.701	1.46614e-12	9	Nsmf
1.00518e-26	-0.331635	0.086	0.296	1.75936e-22	9	Elavl4
6.57493e-23	-0.332236	0.914	0.955	1.15081e-18	9	Ypel3
2.24844e-18	-0.332511	0.264	0.441	3.93545e-14	9	Edil3
6.38357e-14	-0.332513	0.509	0.605	1.11732e-09	9	Bsn
1.41983e-22	-0.334093	0.049	0.224	2.48512e-18	9	Myl4
1.53916e-22	-0.338323	0.711	0.823	2.694e-18	9	Kif1a
6.70703e-22	-0.338341	0.205	0.4	1.17393e-17	9	Pls3
6.28568e-12	-0.338577	0.06	0.169	1.10018e-07	9	Vip
5.65986e-19	-0.340294	0.899	0.937	9.90645e-15	9	Atp6v1g2
3.35878e-13	-0.342116	0.516	0.607	5.87887e-09	9	Kalrn
7.73082e-18	-0.344126	0.407	0.555	1.35313e-13	9	Hmgcs1
1.43768e-12	-0.345552	0.584	0.653	2.51637e-08	9	Slc24a2
1.15088e-22	-0.352276	0.194	0.391	2.01439e-18	9	Cdk14
2.31127e-23	-0.352632	0.167	0.368	4.04542e-19	9	Olfm2
1.1847e-08	-0.355466	0.443	0.515	0.000207358	9	Calb1
3.31996e-34	-0.356152	0.02	0.248	5.81093e-30	9	Neurod2
5.85022e-30	-0.356221	0.048	0.263	1.02396e-25	9	Car10
9.94981e-11	-0.357113	0.945	0.991	1.74151e-06	9	Gm42418
1.11291e-24	-0.357931	0.174	0.385	1.94792e-20	9	Ppm1e
5.3873e-30	-0.35841	0.066	0.287	9.42938e-26	9	Rtn4r
3.03327e-26	-0.35843	0.143	0.356	5.30913e-22	9	Fkbp1b
2.50404e-25	-0.359101	0.26	0.481	4.38282e-21	9	Kcna6
1.23819e-08	-0.361633	0.278	0.38	0.00021672	9	Pllp
3.41653e-08	-0.363212	0.223	0.323	0.000597995	9	Opalin
1.02858e-31	-0.364139	0.94	0.979	1.80032e-27	9	Rtn3
9.90478e-23	-0.364372	0.507	0.664	1.73363e-18	9	AI413582
4.40002e-22	-0.364442	0.67	0.787	7.70135e-18	9	Acot7
5.50411e-21	-0.369349	0.632	0.746	9.63384e-17	9	Tmem59l
5.08596e-18	-0.369631	0.507	0.644	8.90195e-14	9	Bin1
5.58727e-07	-0.370122	0.258	0.346	0.0097794	9	Mog
2.85058e-24	-0.373499	0.086	0.28	4.98938e-20	9	Ccn3
2.48861e-20	-0.376183	0.289	0.467	4.35581e-16	9	Nudt4
5.62214e-20	-0.377375	0.181	0.362	9.84043e-16	9	Tppp3
6.13903e-08	-0.381378	0.353	0.435	0.00107451	9	Gatm
6.59088e-17	-0.382695	0.372	0.519	1.1536e-12	9	Enpp2
1.24282e-26	-0.383769	0.17	0.388	2.17531e-22	9	Sphkap
3.42319e-06	-0.387477	0.557	0.624	0.0599161	9	Car2
8.79605e-12	-0.391981	0.244	0.368	1.53957e-07	9	Ppp1r14a
5.76356e-18	-0.392358	0.218	0.381	1.0088e-13	9	Rasl10a
2.06261e-24	-0.392816	0.322	0.523	3.61018e-20	9	Tcf4
1.24662e-34	-0.394032	0.982	0.994	2.18197e-30	9	Snrpn
5.12618e-15	-0.39544	0.694	0.758	8.97236e-11	9	Enc1
3.94547e-32	-0.397225	0.828	0.919	6.90576e-28	9	Tcf25
2.7437e-29	-0.397562	0.769	0.873	4.8023e-25	9	Snap47
2.66702e-26	-0.399679	0.859	0.907	4.66808e-22	9	Tuba4a
3.27572e-20	-0.400055	0.458	0.606	5.7335e-16	9	Fam131a
9.62521e-28	-0.400252	0.712	0.83	1.6847e-23	9	Sez6l2
1.62977e-25	-0.401519	0.529	0.69	2.85259e-21	9	Tmem151a
6.142e-24	-0.401938	0.108	0.302	1.07503e-19	9	Wwox
3.62711e-26	-0.401956	0.822	0.893	6.34852e-22	9	Pea15a
3.60977e-30	-0.402316	0.148	0.381	6.31819e-26	9	Slc8a1
2.58096e-09	-0.403393	0.562	0.632	4.51746e-05	9	Plekhb1
4.76537e-20	-0.413118	0.606	0.718	8.34083e-16	9	Chgb
4.49289e-23	-0.41417	0.405	0.582	7.8639e-19	9	Pgm2l1
1.01455e-25	-0.414412	0.266	0.473	1.77577e-21	9	Ak5
4.29408e-44	-0.415012	0.996	0.999	7.51593e-40	9	Uchl1
1.71227e-32	-0.419599	0.918	0.983	2.99699e-28	9	Sparcl1
1.19322e-28	-0.420931	0.299	0.519	2.0885e-24	9	Ube2ql1
6.14441e-24	-0.42111	0.438	0.613	1.07546e-19	9	Rapgef4
4.94309e-24	-0.422315	0.337	0.526	8.65188e-20	9	Zbtb18
1.09554e-31	-0.426253	0.505	0.713	1.91752e-27	9	Dstn
6.14561e-28	-0.426527	0.341	0.549	1.07567e-23	9	Arhgdig
2.16945e-27	-0.42876	0.242	0.459	3.79718e-23	9	Rph3a
4.58164e-15	-0.43577	0.383	0.515	8.01925e-11	9	Cdr1os
1.81224e-22	-0.438974	0.275	0.46	3.17196e-18	9	Igfbp6
1.87774e-13	-0.440821	0.502	0.617	3.28661e-09	9	Csrp1
4.30756e-33	-0.442653	0.76	0.861	7.53953e-29	9	Rab6a
4.37176e-21	-0.446519	0.513	0.656	7.65189e-17	9	Gabra1
6.01029e-24	-0.447881	0.603	0.719	1.05198e-19	9	Sh3gl2
1.82179e-10	-0.450851	0.203	0.318	3.18867e-06	9	Gfap
5.05831e-17	-0.455185	0.377	0.527	8.85357e-13	9	S100a6
1.55747e-38	-0.467029	0.692	0.84	2.72604e-34	9	Clip3
7.62251e-19	-0.468532	0.833	0.917	1.33417e-14	9	Dbi
9.27145e-10	-0.470215	0.392	0.486	1.62278e-05	9	Trf
5.89458e-37	-0.474635	0.744	0.86	1.03173e-32	9	Sept7
4.10318e-06	-0.476278	0.628	0.698	0.071818	9	Npy
7.07235e-43	-0.478694	0.833	0.913	1.23787e-38	9	Apbb1
2.90269e-33	-0.48113	0.537	0.724	5.08057e-29	9	Syngr1
5.29155e-46	-0.48236	0.886	0.966	9.2618e-42	9	Tubb5
1.73985e-33	-0.482922	0.394	0.632	3.04527e-29	9	Id2
1.63115e-41	-0.48534	0.687	0.86	2.855e-37	9	Map1lc3a
1.81541e-39	-0.486812	0.883	0.937	3.17751e-35	9	Dnm1
1.06957e-33	-0.490882	0.667	0.808	1.87207e-29	9	Ccl27a
1.80864e-58	-0.492145	0.956	0.99	3.16567e-54	9	Prnp
1.93033e-10	-0.493504	0.302	0.41	3.37865e-06	9	Cldn11
6.19266e-40	-0.494165	0.15	0.43	1.0839e-35	9	Gng2
6.1676e-07	-0.496743	0.401	0.465	0.0107952	9	Pvalb
6.34572e-15	-0.496802	0.438	0.566	1.11069e-10	9	Sept4
3.74277e-35	-0.497776	0.223	0.476	6.55098e-31	9	Camk2n2
1.21546e-42	-0.49997	0.852	0.933	2.12743e-38	9	Syt1
2.30803e-35	-0.501991	0.264	0.514	4.03975e-31	9	Gabbr2
2.73807e-48	-0.504491	0.978	0.991	4.79244e-44	9	Ywhah
5.6807e-41	-0.506545	0.081	0.356	9.94293e-37	9	Tbr1
5.52052e-36	-0.50817	0.355	0.593	9.66256e-32	9	Oxr1
2.12622e-34	-0.509943	0.106	0.351	3.72153e-30	9	Slc30a3
4.42088e-10	-0.510554	0.339	0.44	7.73786e-06	9	Mag
3.93592e-48	-0.519682	0.727	0.895	6.88905e-44	9	Gng13
1.27628e-36	-0.520965	0.3	0.542	2.23387e-32	9	Dlgap1
1.02661e-41	-0.525508	0.233	0.509	1.79687e-37	9	Shisa4
4.33076e-47	-0.526041	0.114	0.422	7.58013e-43	9	Mpped1
4.61477e-40	-0.528171	0.658	0.831	8.07723e-36	9	Nrsn1
1.929e-14	-0.53007	0.639	0.723	3.37633e-10	9	Qdpr
7.12736e-30	-0.534431	0.355	0.56	1.2475e-25	9	Adcy1
1.06982e-28	-0.537182	0.313	0.523	1.87251e-24	9	Fxyd6
3.10486e-44	-0.552714	0.81	0.917	5.43444e-40	9	Snca
3.15666e-38	-0.553843	0.253	0.506	5.5251e-34	9	Pde1a
1.04317e-43	-0.557937	0.394	0.652	1.82587e-39	9	Ly6e
3.53352e-61	-0.561883	0.982	0.996	6.18472e-57	9	Stmn3
2.28228e-05	-0.566532	0.632	0.716	0.399467	9	Sst
2.13324e-33	-0.573178	1	0.998	3.73381e-29	9	Snap25
4.93493e-49	-0.580393	0.168	0.479	8.63761e-45	9	Syt13
9.55374e-35	-0.594953	0.366	0.589	1.67219e-30	9	Resp18
6.85355e-37	-0.601316	0.361	0.596	1.19958e-32	9	Serpini1
4.44271e-10	-0.60349	0.377	0.481	7.77608e-06	9	Mal
1.90536e-52	-0.603639	0.601	0.798	3.33496e-48	9	Tubb4b
1.51316e-46	-0.607002	0.471	0.692	2.64848e-42	9	Pak1
6.05507e-61	-0.612695	0.811	0.937	1.05982e-56	9	Ywhag
7.94063e-46	-0.618726	0.227	0.515	1.38985e-41	9	Dkk3
5.27578e-51	-0.620298	0.65	0.835	9.23419e-47	9	Syn1
1.60618e-44	-0.633516	0.694	0.847	2.81129e-40	9	Nap1l5
1.96394e-51	-0.63511	0.051	0.368	3.43748e-47	9	Nrn1
1.58362e-53	-0.635983	0.621	0.829	2.77182e-49	9	Hpcal4
4.31146e-95	-0.637014	0.971	0.998	7.54636e-91	9	Tuba1a
1.57577e-53	-0.647484	0.223	0.543	2.75807e-49	9	Efhd2
1.87072e-23	-0.655298	0.43	0.592	3.27432e-19	9	Cryab
3.85028e-59	-0.657208	0.745	0.89	6.73915e-55	9	Prkar1b
4.52725e-66	-0.657721	0.907	0.969	7.92404e-62	9	Gng3
2.78333e-44	-0.657994	0.346	0.6	4.87166e-40	9	Osbpl1a
5.24347e-44	-0.659305	0.668	0.815	9.17765e-40	9	Ttc9b
2.45173e-43	-0.661189	0.201	0.483	4.29127e-39	9	Nptx1
2.13387e-15	-0.684995	0.467	0.588	3.73492e-11	9	Apod
1.02177e-11	-0.68936	0.526	0.604	1.7884e-07	9	Cnp
5.05557e-59	-0.690361	0.529	0.786	8.84876e-55	9	Tubb4a
3.5079e-72	-0.690727	0.705	0.899	6.13987e-68	9	Tagln3
1.07653e-40	-0.69222	0.674	0.818	1.88425e-36	9	Scn1b
4.75652e-82	-0.706062	0.855	0.961	8.32533e-78	9	Tuba1b
2.46413e-54	-0.708648	0.313	0.606	4.31297e-50	9	Lingo1
7.9326e-69	-0.721728	0.762	0.91	1.38844e-64	9	Tubb2a
1.24349e-57	-0.735467	0.194	0.525	2.17648e-53	9	Stx1a
1.59511e-110	-0.738408	1	1	2.79192e-106	9	Fth1
1.00745e-72	-0.800113	0.683	0.875	1.76333e-68	9	Kif5a
7.1154e-67	-0.802204	0.883	0.952	1.24541e-62	9	1110008P14Rik
1.49074e-71	-0.805345	0.632	0.854	2.60924e-67	9	Sncb
4.03974e-68	-0.818031	0.256	0.609	7.07076e-64	9	Ncald
6.44914e-68	-0.868259	0.106	0.483	1.12879e-63	9	Vxn
8.69673e-23	-0.90195	0.555	0.675	1.52219e-18	9	Mobp
1.98332e-56	-0.923169	0.399	0.664	3.4714e-52	9	Nptxr
3.33764e-91	-0.925886	0.333	0.724	5.84187e-87	9	Basp1
8.43235e-95	-0.94339	0.288	0.698	1.47591e-90	9	Sv2b
8.03839e-91	-0.952121	0.374	0.751	1.40696e-86	9	Fxyd7
3.88199e-90	-1.06724	0.687	0.873	6.79465e-86	9	Vsnl1
4.15956e-33	-1.17629	0.903	0.936	7.28047e-29	9	Mbp
1.29049e-18	-1.21712	0.711	0.786	2.25875e-14	9	Plp1
1.55862e-138	-1.22787	0.493	0.877	2.72806e-134	9	Stmn2
1.76298e-91	-1.35032	0.921	0.962	3.08574e-87	9	Nrgn
1.15728e-183	-1.40907	0.714	0.968	2.02558e-179	9	Gnas
1.14602e-162	-1.52067	0.747	0.957	2.00587e-158	9	Stmn1
9.84218e-157	-1.78046	0.43	0.858	1.72268e-152	9	Olfm1
2.16916e-145	-1.91508	0.251	0.76	3.79668e-141	9	Slc17a7
7.32045e-170	-2.36629	0.392	0.861	1.2813e-165	9	Cck

[truncated: 15 more sheets: 10, 11, 12, 13, 14, 15, 16, 17, 18, 19, 20, 21, 22, 23, 24]
