# Supplementary material for: Claustrum and dorsal endopiriform cortex complex cell-identity is determined by Nurr1 and regulates hallucinogenic-like states in mice
Source: Nat Commun. 2024 Sep 18;15:8176. doi: 10.1038/s41467-024-52429-9 (PMC11408527; doi:10.1038/s41467-024-52429-9)
Supplement: Supplementary file 6 — Supplementary Data 3 [file 41467_2024_52429_MOESM6_ESM.xlsx]

## Sheet: Sheet 1
Supplementary Table 3 : Differentially expressed genes in AAV-Nurr1cKO compared to the AAV-Ctrl for the CLA selected spots.
multiple-testing adjusted P-values computed by PRESTO.
p_val	avg_log2FC	pct.1	pct.2	p_val_adj	gene
4.19791e-26	1.50963	0.818	0.269	7.3476e-22	Gfap
1.5968e-21	1.19437	0.867	0.481	2.79488e-17	Tyrobp
1.86686e-17	1.15317	0.902	0.679	3.26757e-13	B2m
4.9949e-17	1.08176	0.979	0.974	8.74257e-13	Clu
6.11386e-17	1.06217	0.811	0.436	1.07011e-12	C1qa
1.13282e-28	1.03655	1	1	1.98277e-24	Cst3
5.82468e-12	0.961811	0.741	0.41	1.01949e-07	Ctss
1.71646e-15	0.96123	0.846	0.532	3.00432e-11	C1qb
6.73693e-18	0.885728	1	0.994	1.17916e-13	Apoe
6.05203e-17	0.879429	1	1	1.05929e-12	Mt1
2.80763e-10	0.871774	0.692	0.423	4.91419e-06	C1qc
2.50315e-11	0.862496	0.888	0.692	4.38126e-07	Prdx6
1.47621e-13	0.83716	0.958	0.846	2.58381e-09	Ctsd
1.79893e-13	0.804394	0.713	0.353	3.14867e-09	H2-D1
8.76298e-14	0.778283	0.587	0.179	1.53378e-09	C4b
1.88176e-10	0.758074	0.832	0.635	3.29364e-06	Mt2
1.28305e-06	0.752872	0.986	0.968	0.0224573	Mbp
5.84015e-07	0.74768	0.909	0.795	0.010222	Plp1
6.41607e-10	0.712487	0.692	0.41	1.123e-05	S100a6
5.52534e-12	0.696688	0.65	0.276	9.67101e-08	H2-K1
4.42832e-09	0.676773	0.783	0.59	7.75089e-05	Hexb
8.76914e-13	0.668156	0.692	0.308	1.53486e-08	Ctsz
6.89481e-13	0.667849	0.65	0.269	1.2068e-08	Cd9
3.15486e-11	0.648029	0.713	0.359	5.52196e-07	Npc2
3.35088e-07	0.644316	0.301	0.077	0.00586505	Ifi27l2a
7.78982e-19	0.633163	1	1	1.36345e-14	Ftl1
6.67697e-12	0.603351	0.846	0.583	1.16867e-07	Selenop
3.03624e-07	0.601451	0.65	0.462	0.00531434	Fam107a
4.19544e-07	0.60055	0.797	0.654	0.00734328	S100a1
2.50603e-09	0.598571	0.923	0.878	4.38631e-05	Dbi
4.00925e-12	0.597431	0.587	0.205	7.01739e-08	Fcer1g
1.26764e-06	0.564104	0.762	0.538	0.0221875	Tsc22d4
2.50321e-08	0.5603	0.657	0.41	0.000438137	Rgs4
3.23773e-07	0.557442	0.692	0.474	0.00566699	Hist1h2bc
4.71798e-06	0.552581	0.755	0.577	0.0825788	Ppp1r1b
1.37609e-11	0.542077	0.993	0.981	2.40857e-07	Aldoc
2.96933e-09	0.533074	0.503	0.186	5.19721e-05	Lyz2
2.21013e-09	0.532907	0.699	0.391	3.86839e-05	S100a13
4.49052e-08	0.530054	0.664	0.385	0.000785976	Cd63
3.11017e-07	0.513135	0.776	0.59	0.00544373	Gng5
1.27845e-11	0.510011	0.392	0.071	2.23766e-07	Cd52
2.0035e-12	0.49879	1	1	3.50673e-08	Tpt1
4.78364e-07	0.496109	0.944	0.846	0.0083728	Cd81
1.32879e-06	0.484289	0.839	0.628	0.0232578	Atp1a2
2.45916e-08	0.480278	0.629	0.346	0.000430427	Ifi27
1.76814e-10	0.467188	1	0.974	3.09477e-06	Itm2b
8.68023e-07	0.46401	0.531	0.276	0.015193	Igfbp5
1.9448e-06	0.459824	0.895	0.795	0.0340399	2410006H16Rik
4.24426e-06	0.447459	0.371	0.154	0.0742874	Serpina3n
8.85172e-07	0.439096	0.958	0.859	0.0154932	Prdx1
5.25898e-06	0.436054	0.664	0.429	0.092048	Pcp4l1
8.45216e-07	0.435599	0.315	0.096	0.0147938	Cyba
1.22056e-07	0.434481	0.51	0.231	0.00213635	Slc32a1
7.70712e-12	0.42676	1	1	1.34898e-07	Fth1
4.06448e-08	0.425612	0.364	0.103	0.000711405	Mpeg1
1.33114e-06	0.417085	0.455	0.205	0.023299	Myl4
2.10207e-06	0.400592	0.545	0.295	0.0367926	Csf1r
3.33787e-07	0.395378	1	0.994	0.00584227	Slc1a2
2.57066e-10	0.391313	1	1	4.49943e-06	Ckb
1.56907e-07	0.385767	0.343	0.096	0.00274634	Bst2
4.28464e-07	0.383329	0.413	0.154	0.0074994	Aif1
1.21557e-06	0.359996	0.434	0.186	0.021276	Zcchc24
1.07981e-10	0.359757	1	1	1.89e-06	Fau
1.86497e-06	0.357404	0.476	0.218	0.0326426	Scrg1
3.8671e-06	0.352765	0.294	0.09	0.0676859	Lgals3bp
4.47888e-08	0.352321	1	1	0.000783939	Cpe
1.24746e-06	0.352177	0.972	0.91	0.0218342	Ptma
1.97561e-06	0.351412	0.336	0.109	0.034579	Vim
1.41334e-07	0.347923	0.35	0.096	0.00247378	Arpc1b
2.42788e-06	0.338835	0.385	0.147	0.0424953	Pmp22
1.58822e-06	0.32567	0.287	0.077	0.0277986	Tspo
8.908e-07	0.315096	0.993	0.974	0.0155917	Ldhb
2.11306e-07	0.279572	1	1	0.00369849	Mt3
9.0944e-10	-0.264002	1	1	1.59179e-05	Calm1
3.24399e-08	-0.269834	1	1	0.000567795	Aldoa
4.10859e-07	-0.296006	0.993	1	0.00719126	Ywhaz
2.48511e-07	-0.30117	0.07	0.308	0.0043497	Glra2
1.8968e-06	-0.316851	0.986	1	0.0331996	Ap2m1
2.23131e-08	-0.327167	1	1	0.000390546	Rab3a
8.71954e-07	-0.328584	0.154	0.41	0.0152618	Ptpru
2.56164e-08	-0.337289	0.972	1	0.000448364	Vamp2
4.09303e-07	-0.339137	0.049	0.263	0.00716403	B3gat2
3.71105e-07	-0.354322	0.993	1	0.00649545	Tuba1b
1.33084e-06	-0.363659	0.979	1	0.0232937	Rtn4
3.97265e-06	-0.367109	0.608	0.827	0.0695332	Tusc3
3.87567e-06	-0.368786	0.336	0.603	0.0678359	Slc2a3
2.32316e-06	-0.374337	0.755	0.904	0.0406623	Serp2
2.1605e-09	-0.375236	0.028	0.282	3.78152e-05	Tmem163
3.26807e-06	-0.37548	0.692	0.904	0.0572011	Ppp2r2c
4.20166e-06	-0.37942	0.72	0.859	0.0735417	Pde1a
4.95282e-07	-0.382112	0.706	0.865	0.00866892	H2afj
5.28677e-06	-0.382206	0.58	0.782	0.0925344	Slc25a22
7.83537e-07	-0.386183	0.343	0.615	0.0137142	Hs3st2
2.41277e-06	-0.390537	0.294	0.545	0.0422307	Pgbd5
5.91703e-12	-0.39381	1	1	1.03566e-07	Gpm6a
3.5717e-07	-0.397389	0.937	0.987	0.00625155	Brk1
1.3967e-06	-0.403163	0.273	0.519	0.0244465	B3galt2
1.54835e-06	-0.403163	0.259	0.506	0.0271007	1500009L16Rik
1.40954e-06	-0.40848	0.678	0.872	0.0246713	Pgm2l1
6.13354e-07	-0.408942	0.909	0.962	0.0107355	Eno1
3.08121e-07	-0.409301	0.951	1	0.00539305	Tubb2a
2.42337e-06	-0.412363	0.559	0.795	0.0424163	Cacnb3
3.77297e-06	-0.414624	0.776	0.923	0.0660384	Sv2b
4.47741e-09	-0.417352	0.916	1	7.8368e-05	Ppp3r1
8.19584e-08	-0.429374	0.308	0.59	0.00143452	Cnih3
3.00694e-06	-0.433229	0.902	0.962	0.0526304	Map1lc3a
1.53897e-07	-0.433897	0.783	0.929	0.00269367	Ncald
3.8893e-07	-0.435184	0.706	0.872	0.00680745	Bsn
1.08943e-09	-0.435402	0.958	0.987	1.90683e-05	1110008P14Rik
4.30237e-09	-0.435973	0.958	0.987	7.53043e-05	Dnm1
2.52798e-09	-0.444356	0.895	0.968	4.42472e-05	Nckap1
1.64355e-06	-0.44942	0.455	0.692	0.028767	Cnrip1
1.58231e-07	-0.451327	0.469	0.724	0.00276952	R3hdm1
8.45259e-10	-0.454241	1	1	1.47946e-05	Camk2n1
1.81503e-12	-0.458452	1	1	3.17685e-08	Snap25
1.42515e-09	-0.459	1	1	2.49444e-05	Tmsb10
6.93151e-09	-0.459432	0.916	0.987	0.000121322	Ly6h
1.66026e-10	-0.464801	0.972	1	2.90595e-06	Slc17a7
6.28538e-18	-0.472652	1	1	1.10013e-13	Dynll1
4.89656e-06	-0.474618	0.531	0.724	0.0857045	Smarca2
9.95885e-08	-0.476266	0.573	0.853	0.0017431	Kalrn
1.03808e-10	-0.481554	0.056	0.359	1.81694e-06	Oprk1
1.85818e-10	-0.483813	0.965	1	3.25237e-06	Ctxn1
3.75509e-10	-0.484426	0.916	0.994	6.57254e-06	Ldha
3.50698e-14	-0.487484	1	1	6.13827e-10	Rtn1
1.27094e-07	-0.503754	0.343	0.603	0.00222452	Bok
1.27365e-09	-0.50793	0.483	0.769	2.22927e-05	Atp2b4
7.03115e-09	-0.508571	0.594	0.84	0.000123066	Tbr1
3.24449e-09	-0.51331	0.413	0.705	5.67883e-05	Schip1
1.40978e-08	-0.517598	0.846	0.917	0.000246754	Gnao1
9.06376e-09	-0.52461	0.734	0.878	0.000158643	Camk2a
1.16351e-07	-0.529419	0.427	0.679	0.00203649	Stk32c
3.16966e-09	-0.530272	0.839	0.955	5.54786e-05	Basp1
1.12733e-11	-0.555771	0.867	0.962	1.97317e-07	Hpcal4
7.73533e-12	-0.570463	0.329	0.692	1.35391e-07	Igsf21
2.7863e-11	-0.598408	0.734	0.91	4.87686e-07	Diras2
1.39156e-11	-0.603573	0.727	0.942	2.43565e-07	Vxn
1.54593e-08	-0.631768	0.084	0.346	0.000270584	Cplx3
2.23844e-12	-0.635745	0.839	0.949	3.91794e-08	Fxyd7
2.76933e-11	-0.646868	0.804	0.929	4.84715e-07	Rasgrp1
1.10744e-11	-0.649516	0.727	0.897	1.93836e-07	Lingo1
3.21345e-15	-0.663509	0.818	0.974	5.6245e-11	Gap43
3.66969e-11	-0.687238	0.063	0.378	6.42307e-07	Ccn2
6.84374e-13	-0.690316	0.958	0.981	1.19786e-08	Pcsk1n
5.94261e-17	-0.693601	0.993	1	1.04013e-12	Cck
3.22019e-16	-0.696132	0.874	0.987	5.6363e-12	Syt1
2.51007e-11	-0.71673	0.573	0.808	4.39337e-07	Gng2
9.10197e-17	-0.736022	0.839	0.987	1.59312e-12	Ttc9b
6.00629e-13	-0.76627	0.189	0.564	1.05128e-08	Gnb4
5.38496e-07	-0.773466	0.566	0.769	0.00942529	Synpr
3.06448e-12	-0.780744	0.846	0.936	5.36375e-08	Ppp1r1a
1.9537e-15	-0.893939	0.252	0.654	3.41957e-11	Rgs12
1.80093e-34	-1.19821	0.112	0.814	3.15216e-30	Gm8797
3.25738e-23	-1.34741	0.168	0.718	5.70139e-19	Nr4a2
