# Supplementary material for: Claustrum and dorsal endopiriform cortex complex cell-identity is determined by Nurr1 and regulates hallucinogenic-like states in mice
Source: Nat Commun. 2024 Sep 18;15:8176. doi: 10.1038/s41467-024-52429-9 (PMC11408527; doi:10.1038/s41467-024-52429-9)
Supplement: Supplementary file 8 — Source Data [file 41467_2024_52429_MOESM8_ESM.xlsx]

## Sheet: Fig.1b
Homo Sapiens			Callithryx Jacchus			Rattus norvegicus			Mus musculus
distance bins	Nurr1 OD (arb)		distance bins	Nurr1 OD (arb)		distance bins	Nurr1 OD (arb)		distance bins	Nurr1 OD (arb)
1	0		1	0.00619		1	0.01565		1	0.02546
2	0		2	0.0036		2	0.03721		2	0.01505
3	0		3	0.01283		3	0.03535		3	0
4	0		4	0.02642		4	0.05227		4	0
5	0		5	0.02204		5	0.03179		5	0.00878
6	0		6	0.02851		6	0.02719		6	0.03509
7	0		7	0.02653		7	0.02797		7	0.01609
8	0.001752		8	0.01584		8	0.05569		8	0.02592
9	0.00409		9	0.03237		9	0.0813		9	0.05039
10	0.00442		10	0.02905		10	0.09541		10	0.0455
11	0.002678		11	0.00116		11	0.09592		11	0.03807
12	0.001763		12	0.00039		12	0.14112		12	0.04232
13	0.001793		13	0.01151		13	0.25562		13	0.06243
14	0.001323		14	0.012		14	0.13026		14	0.06817
15	0.000138		15	0.02736		15	0.07222		15	0.1398
16	0		16	0.04002		16	0.05702		16	0.17968
17	0		17	0.02348		17	0.06864		17	0.09767
18	0		18	0.02955		18	0.0534		18	0.05138
19	0		19	0.0158		19	0.03266		19	0.04196
20	0		20	0.01353		20	0.03241		20	0.07544
21	0		21	0.00678		21	0.07654		21	0.08366
22	0		22	0.00754		22	0.07684		22	0.09873
23	0		23	0.00026		23	0.05308		23	0.17915
24	0		24	0.01118		24	0.09653		24	0.21054
25	0.004993		25	0.03773		25	0.13863		25	0.26283
26	0.01122		26	0.04466		26	0.11237		26	0.22767
27	0.017516		27	0.02822		27	0.08024		27	0.16979
28	0.021654		28	0.02564		28	0.08236		28	0.14588
29	0.022451		29	0.01018		29	0.10134		29	0.13842
30	0.02221		30	0.0115		30	0.07577		30	0.18327
31	0.020885		31	0.02491		31	0.0705		31	0.31551
32	0.018244		32	0.04169		32	0.12094		32	0.56876
33	0.015647		33	0.05831		33	0.2712		33	0.4119
34	0.014038		34	0.10136		34	0.24932		34	0.58031
35	0.012799		35	0.15628		35	0.14672		35	0.91166
36	0.010434		36	0.17621		36	0.10489		36	1.22974
37	0.007722		37	0.15326		37	0.11995		37	1.61582
38	0.005454		38	0.17304		38	0.13914		38	1.95103
39	0.004315		39	0.1444		39	0.11197		39	2.21315
40	0.004708		40	0.16683		40	0.10475		40	2.40024
41	0.005622		41	0.13894		41	0.0969		41	2.37513
42	0.007482		42	0.15798		42	0.1034		42	2.41702
43	0.00983		43	0.19674		43	0.11113		43	2.2986
44	0.010633		44	0.28598		44	0.1048		44	2.18674
45	0.009114		45	0.2798		45	0.09752		45	2.17643
46	0.00657		46	0.24756		46	0.15372		46	2.04327
47	0.004038		47	0.2124		47	0.15192		47	1.89424
48	0.003589		48	0.20207		48	0.23117		48	1.51824
49	0.004789		49	0.25217		49	0.33668		49	0.92589
50	0.00771		50	0.29977		50	0.45559		50	0.40825
51	0.011401		51	0.27672		51	0.6538		51	0.20439
52	0.014571		52	0.22574		52	0.72581		52	0.1084
53	0.015234		53	0.20674		53	1.02358		53	0.05977
54	0.013228		54	0.17544		54	1.1967		54	0.04854
55	0.010853		55	0.11318		55	1.17305		55	0.04137
56	0.011561		56	0.18811		56	1.13821		56	0.01687
57	0.015066		57	0.3366		57	1.3193		57	0.0168
58	0.019635		58	0.41208		58	1.4874		58	0.01923
59	0.023536		59	0.40146		59	1.65157		59	0.02055
60	0.025879		60	0.51065		60	1.73584		60	0.02285
61	0.025395		61	0.6639		61	2.011		61	0.0189
62	0.023182		62	0.60693		62	2.02282		62	0.01297
63	0.020855		63	0.76975		63	2.0692		63	0.01607
64	0.018729		64	0.79889		64	2.1535		64	0.01413
65	0.016682		65	0.68892		65	2.13792		65	0.00986
66	0.014853		66	0.76523		66	2.07002		66	0.02053
67	0.013969		67	0.67362		67	2.11692		67	0.01536
68	0.014064		68	0.73688		68	1.85779		68	0.00593
69	0.014212		69	1.10885		69	1.83271		69	0.02173
70	0.013504		70	1.46488		70	2.04049		70	0.02537
71	0.010924		71	1.71674		71	2.07978		71	0.0139
72	0.007176		72	1.41936		72	2.06959		72	0.01686
73	0.00467		73	1.03025		73	2.05655		73	0.01569
74	0.0035		74	0.82168		74	2.07263		74	0.01126
75	0.00355		75	0.92558		75	1.90181		75	0.02837
76	0.00564		76	0.45738		76	1.88054		76	0.02463
77	0.008405		77	0.34921		77	1.89412		77	0.01914
78	0.010344		78	0.1385		78	1.88793		78	0.01187
79	0.011038		79	0.04364		79	1.81885		79	0.01107
80	0.011622		80	0.03504		80	1.69695		80	0.01101
81	0.013293		81	0.02318		81	1.6248		81	0.00517
82	0.015266		82	0.00509		82	1.69105		82	0.00706
83	0.019019		83	0.0073		83	1.69274		83	0.01212
84	0.025179		84	0		84	1.67768
85	0.031608		85	0		85	1.56818
86	0.035181		86	1e-05		86	1.4867
87	0.035854		87	0		87	1.38452
88	0.036064		88	0.01473		88	1.31279
89	0.035384		89	0.00795		89	1.19873
90	0.032311		90	0		90	1.06259
91	0.027829		91	0		91	0.86095
92	0.024088		92	0		92	0.61652
93	0.021026		93	0		93	0.48211
94	0.018208		94	0		94	0.36626
95	0.017312		95	0		95	0.20382
96	0.018952		96	0		96	0.14779
97	0.020785		97	0		97	0.10452
98	0.023578		98	0		98	0.06535
99	0.027081		99	0		99	0.03592
100	0.028979		100	0.00347		100	0.04103
101	0.030535		101	0		101	0.03892
102	0.033455		102	0		102	0.02826
103	0.036256		103	0.00954		103	0.01048
104	0.037858		104	0.00749		104	0.01311
105	0.038078		105	0.00074		105	0.01938
106	0.038499		106	0.01843		106	0.01506
107	0.039304		107	0.01034		107	0.02103
108	0.040898		108	0		108	0.00151
109	0.042228		109	0		109	0.01045
110	0.04118		110	0		110	0.01826
111	0.037779		111	0		111	0.00318
112	0.033042		112	0		112	0.01905
113	0.028183		113	0		113	0.02498
114	0.024998		114	0		114	0.01683
115	0.023897		115	0		115	0.02119
116	0.024605		116	0.00379		116	0.02044
117	0.024561		117	0		117	0.00897
118	0.021926		118	0		118	0.00204
119	0.017932		119	0		119	0
120	0.015712		120	0		120	0
121	0.015556		121	0		121	0.00901
122	0.016242		122	0		122	0
123	0.016328		123	0		123	0
124	0.014977		124	0.00203		124	0.01047
125	0.011798		125	0		125	0
126	0.007979		126	0		126	0
127	0.005557		127	0		127	0
128	0.006142		128	0		128	0
129	0.009032		129	0		129	0
130	0.013336		130	0.00038		130	0
131	0.018168		131	0.0026		131	0.00163
132	0.020869		132	0		132	0.00019
133	0.021017		133	0		133	0.00277
134	0.019051		134			134	0
135	0.015577		135			135	0
136	0.011887		136			136	0
137	0.008984		137			137	0.00383
138	0.008953		138			138	0.01669
139	0.011801		139			139	0
140	0.016417		140			140	0.00046
141	0.023052
142	0.030244
143	0.035623
144	0.038537
145	0.03957
146	0.0391
147	0.036071
148	0.031167
149	0.025175
150	0.019063
151	0.015228
152	0.012321
153	0.009024
154	0.005193
155	0.000836
156	0
157	0
158	0
159	0
160	0
161	0
162	0
163	0
164	0
165	0.002431
166	0.003762
167	0.004025
168	0.003822
169	0.002355
170	0.000538
171	0
172	0.001286
173	0.004575
174	0.008435
175	0.010214
176	0.009496
177	0.008433
178	0.00847
179	0.009723
180	0.011578
181	0.011841
182	0.010939
183	0.010713
184	0.011049
185	0.009736
186	0.007496
187	0.0052
188	0.003288
189	0.000855
190	0
191	0
192	0
193	0
194	0
195	0
196	0
197	0
198	0
199	0
200	0
201	0
202	0
203	0
204	0
205	0
206	0
207	0
208	0.001941
209	0.006376
210	0.00823
211	0.006944
212	0.004258
213	0.001731
214	0
215	0
216	0.002151
217	0.004665
218	0.006115
219	0.006466
220	0.006078
221	0.00598
222	0.007407
223	0.008775
224	0.009414
225	0.011031
226	0.013484
227	0.015494
228	0.017179
229	0.017965
230	0.017315
231	0.016298
232	0.015201
233	0.013848
234	0.011538
235	0.009041
236	0.0081
237	0.00851
238	0.009975
239	0.011249
240	0.01252
241	0.014493
242	0.015934
243	0.016753
244	0.017055
245	0.017332
246	0.018419
247	0.019919
248	0.021264
249	0.021497
250	0.021091
251	0.020232
252	0.017853
253	0.013523
254	0.009754
255	0.008044
256	0.007622
257	0.008463
258	0.011402
259	0.01688
260	0.024011
261	0.030145
262	0.032905
263	0.03173
264	0.028281
265	0.024125
266	0.019097
267	0.014128
268	0.009579
269	0.006742
270	0.004335
271	0.00226
272	0.001614
273	0.002319
274	0.00461
275	0.008734
276	0.013019
277	0.014546
278	0.012437
279	0.008295
280	0.003301
281	0.000154
282	0.000488
283	0.003584
284	0.007126
285	0.011508
286	0.016842
287	0.022092
288	0.024567
289	0.023009
290	0.018876
291	0.014736
292	0.010869
293	0.006921
294	0.003578
295	0.001098
296	0
297	0
298	0.001305
299	0.002355
300	0.003938
301	0.005208
302	0.005932
303	0.006241
304	0.006019
305	0.005288
306	0.004574
307	0.004078
308	0.005059
309	0.007406
310	0.00972
311	0.011626
312	0.012548
313	0.012665
314	0.012731
315	0.01289
316	0.013116
317	0.013074
318	0.012603
319	0.011929
320	0.010843
321	0.009672
322	0.008486
323	0.007307
324	0.006221
325	0.003658
326	0
327	0
328	0
329	0
330	0
331	0.000597
332	0.001387
333	0.002838
334	0.004747
335	0.006973
336	0.008727
337	0.008522
338	0.007257
339	0.005064
340	0.00252
341	0.000438
342	0
343	0.001391
344	0.004041
345	0.007547
346	0.010413
347	0.013002
348	0.015446
349	0.017453
350	0.01841
351	0.017874
352	0.015598
353	0.014203
354	0.013925
355	0.013066
356	0.011858
357	0.009927
358	0.006575
359	0.003296
360	0.001083
361	0.000363
362	0.001494
363	0.004208
364	0.008097
365	0.011849
366	0.014173
367	0.014377
368	0.013184
369	0.013089
370	0.015077
371	0.017622
372	0.019541
373	0.021845
374	0.023935
375	0.024753
376	0.024593
377	0.023828
378	0.022645
379	0.020477
380	0.01666
381	0.013044
382	0.009965
383	0.007324
384	0.006239
385	0.006741
386	0.007565
387	0.008671
388	0.010348
389	0.01237
390	0.014336
391	0.017231
392	0.020968
393	0.024956
394	0.029457
395	0.034144
396	0.037878
397	0.03916
398	0.037592
399	0.035209
400	0.034633
401	0.033985
402	0.031602
403	0.026953
404	0.021588
405	0.016745
406	0.012145
407	0.009035
408	0.007632
409	0.007505
410	0.008917
411	0.011343
412	0.012362
413	0.011369
414	0.010033
415	0.00865
416	0.005991
417	0.003577
418	0.004338
419	0.00764
420	0.011072
421	0.013641
422	0.016334
423	0.019746
424	0.023392
425	0.026642
426	0.02859
427	0.02827
428	0.026649
429	0.023495
430	0.018819
431	0.014542
432	0.012787
433	0.014018
434	0.017849
435	0.023786
436	0.030526
437	0.035674
438	0.038199
439	0.037805
440	0.035009
441	0.032333
442	0.030433
443	0.02781
444	0.023665
445	0.019552
446	0.01808
447	0.019138
448	0.020416
449	0.020728
450	0.019045
451	0.016339
452	0.014991
453	0.015408
454	0.016064
455	0.016573
456	0.017898
457	0.020967
458	0.024559
459	0.027248
460	0.02983
461	0.034781
462	0.0413
463	0.04743
464	0.050135
465	0.048235
466	0.043207
467	0.038103
468	0.035414
469	0.034769
470	0.034227
471	0.033322
472	0.033062
473	0.032552
474	0.031859
475	0.031443
476	0.031336
477	0.031602
478	0.032825
479	0.034945
480	0.036527
481	0.037641
482	0.037775
483	0.035694
484	0.034661
485	0.037048
486	0.041765
487	0.046345
488	0.048792
489	0.049572
490	0.050021
491	0.05077
492	0.051081
493	0.050558
494	0.050935
495	0.05201
496	0.054049
497	0.056555
498	0.058934
499	0.059293
500	0.057823
501	0.056444
502	0.055611
503	0.055772
504	0.057369
505	0.058447
506	0.058418
507	0.05728
508	0.055385
509	0.051094
510	0.047422
511	0.048648
512	0.053132
513	0.05796
514	0.062674
515	0.066761
516	0.066905
517	0.063549
518	0.059354
519	0.056644
520	0.055982
521	0.057592
522	0.06163
523	0.067009
524	0.071106
525	0.073182
526	0.074026
527	0.073801
528	0.073318
529	0.073529
530	0.073833
531	0.073662
532	0.071836
533	0.066572
534	0.056644
535	0.046381
536	0.039002
537	0.034137
538	0.03311
539	0.035802
540	0.040548
541	0.044139
542	0.045288
543	0.044408
544	0.043276
545	0.043235
546	0.044705
547	0.046742
548	0.046751
549	0.044617
550	0.041243
551	0.036917
552	0.033412
553	0.031933
554	0.029937
555	0.027114
556	0.024748
557	0.023108
558	0.021509
559	0.020495
560	0.021459
561	0.024326
562	0.028342
563	0.032081
564	0.035
565	0.036728
566	0.036907
567	0.035538
568	0.033186
569	0.032739
570	0.035097
571	0.038692
572	0.041033
573	0.040514
574	0.035256
575	0.027036
576	0.020237
577	0.014984
578	0.010782
579	0.008497
580	0.008314
581	0.008465
582	0.007501
583	0.00581
584	0.003977
585	0.002041
586	0
587	0
588	0
589	0.002407
590	0.005043
591	0.006491
592	0.006224
593	0.004777
594	0.004377
595	0.004796
596	0.005008
597	0.004468
598	0.003682
599	0.002536
600	0.000733
601	0
602	0
603	0
604	0
605	0
606	0
607	0
608	0
609	0.001308
610	0.002498
611	0.00136
612	0
613	0
614	0.000904
615	0.004895
616	0.008987
617	0.011188
618	0.010819
619	0.008714
620	0.005681
621	0.002386
622	0
623	0
624	0
625	0
626	0
627	0
628	0
629	0
630	0
631	0
632	0
633	0
634	0
635	0
636	0
637	0
638	0
639	0
640	0
641	0
642	0.001253
643	0.003273
644	0.005268
645	0.005899
646	0.005707
647	0.004442
648	0.001861
649	0
650	0
651	0
652	0
653	0
654	0
655	0
656	0
657	0
658	0
659	0
660	0
661	0
662	0
663	0
664	0
665	0.001617
666	0.000892
667	0
668	0
669	0.001767
670	0.002739
671	0.002033
672	0.000449
673	0
674	0
675	0
676	0
677	0.000191
678	0
679	0
680	0
681	0
682	0
683	0
684	0
685	0
686	0
687	0
688	0
689	0
690	0
691	0.000299
692	0.000225
693	0
694	0
695	0
696	0
697	0
698	0
699	0
700	0
701	0
702	0.000577
703	0.001272
704	0.001597
705	0.001144
706	7.71e-05
707	0
708	0
709	0
710	0
711	0
712	0
713	0
714	0
715	0
716	0
717	0
718	0
719	0
720	0
721	0
722	0
723	0
724	0.000345
725	0.001894
726	0.001946
727	0.000353
728	0
729	0
730	0
731	0
732	0
733	0
734	0
735	0
736	0
737	0
738	0
739	0
740	0
741	0
742	0
743	0
744	0
745	0
746	0
747	0
748	0
749	0
750	0
751	0
752	0.0003
753	0.000726
754	0.000643
755	0.000973
756	0.001278
757	0.001482
758	0.001191
759	0.00085
760	0.000526
761	0.000515
762	0
763	0
764	0
765	0
766	0
767	0
768	0
769	0
770	0
771	0.000192
772	0
773	0
774	0.000313
775	0.00037
776	0
777	6.97e-05
778	0.000895
779	0.001874
780	0.003038
781	0.00386
782	0.00405
783	0.003158
784	0.001247
785	0
786	0
787	0
788	0
789	0.000796
790	0.001676
791	0.001214
792	0.000487
793	0.00072
794	0.001475
795	0.001016
796	0
797	0
798	0
799	0.000902
800	0.001698
801	0.001992
802	0.00229
803	0.002168
804	0.000882
805	0
806	0
807	0
808	0
809	0
810	0
811	0
812	0
813	0
814	0
815	0
816	0
817	0
818	0
819	0
820	0
821	0
822	0
823	0
824	0
825	0
826	0
827	0
828	0
829	0
830	0.000604
831	0.002852
832	0.00317
833	0.001135
834	0
835	0
836	0
837	0.001602
838	0.003093
839	0.002647
840	0.001091
841	0
842	0
843	0
844	0
845	0
846	0
847	0.000248
848	0.001446
849	0.002245
850	0.003276
851	0.003718
852	0.005069
853	0.007963
854	0.009835
855	0.010773
856	0.011825
857	0.012675
858	0.012476
859	0.011907
860	0.0109
861	0.009197
862	0.007348
863	0.005441
864	0.00375
865	0.003179
866	0.002912
867	0.001265
868	0
869	0
870	0
871	0
872	0.000142
873	0.002523
874	0.003201
875	0.003128
876	0.0026
877	0.002326
878	0.002216
879	0.001297
880	0
881	0
882	0
883	0
884	0.000968
885	0.000898
886	0.000307
887	0.000265
888	0
889	0
890	0
891	0
892	0
893	0
894	0.002929
895	0.005766
896	0.005796
897	0.004019
898	0.002759
899	0.003324
900	0.005256
901	0.00672
902	0.007236
903	0.007282
904	0.007055
905	0.006317
906	0.005233
907	0.004582
908	0.004244
909	0.005132
910	0.007376
911	0.009583
912	0.010134
913	0.008045
914	0.005217
915	0.004687
916	0.005892
917	0.007119
918	0.007129
919	0.005338
920	0.002459
921	3.3e-06
922	0
923	0
924	0.001823
925	0.0041
926	0.005202
927	0.005592
928	0.005994
929	0.005593
930	0.004713
931	0.00493
932	0.005094
933	0.004834
934	0.005383
935	0.006778
936	0.008362
937	0.009747
938	0.010265
939	0.010528
940	0.010387
941	0.009373
942	0.008123
943	0.006831
944	0.005046
945	0.003121
946	0.002841
947	0.003821
948	0.004754
949	0.004688
950	0.005651
951	0.00805
952	0.009749
953	0.0089
954	0.006626
955	0.005846
956	0.006184
957	0.00608
958	0.005497
959	0.005277
960	0.00506
961	0.004482
962	0.003417
963	0.002347
964	0.000853
965	0.000413
966	0.00154
967	0.002866
968	0.003274
969	0.002925
970	0.002213
971	0.000669
972	0
973	0
974	0
975	0
976	0
977	0
978	0
979	0
980	0
981	0
982	0.00095
983	0.003113
984	0.005038
985	0.006763
986	0.007389
987	0.006243
988	0.003782
989	0.001753
990	0.001046
991	0.001191
992	0.000949
993	0.000555
994	0.000834
995	0.001483
996	0.00273
997	0.004755
998	0.007371
999	0.009371
1000	0.009911
1001	0.009338
1002	0.008816
1003	0.008623
1004	0.008714
1005	0.008813
1006	0.009534
1007	0.011093
1008	0.012119
1009	0.012067
1010	0.012035
1011	0.012783
1012	0.0139
1013	0.01276
1014	0.009756
1015	0.007379
1016	0.007152
1017	0.008028
1018	0.009725
1019	0.012818
1020	0.01562
1021	0.016889
1022	0.017486
1023	0.01697
1024	0.014847
1025	0.012555
1026	0.010877
1027	0.01018
1028	0.010817
1029	0.012144
1030	0.013417
1031	0.014213
1032	0.015002
1033	0.016283
1034	0.017848
1035	0.018399
1036	0.017965
1037	0.016985
1038	0.015656
1039	0.013374
1040	0.010398
1041	0.007329
1042	0.004609
1043	0.002364
1044	0.000765
1045	0
1046	0
1047	0
1048	0
1049	0
1050	0
1051	0
1052	0
1053	0
1054	0
1055	0
1056	0
1057	0
1058	0
1059	0
1060	0
1061	0
1062	0
1063	0
1064	0
1065	0
1066	0
1067	0
1068	0
1069	0
1070	0
1071	0
1072	0
1073	0
1074	0
1075	0
1076	0
1077	0
1078	0
1079	0
1080	0
1081	0
1082	0
1083	0
1084	0
1085	0
1086	0
1087	0
1088	0
1089	0
1090	0
1091	0
1092	0
1093	0
1094	0
1095	0
1096	0
1097	0
1098	0
1099	0
1100	0
1101	0
1102	0
1103	0
1104	0
1105	0
1106	0
1107	0
1108	0
1109	0
1110	0
1111	0
1112	0
1113	0
1114	0
1115	0
1116	0
1117	0
1118	0
1119	0
1120	0
1121	0
1122	0
1123	0
1124	0
1125	0
1126	0
1127	0
1128	0
1129	0
1130	0
1131	0
1132	0
1133	0
1134	0
1135	0
1136	0
1137	0
1138	0
1139	0
1140	0
1141	0
1142	0
1143	0
1144	0
1145	0
1146	0
1147	0
1148	0
1149	0
1150	0
1151	0
1152	0
1153	0
1154	0
1155	0
1156	0
1157	0
1158	0
1159	0
1160	0
1161	0
1162	0
1163	0
1164	0
1165	0
1166	0
1167	0
1168	0
1169	0
1170	0
1171	0
1172	0
1173	0
1174	0
1175	0
1176	0
1177	0
1178	0
1179	0
1180	0
1181	0
1182	0
1183	0
1184	0
1185	0
1186	0
1187	0
1188	0
1189	0
1190	0
1191	0
1192	0
1193	0
1194	0
1195	0
1196	0
1197	0
1198	0
1199	0
1200	0
1201	0
1202	0
1203	0
1204	0
1205	0
1206	0
1207	0
1208	0
1209	0
1210	0
1211	0
1212	0
1213	0
1214	0
1215	0
1216	0
1217	0
1218	0
1219	0
1220	0
1221	0
1222	0
1223	0
1224	0
1225	0
1226	0
1227	0
1228	0
1229	0
1230	0
1231	0
1232	0
1233	0
1234	0
1235	0
1236	0
1237	0
1238	0
1239	0
1240	0
1241	0
1242	0
1243	0
1244	0
1245	0
1246	0
1247	0
1248	0
1249	0
1250	0
1251	0
1252	0
1253	0
1254	0
1255	0
1256	0
1257	0
1258	0
1259	0
1260	0
1261	0
1262	0
1263	0
1264	0
1265	0
1266	0
1267	0
1268	0
1269	0
1270	0
1271	0
1272	0
1273	0
1274	0
1275	0
1276	0
1277	0
1278	0
1279	0
1280	0
1281	0
1282	0
1283	0
1284	0
1285	0
1286	0
1287	0
1288	0
1289	0
1290	0
1291	0
1292	0
1293	0
1294	0
1295	0
1296	0
1297	0
1298	0
1299	0
1300	0
1301	0
1302	0
1303	0
1304	0
1305	0
1306	0
1307	0
1308	0
1309	0
1310	0
1311	0
1312	0
1313	0
1314	0
1315	0
1316	0
1317	0
1318	0
1319	0
1320	0
1321	0
1322	0
1323	0
1324	0
1325	0
1326	0
1327	0
1328	0
1329	0
1330	0
1331	0
1332	0
1333	0
1334	0
1335	0
1336	0
1337	0
1338	0
1339	0
1340	0
1341	0
1342	0
1343	0
1344	0
1345	0
1346	0
1347	0
1348	0
1349	0
1350	0
1351	0
1352	0
1353	0
1354	0
1355	0
1356	0
1357	0
1358	0
1359	0
1360	0
1361	0
1362	0
1363	0
1364	0
1365	0
1366	0
1367	0
1368	0
1369	0
1370	0
1371	0
1372	0
1373	0
1374	0
1375	0
1376	0
1377	0
1378	0
1379	0
1380	0
1381	0
1382	0
1383	0
1384	0
1385	0
1386	0
1387	0
1388	0
1389	0
1390	0
1391	0
1392	0
1393	0
1394	0
1395	0
1396	0
1397	0
1398	0
1399	0
1400	0
1401	0
1402	0
1403	0
1404	0
1405	0
1406	0
1407	0
1408	0
1409	0
1410	0
1411	0
1412	0
1413	0
1414	0
1415	0
1416	0
1417	0
1418	0
1419	0
1420	0
1421	0
1422	0
1423	0
1424	0
1425	0
1426	0
1427	0
1428	0
1429	0
1430	0
1431	0
1432	0
1433	0
1434	0
1435	0
1436	0
1437	0
1438	0
1439	0
1440	0
1441	0
1442	0
1443	0
1444	0
1445	0
1446	0
1447	0
1448	0
1449	0
1450	0
1451	0
1452	0
1453	0
1454	0
1455	0
1456	0
1457	0
1458	0
1459	0
1460	0
1461	0
1462	0
1463	0
1464	0
1465	0
1466	0
1467	0
1468	0
1469	0
1470	0
1471	0
1472	0
1473	0
1474	0
1475	0
1476	0
1477	0
1478	0
1479	0
1480	0
1481	0
1482	0
1483	0
1484	0
1485	0
1486	0
1487	0
1488	0
1489	0
1490	0
1491	0
1492	0
1493	0
1494	0
1495	0
1496	0
1497	0
1498	0
1499	0
1500	0
1501	0
1502	0
1503	0
1504	0
1505	0
1506	0
1507	0
1508	0
1509	0
1510	0
1511	0
1512	0
1513	0
1514	0
1515	0
1516	0
1517	0
1518	0
1519	0
1520	0
1521	0
1522	0
1523	0
1524	0
1525	0
1526	0
1527	0
1528	0
1529	0
1530	0
1531	0
1532	0
1533	0
1534	0
1535	0
1536	0
1537	0
1538	0
1539	0
1540	0
1541	0
1542	0
1543	0
1544	0
1545	0
1546	0
1547	0
1548	0
1549	0
1550	0
1551	0
1552	0
1553	0
1554	0
1555	0
1556	0
1557	0
1558	0
1559	0
1560	0
1561	0
1562	0
1563	0
1564	0
1565	0
1566	0
1567	0
1568	0
1569	0
1570	0
1571	0
1572	0
1573	0
1574	0
1575	0
1576	0
1577	0
1578	0
1579	0
1580	0
1581	0
1582	0
1583	0
1584	0
1585	0
1586	0
1587	0
1588	0
1589	0
1590	0

## Sheet: Fig.1d
AI-CLA-CP											CP-l6b-l5											SNr-SNc-RN											TEA-CA1											mo-SUB-fp
Nurr1 OD (arb)						CLA Nurr1 OD AUC (FC of Nurr1+/+)					Nurr1 OD (arb)						L6b Nurr1 OD AUC (FC of Nurr1+/+)					Nurr1 OD (arb)						SNc Nurr1 OD AUC (FC of Nurr1+/+)					Nurr1 OD (arb)						CA1 Nurr1 OD AUC (FC of Nurr1+/+)					Nurr1 OD (arb)
distance bins	Nurr1+/+ mean	Nurr1+/+ SE	Nurr1+/- mean	Nurr1+/- SE		Nurr1+/+ mouse	Nurr1+/+ values	Nurr1+/- mouse	Nurr1+/- values		distance bins	Nurr1+/+ mean	Nurr1+/+ SE	Nurr1+/- mean	Nurr1+/- SE		Nurr1+/+ mouse	Nurr1+/+ values	Nurr1+/- mouse	Nurr1+/- values		distance bins	Nurr1+/+ mean	Nurr1+/+ SE	Nurr1+/- mean	Nurr1+/- SE		Nurr1+/+ mouse	Nurr1+/+ values	Nurr1+/- mouse	Nurr1+/- values		distance bins	Nurr1+/+ mean	Nurr1+/+ SE	Nurr1+/- mean	Nurr1+/- SE		Nurr1+/+ mouse	Nurr1+/+ values	Nurr1+/- mouse	Nurr1+/- values		distance bins	Nurr1+/+ mean	Nurr1+/+ SE	Nurr1+/- mean	Nurr1+/- SE
1	0.0327985	0.00673464	0.0205439	0.0046565		1	0.915496	1	0.806254		1	0.00897592	0.00536894	0.00624447	0.00222681		1	1.42008	1	0.301856		1	0.00561171	0.00340566	0.0228601	0.00938479		1	1.13284	1	1.11176		1	0.00783271	0.00417959	0.00596662	0.00390762		1	1.06035	1	0.728766		1	0.016676	0.00738099	0.00915662	0.00705894
2	0.0324116	0.00609225	0.0204454	0.00483407		2	0.980375	2	0.398765		2	0.00622719	0.00402799	0.00589328	0.00204775		2	0.552408	2	0.249979		2	0.00455029	0.00295174	0.0261494	0.0119503		2	0.826494	2	1.37661		2	0.00957957	0.00424343	0.00820488	0.0038112		2	0.494567	2	1.16863		2	0.0143619	0.00712158	0.00957275	0.00675435
3	0.0315673	0.00623973	0.0215997	0.00541734		3	1.15361	3	0.553468		3	0.00510324	0.00262794	0.00577884	0.00123741		3	1.19244	3	0.15416		3	0.003579	0.00221676	0.0293527	0.015767		3	1.71507	3	0.552791		3	0.0112886	0.00431846	0.00922187	0.00344752		3	1.00821	3	1.32385		3	0.012992	0.00628808	0.0114005	0.00639262
4	0.0308147	0.006795	0.0232747	0.00468261		4	0.972103	4	0.537661		4	0.00350615	0.00163104	0.00499908	0.00156484		4	0.941711	4	0.192022		4	0.00350043	0.00192934	0.0324813	0.0184183		4	1.43155	4	1.16016		4	0.0133801	0.00481673	0.00715613	0.0025746		4	1.47424	4	1.06056		4	0.012865	0.00541429	0.0147451	0.00663561
5	0.0312586	0.0066931	0.0204892	0.00456971		5	0.972138	5	0.659362		5	0.00237846	0.0013735	0.00419803	0.00166029		5	1.38622	5	0.310811		5	0.00391357	0.00210707	0.0335019	0.0186488		5	0.545089	5	0.381708		5	0.0134133	0.00474438	0.0056195	0.00249662		5	0.80856	5	0.874645		5	0.0135994	0.00551511	0.016844	0.00711428
6	0.0305095	0.00584419	0.0156001	0.0052107		6	1.07029	6	0.390657		6	0.00312504	0.0017165	0.0039083	0.00141014		6	0.307067	6	0.291913		6	0.003836	0.00227943	0.0301779	0.0157216		6	0.708428	6	0.932808		6	0.0135261	0.00427852	0.00529387	0.002561		6	1.01857	6	0.689062		6	0.0132189	0.0063572	0.0158217	0.00674942
7	0.0304165	0.00565969	0.0154915	0.00537531		7	0.93599	7	0.537063		7	0.00565105	0.00273664	0.00453356	0.00197937		7	1.20008	7	0.724134		7	0.00429129	0.00246852	0.0244035	0.0109718		7	0.64052	7	0.724198		7	0.0154273	0.00385877	0.00616112	0.00285437		7	1.13551	7	0.705454		7	0.0117277	0.00603889	0.0150255	0.00606047
8	0.0310283	0.00548537	0.0182758	0.00619811				8	0.437571		8	0.00785116	0.00338749	0.00528253	0.00195136				8	0.97857		8	0.00542743	0.00251668	0.0194716	0.00755089				8	1.15045		8	0.0173626	0.00480531	0.00700325	0.00259626				8	0.711731		8	0.0109134	0.00571302	0.0141931	0.00550758
9	0.0293636	0.00534341	0.0199667	0.00630688							9	0.0100783	0.0036144	0.00465164	0.00161693							9	0.00614071	0.00298943	0.0179546	0.0071171							9	0.0195729	0.00667607	0.00789875	0.00252542							9	0.0115084	0.00603382	0.0133914	0.00495643
10	0.0272409	0.0049876	0.020413	0.00605065							10	0.0115504	0.00298289	0.00368361	0.0012952							10	0.00502714	0.00253074	0.0192829	0.00730793							10	0.0221491	0.00738818	0.00798225	0.00299921							10	0.0110891	0.00623289	0.0138725	0.0051648
11	0.0279709	0.00401929	0.0230003	0.0056374							11	0.012811	0.0034179	0.00541401	0.00145599							11	0.00414029	0.00156148	0.0190364	0.0067447							11	0.0226497	0.00665493	0.00806263	0.003605							11	0.0102456	0.00575644	0.0159936	0.00608802
12	0.0300009	0.00330447	0.0253117	0.00647434							12	0.0120314	0.00382944	0.00617626	0.00173976							12	0.00457571	0.00166008	0.0173169	0.00563832							12	0.0232533	0.00539135	0.008535	0.00338582							12	0.00926514	0.00474939	0.0185934	0.00710586
13	0.0321005	0.00438878	0.0261863	0.00674272							13	0.0102514	0.00415496	0.00542021	0.00235914							13	0.00561286	0.00241348	0.0166039	0.00504661							13	0.0265633	0.00616466	0.00829863	0.0026911							13	0.00864471	0.00366965	0.0195175	0.00737303
14	0.0304374	0.0051885	0.0247763	0.00616961							14	0.00902476	0.00475267	0.00496873	0.00229579							14	0.00640243	0.00289139	0.0176448	0.00507777							14	0.03001	0.00726739	0.007946	0.00291403							14	0.00845029	0.00242528	0.0186516	0.00675338
15	0.0274885	0.00396916	0.0222674	0.00665581							15	0.00814021	0.00472015	0.00387406	0.00186827							15	0.00654186	0.00253336	0.0188906	0.0052606							15	0.0282807	0.00753189	0.00931988	0.00250386							15	0.00688314	0.00191922	0.0174155	0.00593553
16	0.0268207	0.0028335	0.02146	0.00719859							16	0.00916114	0.0044103	0.00342903	0.00229628							16	0.00514114	0.00187439	0.0195538	0.00563558							16	0.0232246	0.00685162	0.0100179	0.00289379							16	0.00628257	0.0024541	0.014648	0.00427472
17	0.0274755	0.00267944	0.020996	0.00696791							17	0.0109583	0.00399174	0.00363733	0.00255689							17	0.00613071	0.00239273	0.0214081	0.00624131							17	0.0204929	0.00657808	0.0122444	0.00319435							17	0.007861	0.00265468	0.0114381	0.00280286
18	0.0271084	0.003186	0.0198859	0.00639684							18	0.00986639	0.00353058	0.00204172	0.00139127							18	0.00844143	0.00332807	0.0225722	0.00702529							18	0.0220794	0.0068361	0.012799	0.00354959							18	0.00860171	0.00167914	0.0102204	0.002562
19	0.0280584	0.00350844	0.019563	0.00583031							19	0.00800023	0.00277056	0.0011184	0.000708253							19	0.0103186	0.00384312	0.0220354	0.00645002							19	0.0232661	0.00709475	0.00987125	0.00324827							19	0.00870743	0.00195291	0.00933987	0.00223931
20	0.0298476	0.00354458	0.0205209	0.00562398							20	0.00694281	0.00209587	0.00186281	0.0011							20	0.01008	0.00380943	0.0200345	0.00522289							20	0.0261769	0.00771841	0.00762475	0.0027494							20	0.00859871	0.00252909	0.00843512	0.00208524
21	0.0319289	0.00424939	0.0230179	0.00540128							21	0.00692595	0.0025276	0.00423559	0.00186652							21	0.00891271	0.00337612	0.0174561	0.00439859							21	0.0324543	0.00808504	0.00784263	0.00325688							21	0.00822414	0.00298998	0.00784462	0.00192096
22	0.0346967	0.00529048	0.0261875	0.00581415							22	0.00745568	0.00269044	0.00663068	0.00249121							22	0.00802686	0.0031982	0.0152805	0.00406168							22	0.0393194	0.00892336	0.0113701	0.00400566							22	0.00803671	0.00295888	0.00743038	0.00210933
23	0.0373254	0.00564422	0.0257363	0.00564264							23	0.00805167	0.00333465	0.00609464	0.0025097							23	0.0074182	0.00348496	0.0141587	0.00395922							23	0.0441616	0.0101811	0.0131184	0.00396586							23	0.00804329	0.00213136	0.00770675	0.00255645
24	0.0367034	0.00523951	0.0239072	0.00599424							24	0.00951092	0.00432795	0.00563039	0.00277364							24	0.00816529	0.00288729	0.013856	0.00398032							24	0.0447919	0.0107564	0.0104283	0.00392106							24	0.008478	0.00180877	0.00865238	0.00194301
25	0.0353289	0.00545443	0.0238218	0.00626065							25	0.01093	0.00520081	0.00524768	0.00236465							25	0.00965414	0.00301868	0.0143868	0.00412896							25	0.0435839	0.011968	0.00990187	0.00404034							25	0.0106327	0.00184096	0.0104297	0.00219254
26	0.0347401	0.00558696	0.0239317	0.00651888							26	0.0111352	0.00532317	0.00548992	0.00188625							26	0.0111197	0.00435711	0.0146291	0.00445146							26	0.0440199	0.0136638	0.0120335	0.0047335							26	0.0130624	0.00225806	0.0118307	0.00268721
27	0.0341715	0.00583161	0.0229363	0.00653715							27	0.0113583	0.00481515	0.00450221	0.0015468							27	0.0108967	0.00606301	0.0145185	0.00476981							27	0.0473634	0.0146771	0.0149404	0.00543464							27	0.0189301	0.00294955	0.0141078	0.00298281
28	0.0344668	0.00626213	0.0208779	0.00650921							28	0.0139772	0.00407474	0.00355007	0.00144089							28	0.00985371	0.00672394	0.0135244	0.00419119							28	0.0504597	0.0150686	0.0182085	0.00603925							28	0.0287259	0.00401081	0.0192805	0.00362451
29	0.0354589	0.00628689	0.0201322	0.00674275							29	0.0161108	0.00400524	0.00312371	0.00131629							29	0.00908214	0.00617625	0.0113891	0.00330178							29	0.0532429	0.0147719	0.0200814	0.0067521							29	0.0406063	0.00517156	0.0283564	0.00402278
30	0.036475	0.00594948	0.022069	0.00631105							30	0.0151122	0.00423157	0.00167479	0.000831685							30	0.00956314	0.00553674	0.00895525	0.0028139							30	0.0542777	0.0148262	0.0187474	0.00672313							30	0.0538203	0.00642359	0.0404899	0.00411947
31	0.0396174	0.00640163	0.0263372	0.00618263							31	0.01281	0.00386367	0.00123574	0.00062433							31	0.010434	0.00474458	0.00710288	0.00219234							31	0.0564279	0.0158216	0.0222479	0.00863697							31	0.0666559	0.00785233	0.0544188	0.00517666
32	0.0408418	0.00764555	0.027648	0.00640157							32	0.010845	0.00382781	0.00303789	0.0011196							32	0.010186	0.00382046	0.00605775	0.00220907							32	0.060384	0.0173096	0.0306739	0.0143073							32	0.0787111	0.00892854	0.0671851	0.00599766
33	0.0401757	0.00781453	0.0250732	0.00653461							33	0.00979846	0.00382127	0.00601227	0.00202148							33	0.00872443	0.00362021	0.00591688	0.00231109							33	0.063818	0.019546	0.0328524	0.0153584							33	0.0912893	0.00996217	0.0769219	0.00673567
34	0.0420086	0.00803901	0.0240741	0.006446							34	0.00937229	0.00320428	0.00671808	0.00251153							34	0.00814543	0.00346012	0.00627812	0.00245029							34	0.0666791	0.0212537	0.0315955	0.0146888							34	0.104028	0.0109833	0.0820972	0.0078262
35	0.045756	0.00737936	0.025712	0.00602619							35	0.00786555	0.00254571	0.0052393	0.00234912							35	0.00821243	0.00321085	0.00748663	0.00263726							35	0.0699303	0.0221303	0.0328664	0.0145455							35	0.116244	0.0113831	0.0823586	0.00852144
36	0.0457482	0.00707945	0.0267728	0.0059611							36	0.00624156	0.00242621	0.00419514	0.00199813							36	0.006387	0.00278956	0.00877212	0.00303806							36	0.0720857	0.0219244	0.0328145	0.0132567							36	0.124671	0.0116509	0.0807003	0.00759207
37	0.0442735	0.00684784	0.0264593	0.0062939							37	0.00584171	0.00277832	0.00384078	0.00145939							37	0.00475557	0.00215882	0.00989637	0.00348884							37	0.0735381	0.0209732	0.0333455	0.0115547							37	0.128005	0.0108637	0.0823825	0.00589737
38	0.0442939	0.00693072	0.0267834	0.00648858							38	0.00626182	0.00327293	0.00459099	0.00161902							38	0.00463514	0.00194097	0.0109693	0.00342888							38	0.0727489	0.0205305	0.0332055	0.0108874							38	0.128661	0.00869572	0.0857644	0.00383894
39	0.046264	0.00747357	0.0294861	0.00636613							39	0.00751962	0.0029491	0.00489022	0.00150202							39	0.004236	0.00178115	0.0107457	0.00325003							39	0.0708734	0.0199879	0.0290199	0.00898044							39	0.125771	0.00754049	0.0873124	0.00410852
40	0.0459821	0.00716766	0.0324462	0.00647523							40	0.011223	0.00311589	0.00387752	0.00138081							40	0.00486087	0.00158507	0.0106699	0.00323733							40	0.0674499	0.0192225	0.0253991	0.00761148							40	0.120764	0.00827876	0.086773	0.00517631
41	0.0457759	0.00709978	0.0340099	0.00662765							41	0.0135201	0.00369651	0.00330969	0.001499							41	0.004695	0.00159893	0.010757	0.00339917							41	0.0652131	0.0180894	0.0265582	0.00798467							41	0.118295	0.00985519	0.0833715	0.00556252
42	0.0483104	0.00751408	0.033155	0.00661032							42	0.0121782	0.00364999	0.00450116	0.00240923							42	0.00398429	0.00178146	0.0114641	0.00377782							42	0.0650856	0.01918	0.0312058	0.00882468							42	0.120305	0.0103817	0.0784838	0.00592975
43	0.0525484	0.00836008	0.0345596	0.0071291							43	0.00832423	0.00237982	0.00468966	0.00238326							43	0.002673	0.00130408	0.0126257	0.00374511							43	0.0687434	0.0213613	0.0330945	0.00846637							43	0.123569	0.00974167	0.0752827	0.00619926
44	0.0544227	0.0085756	0.0379335	0.00847095							44	0.00627725	0.00158193	0.00368894	0.00198539							44	0.00199443	0.000959272	0.0128076	0.0030167							44	0.0705056	0.0206537	0.0283166	0.00576557							44	0.124123	0.0103834	0.0774308	0.00647085
45	0.057979	0.00914815	0.039109	0.00940885							45	0.00529576	0.00177691	0.00371896	0.00174207							45	0.003243	0.00149947	0.0116368	0.00266216							45	0.0697657	0.0188657	0.0260466	0.00493689							45	0.121701	0.0105811	0.0842656	0.00640579
46	0.0615751	0.0104949	0.0389798	0.00947094							46	0.00484733	0.00213315	0.00400066	0.00174134							46	0.00414614	0.00205973	0.010454	0.0031186							46	0.0644849	0.0166852	0.0239289	0.00483493							46	0.119895	0.00952634	0.0854083	0.0057583
47	0.0659337	0.0112821	0.0384895	0.00882651							47	0.00625708	0.00276147	0.00432198	0.00215477							47	0.00508557	0.00227395	0.00981012	0.00370298							47	0.0563903	0.0142294	0.0192128	0.00470117							47	0.116832	0.00925243	0.0805699	0.00562799
48	0.0718311	0.0122246	0.0401729	0.00871403							48	0.00760789	0.00317304	0.00501819	0.00277445							48	0.00631886	0.00283321	0.00967412	0.00395626							48	0.0486864	0.0126218	0.0174902	0.00453985							48	0.110877	0.00924903	0.0770026	0.00564596
49	0.0766136	0.0126361	0.0427509	0.00828305							49	0.0080968	0.00355221	0.00519652	0.00287311							49	0.006891	0.00290994	0.0108406	0.00388448							49	0.0450514	0.0116929	0.018302	0.00441343							49	0.104946	0.00942295	0.0750668	0.00603732
50	0.0774315	0.0120524	0.0440061	0.00816971							50	0.00722296	0.00339844	0.00525123	0.00211926							50	0.00677971	0.00233392	0.0116235	0.00376005							50	0.0437234	0.011532	0.0166151	0.00440583							50	0.100401	0.00998854	0.073602	0.00549642
51	0.0803209	0.012657	0.044906	0.0080004							51	0.00769064	0.00346988	0.00746554	0.00283554							51	0.00672857	0.00199692	0.0116513	0.00384686							51	0.0416564	0.0116731	0.0150744	0.00500105							51	0.099905	0.0105561	0.071682	0.00458772
52	0.0879954	0.0155522	0.0483235	0.00849941							52	0.00819736	0.00404392	0.0096288	0.00426629							52	0.00755529	0.00211861	0.0124451	0.00409469							52	0.0362173	0.0111767	0.0111596	0.00366463							52	0.101116	0.0109708	0.0692049	0.00448482
53	0.0960424	0.0172734	0.0559735	0.0106915							53	0.00564651	0.00294594	0.00958554	0.00420339							53	0.00941086	0.00297503	0.0131787	0.00407827							53	0.0288806	0.00984405	0.00907425	0.00259269							53	0.101036	0.0110539	0.0650794	0.00518355
54	0.104506	0.0164395	0.0602134	0.0122518							54	0.00500038	0.00185936	0.00801329	0.00349814							54	0.0112834	0.00391208	0.0141009	0.00386944							54	0.023385	0.00883148	0.00793113	0.00300298							54	0.0995284	0.00979058	0.0599968	0.00590375
55	0.112142	0.0156033	0.0597233	0.0122385							55	0.00435519	0.00198693	0.00635426	0.00325588							55	0.0131061	0.00395164	0.01488	0.00345573							55	0.0180186	0.00770835	0.0051865	0.00228144							55	0.096113	0.00815894	0.0563543	0.0072139
56	0.114755	0.0148314	0.059142	0.0116199							56	0.00379512	0.00197316	0.00467108	0.00259468							56	0.014823	0.0030348	0.0146455	0.00335326							56	0.013527	0.00588017	0.00242037	0.00196178							56	0.0927627	0.00906793	0.0551411	0.00750638
57	0.116042	0.0141195	0.0608709	0.0116438							57	0.00421267	0.00214564	0.00383691	0.00157701							57	0.0166693	0.00265106	0.015408	0.00399502							57	0.00946029	0.00394548	0.00209163	0.00167356							57	0.0898059	0.0109824	0.0544868	0.00606149
58	0.120973	0.0134131	0.0643559	0.0110777							58	0.00482357	0.00236211	0.00299604	0.00110768							58	0.0183827	0.00287938	0.0170332	0.00418154							58	0.00699543	0.00321773	0.00168512	0.00125819							58	0.0867581	0.0121688	0.0531971	0.00533647
59	0.128787	0.0138938	0.0682998	0.01116							59	0.00625496	0.00309855	0.00338126	0.00103711							59	0.0200853	0.00343045	0.0182052	0.00430049							59	0.005428	0.00260838	0.00165987	0.00123366							59	0.083236	0.0133118	0.0514478	0.0055409
60	0.135892	0.0144131	0.0723728	0.0111991							60	0.00804307	0.00336211	0.00181082	0.000549083							60	0.0225931	0.00391343	0.0203776	0.00415447							60	0.00524614	0.00287933	0.002434	0.00207486							60	0.0779037	0.0138337	0.0479977	0.0054776
61	0.144331	0.0150614	0.0743554	0.0113022							61	0.0074783	0.00294368	0.00139821	0.000852039							61	0.0244487	0.00357163	0.0217672	0.00390873							61	0.00608357	0.00385443	0.00271125	0.00232952							61	0.0696439	0.0130596	0.0439111	0.00500537
62	0.154957	0.0167401	0.0758861	0.0113724							62	0.00566271	0.00263859	0.00196771	0.00132131							62	0.0239711	0.00297687	0.020944	0.00343595							62	0.00666457	0.00476788	0.00451638	0.00282723							62	0.0594516	0.0108144	0.0389081	0.0054163
63	0.165954	0.0193689	0.0810606	0.0118304							63	0.00580337	0.00305271	0.0017854	0.00137008							63	0.0221917	0.00297262	0.0212594	0.00300391							63	0.00649357	0.00526652	0.00729225	0.00479676							63	0.0475169	0.0077595	0.0324731	0.00567143
64	0.17143	0.0206595	0.0884857	0.0119324							64	0.00759845	0.00304573	0.00307362	0.00239032							64	0.0226261	0.00380698	0.0225625	0.00394783							64	0.00664343	0.0060491	0.00857763	0.00670832							64	0.0378354	0.00554861	0.0269432	0.00548861
65	0.174497	0.0194402	0.0931273	0.0121394							65	0.00801494	0.0028323	0.00557973	0.00392163							65	0.0258771	0.00478086	0.0253521	0.00514446							65	0.00798386	0.00665051	0.007384	0.00583608							65	0.033187	0.00443511	0.0214305	0.00412171
66	0.181959	0.0175159	0.0926659	0.0118789							66	0.007053	0.00239243	0.00766329	0.00494354							66	0.0276094	0.00495352	0.0292176	0.00600798							66	0.0108541	0.00758543	0.00653938	0.00468002							66	0.0281424	0.00320008	0.0162691	0.00315561
67	0.184912	0.0164075	0.0922344	0.0111904							67	0.00557065	0.00188528	0.00702329	0.00464158							67	0.0268187	0.00448734	0.0313625	0.00643376							67	0.0147597	0.00809306	0.0075845	0.00297853							67	0.0212056	0.00179562	0.0126484	0.00235995
68	0.182642	0.0152001	0.0911418	0.0105645							68	0.00433494	0.0015495	0.00419657	0.00316439							68	0.0262656	0.00522819	0.031926	0.00686827							68	0.0191687	0.00911785	0.00879587	0.00284805							68	0.0144994	0.00181299	0.00934375	0.00180368
69	0.183828	0.0140259	0.0885579	0.0105941							69	0.00272111	0.00141201	0.00256325	0.00187882							69	0.0265824	0.00620514	0.0332018	0.00693301							69	0.0225699	0.00879331	0.0110676	0.00336569							69	0.00897957	0.00199617	0.0076395	0.00136998
70	0.182646	0.0123755	0.0855685	0.0100639							70	0.00266041	0.00122544	0.00279058	0.00205134							70	0.0291177	0.00681839	0.0340227	0.00574118							70	0.0241267	0.00646717	0.0158147	0.0038256							70	0.00671086	0.00222613	0.00520762	0.0013379
71	0.181992	0.0129176	0.0837724	0.00967841							71	0.00312166	0.00170777	0.00351395	0.00254567							71	0.0332607	0.00762712	0.03368	0.00458875							71	0.025023	0.00657347	0.0197909	0.00499859							71	0.004932	0.00198317	0.00251838	0.00105757
72	0.186002	0.0146043	0.0835403	0.00986957							72	0.00361575	0.00255354	0.00406233	0.00289673							72	0.0359419	0.00849747	0.0322946	0.00364171							72	0.0280594	0.00822613	0.0226354	0.0060061							72	0.002531	0.00146116	0.00215687	0.000899297
73	0.192342	0.0155989	0.0851593	0.0105039							73	0.00453412	0.0031328	0.00525349	0.00373484							73	0.0363634	0.00918271	0.0308215	0.00347674							73	0.0290656	0.0094552	0.026782	0.00718538							73	0.002196	0.000997771	0.00216037	0.000976074
74	0.197145	0.0159696	0.0880911	0.0112174							74	0.00556299	0.00316201	0.00547548	0.00369223							74	0.036352	0.0091541	0.0315206	0.00428746							74	0.0308964	0.00956167	0.0323543	0.00810491							74	0.003445	0.00100302	0.00214912	0.00119506
75	0.199057	0.0153224	0.0912477	0.0117603							75	0.00541027	0.00271333	0.00383004	0.00289169							75	0.035997	0.00951456	0.0329147	0.00554215							75	0.036391	0.0111831	0.0386556	0.008988							75	0.00409486	0.00147555	0.00134312	0.000710738
76	0.198477	0.0140067	0.0914344	0.0119833							76	0.00405979	0.00207424	0.00257102	0.00197234							76	0.0342709	0.0100361	0.0332757	0.00662187							76	0.0406761	0.0132484	0.0440651	0.0126972							76	0.0032995	0.0018207	0.000540888	0.000356573
77	0.194777	0.0123859	0.086852	0.0112147							77	0.0028339	0.00186642	0.00145444	0.00110495							77	0.0338286	0.00980771	0.0336869	0.00740651							77	0.0412496	0.0138814	0.0511979	0.0155197							77	0.00355357	0.00134798	0.00162475	0.000526
78	0.194472	0.0114253	0.0840067	0.0120324							78	0.00140917	0.00124598	0.00135744	0.000918616							78	0.0346614	0.00890195	0.0357842	0.00783014							78	0.0441241	0.0146321	0.0564281	0.0166208							78	0.00309	0.000913703	0.00271863	0.00103752
79	0.193143	0.0112647	0.0843538	0.0136963							79	0.0009179	0.0009179	0.000834037	0.000430381							79	0.0344289	0.00842889	0.0378687	0.00635062							79	0.0519223	0.0164492	0.0565361	0.0172292							79	0.00196857	0.00083118	0.0030785	0.0011756
80	0.190398	0.0114928	0.0841293	0.0132093							80	0.0004879	0.0004879	0.00104439	0.00059122							80	0.0345449	0.00837399	0.0371834	0.00397468							80	0.0601193	0.0183604	0.0508521	0.0166695							80	0.00206686	0.00076973	0.00381563	0.00147361
81	0.188987	0.0116589	0.0841465	0.0120346							81	0.000901864	0.000582272	0.000978863	0.000544622							81	0.0356934	0.00830853	0.0357794	0.00363741							81	0.0608386	0.0180767	0.0432353	0.0126678							81	0.00145157	0.000515839	0.004135	0.00229953
82	0.181665	0.0100111	0.0802483	0.0114779							82	0.00196706	0.00138221	0.00158021	0.000731261							82	0.0377507	0.00822849	0.0353489	0.00391348							82	0.0542049	0.0162309	0.0338076	0.00974624							82	0.00143143	0.000644515	0.00339487	0.00159094
83	0.172275	0.0102241	0.0741363	0.0110163							83	0.00271044	0.00229785	0.0022342	0.000954835							83	0.0399767	0.00787177	0.0354648	0.00442647							83	0.0450913	0.0148381	0.0255026	0.0076087							83	0.0007315	0.000297279	0.00270825	0.00130607
84	0.167246	0.011869	0.0682171	0.0103223							84	0.00260543	0.00260543	0.0007428	0.000643828							84	0.0402339	0.00761061	0.0369811	0.00448063							84	0.0363459	0.012151	0.0143023	0.00499543							84	0.00116757	0.00057314	0.00333175	0.00165911
85	0.163551	0.0142764	0.0630532	0.00885774							85	0.00188436	0.00188436	0	0							85	0.0393646	0.00743328	0.0386546	0.00478347							85	0.0274863	0.00915814	0.00766163	0.00316013							85	0.000741429	0.000420464	0.00228562	0.00130772
86	0.157281	0.0157951	0.0608425	0.00879256							86	0.00141307	0.00141307	0	0							86	0.0394877	0.00709524	0.0383037	0.00492402							86	0.0211093	0.00699239	0.00391413	0.00233068							86	0.000814429	0.000480684	0.00131912	0.000857157
87	0.153398	0.0165841	0.0612092	0.00980876							87	0.00118756	0.00107055	0	0							87	0.0401496	0.0070706	0.0361848	0.00475777							87	0.0178049	0.00741634	0.00161762	0.00118967							87	0.00102457	0.000395011	0.00104775	0.000589423
88	0.149898	0.0172062	0.0586886	0.00943231							88	0.00101958	0.00070406	0	0							88	0.039767	0.00750396	0.033932	0.00450531							88	0.0133767	0.00672222	0.00069775	0.000461203							88	0.000962857	0.000480706	0.0022835	0.000981605
89	0.143826	0.0165748	0.0547687	0.00819153							89	0.000946371	0.000674259	0.000788438	0.000788437							89	0.0395209	0.00801131	0.032344	0.00497871							89	0.00968329	0.00540905	0.00049675	0.000440594							89	0.00168329	0.000734716	0.00376487	0.0015882
90	0.133095	0.0147684	0.0517986	0.0078634							90	0.000701457	0.000701457	0.00070225	0.00070225							90	0.040353	0.00865249	0.0317641	0.00503444							90	0.00620571	0.0036422	0.00069675	0.00069675
91	0.122445	0.0129034	0.0511177	0.00876118							91	0.000391671	0.000331023	0.000179125	0.000179125							91	0.0394877	0.00872132	0.031625	0.00471375							91	0.00295686	0.00194984	0.000943625	0.000943625
92	0.111416	0.0126634	0.046656	0.0082296							92	0.00047815	0.000309675	0	0							92	0.0362996	0.00801229	0.0313476	0.00418978							92	0.000776429	0.000597592	0.000825	0.000825
93	0.103083	0.0131891	0.0390863	0.00695802							93	0.000983071	0.000757864	0.000102562	0.000102562							93	0.0343154	0.00746478	0.0301954	0.00474146							93	9.41429e-05	9.41429e-05	0.000123125	0.000123125
94	0.0938581	0.0124225	0.035679	0.00691694							94	0.00123512	0.00110378	0.000478456	0.000274018							94	0.0346834	0.00706302	0.0290537	0.00566293							94	0	0	0	0
95	0.0875405	0.0113389	0.0364733	0.00718332							95	0.00167986	0.00130921	0.00131261	0.000723013							95	0.034907	0.00711552	0.0293657	0.00552847							95	0	0	0	0
96	0.0802711	0.0100629	0.033417	0.00553992							96	0.00551556	0.0025235	0.00135926	0.00098031							96	0.0353807	0.00780938	0.0308296	0.00510958							96	0.000199	0.000199	0	0
97	0.0734774	0.00976768	0.028388	0.00427061							97	0.0128565	0.00543005	0.00293507	0.00241695							97	0.0357683	0.00795594	0.0297623	0.00522066							97	0	0	0	0
98	0.0673184	0.00923833	0.0278134	0.00490148							98	0.0239648	0.00712855	0.00467728	0.00352292							98	0.0348937	0.00738076	0.0277256	0.0053207							98	0	0	0	0
99	0.0625207	0.00862126	0.0278618	0.004816							99	0.0368894	0.00817825	0.00589688	0.00349172							99	0.034497	0.0072584	0.0277575	0.00556036							99	0	0	0	0
100	0.054429	0.00714628	0.0257253	0.00432912							100	0.0485056	0.0098715	0.00728853	0.00335896							100	0.0355203	0.00760384	0.0276415	0.00554803							100	0	0	0	0
101	0.0465115	0.00577949	0.0213949	0.00386078							101	0.0566997	0.010272	0.0104435	0.00429647							101	0.0364084	0.00797087	0.0270605	0.00531208							101	0	0	0	0
102	0.0386404	0.00460998	0.0201104	0.00431663							102	0.0591403	0.00988775	0.0162461	0.00556379							102	0.0354209	0.00786786	0.0264737	0.00456678							102	0.000160714	0.000160714	0	0
103	0.0356242	0.00388236	0.0212881	0.00465793							103	0.0585543	0.00931799	0.0202515	0.00572353							103	0.031463	0.00670424	0.0243382	0.00405734							103	0.000303	0.000303	0	0
104	0.0336019	0.00336012	0.0194558	0.00395577							104	0.0542428	0.00899111	0.0214769	0.00552546							104	0.0275037	0.00605423	0.0217765	0.00403531							104	0	0	0	0
105	0.030488	0.00433886	0.0153072	0.00355749							105	0.047007	0.00859481	0.0217292	0.0051997							105	0.026627	0.00625262	0.0210669	0.0041537							105	0	0	0	0
106	0.0262934	0.00444537	0.0127738	0.00374055							106	0.0382218	0.00711123	0.0196945	0.00517226							106	0.0270471	0.00657702	0.0217585	0.00432823							106	9.5e-05	9.5e-05	0	0
107	0.0227871	0.00382468	0.0120622	0.00388474							107	0.0294115	0.00643113	0.0161564	0.00459072							107	0.0263221	0.00737171	0.0232383	0.00467377							107	0.000913286	0.000913286	0	0
108	0.0218041	0.00412393	0.0116668	0.00330126							108	0.0226229	0.00512753	0.0141993	0.00400031							108	0.026041	0.00869709	0.0241993	0.00491373							108	0.00172029	0.00172029	0	0
109	0.0215526	0.00419772	0.0109901	0.00240253							109	0.0173865	0.00438556	0.0125851	0.00325492							109	0.0266744	0.00993178	0.022772	0.00475349							109	0.00123871	0.00123871	0	0
110	0.0214459	0.00392152	0.0114764	0.00281235							110	0.0147496	0.00416307	0.0114962	0.00329847							110	0.026795	0.00959073	0.0198212	0.00409027							110	5.35714e-06	5.35714e-06	0	0
111	0.0230919	0.00421546	0.0126982	0.00286683							111	0.0153255	0.00445942	0.011849	0.00392566							111	0.0254529	0.00820915	0.0186654	0.00356398							111	0	0	0	0
112	0.0257001	0.00509122	0.0144114	0.00285815							112	0.0178217	0.00500173	0.0126718	0.00422809							112	0.0234114	0.00719807	0.0185561	0.00263396							112	0	0	0	0
113	0.0251502	0.00477286	0.0149033	0.00274123							113	0.020201	0.00649212	0.0133701	0.00429795							113	0.0216961	0.00659594	0.0179659	0.00152062							113	0	0	0	0
114	0.0224494	0.00357259	0.013987	0.00281001							114	0.0222205	0.00786821	0.0130799	0.00376928							114	0.0199146	0.00634129	0.0170858	0.00155648							114	0	0	0	0
115	0.0210905	0.00287085	0.0144181	0.00311684							115	0.0247014	0.00741503	0.0126934	0.00321422							115	0.0176129	0.00577326	0.0153724	0.00181032							115	0.000209286	0.000209286	0	0
116	0.021283	0.00348003	0.0150973	0.00337734							116	0.0236215	0.00676598	0.0114989	0.00283121							116	0.0162191	0.00505928	0.0138795	0.00147544							116	0.000371571	0.000371571	0	0
117	0.0231198	0.00408627	0.01469	0.00351047							117	0.0189545	0.00604888	0.0101212	0.00304568							117	0.0160916	0.00459501	0.0144889	0.00183534							117	0.000174714	0.000144843	0	0
118	0.0228069	0.00341941	0.014443	0.00348771							118	0.0159603	0.00587395	0.0103385	0.00359104							118	0.0147841	0.00403282	0.0158273	0.00228669							118	0	0	0	0
119	0.0190529	0.0029524	0.0135863	0.00349344							119	0.0178088	0.00587652	0.00981553	0.00384771							119	0.0129626	0.00305731	0.0159279	0.00219344							119	0	0	0	0
120	0.0180824	0.0033292	0.0128035	0.00307702							120	0.0177939	0.00539046	0.00882742	0.00433768							120	0.011208	0.00277994	0.0156362	0.00244662							120	0.000573429	0.000573429	0	0
121	0.0212566	0.00419015	0.0132953	0.00236776							121	0.0148223	0.00438027	0.0100174	0.00484317							121	0.009755	0.00299336	0.0158833	0.00254729							121	0.000849857	0.000849857	0	0
122	0.0240126	0.00395892	0.0136228	0.00301214							122	0.0130872	0.00423685	0.011594	0.00510734							122	0.00903943	0.00281903	0.0146649	0.00247805							122	0.000186429	0.000186429	0	0
123	0.0237051	0.00346159	0.0138227	0.00326283							123	0.0140955	0.00456665	0.012569	0.00455502							123	0.00646443	0.00226275	0.0125254	0.00227106							123	0	0	0	0
124	0.0211822	0.00383102	0.0142592	0.00339515							124	0.016835	0.00565802	0.0122055	0.00382676							124	0.00441643	0.0021022	0.0108073	0.0026504							124	0	0	0	0
125	0.0204354	0.00422712	0.0150826	0.00367316							125	0.0210333	0.00632741	0.00998255	0.00379271							125	0.00484814	0.00225068	0.0108048	0.00290692							125	0	0	0	0
126	0.0218091	0.00403459	0.0136698	0.00308222							126	0.0226677	0.00645556	0.00918844	0.00496434							126	0.00535071	0.0027101	0.0113548	0.00311299							126	0.000157857	0.000157857	0	0
127	0.0243455	0.00377641	0.0124958	0.00276882							127	0.0217635	0.00629634	0.00810378	0.00529557							127	0.00657457	0.00372592	0.0118283	0.00310962							127	0.000204714	0.000204714	0	0
128	0.0239302	0.00367872	0.0118815	0.00268746							128	0.0180747	0.00555691	0.0059117	0.00383043							128	0.00795786	0.00448141	0.0107396	0.00251598							128	0	0	0	0
129	0.0223521	0.00379945	0.013269	0.00312707							129	0.0145605	0.00505101	0.00492627	0.00295142							129	0.00805329	0.00460709	0.009049	0.00226269							129	0	0	0	0
130	0.0232706	0.00375756	0.0143195	0.00389994							130	0.0129239	0.00510537	0.00650232	0.00269959							130	0.00726629	0.00433401	0.0086335	0.00204521							130	0	0	0	0
131	0.0248577	0.00418231	0.0156099	0.004023							131	0.0125877	0.00563836	0.00960774	0.00412232							131	0.00805329	0.00354618	0.0089115	0.00184041							131	0	0	0	0
132	0.0249748	0.00503264	0.0153708	0.00396359							132	0.0125361	0.00592324	0.00973553	0.0046566							132	0.00849829	0.0033448	0.00904138	0.0021323							132	0	0	0.000193625	0.000193625
133	0.0232554	0.00523187	0.0133351	0.00372504							133	0.0147105	0.00594315	0.00792256	0.00377829							133	0.007667	0.00380878	0.00906875	0.00258704							133	0	0	0	0
134	0.0228101	0.00491815	0.0124477	0.00349555							134	0.0174974	0.00626174	0.0082692	0.00305744							134	0.00737286	0.00382468	0.00995637	0.00313387							134	0	0	0	0
135	0.0240174	0.00428343	0.0130378	0.00366525							135	0.0186622	0.00702207	0.00922266	0.00367837							135	0.00660129	0.00417727	0.0118435	0.00375834							135	0	0	0.0014425	0.0014425
136	0.0234961	0.00382041	0.0127241	0.00331426							136	0.0180032	0.00690876	0.00863842	0.00356209							136	0.00672414	0.00452768	0.0112856	0.0032737							136	0	0	0.00477788	0.00477788
137	0.0210007	0.00424773	0.0117566	0.00286737							137	0.0169595	0.00572069	0.0084037	0.00339128							137	0.00750871	0.00445926	0.00982838	0.0027931							137	0	0	0.00712838	0.00712838
138	0.0190416	0.00507074	0.0118936	0.00321022							138	0.0174968	0.00502268	0.00804874	0.00332541							138	0.00789343	0.00400659	0.00817913	0.00224209							138	0	0	0.00937175	0.00937175
139	0.0191841	0.00549531	0.0145332	0.00311428							139	0.0159574	0.00556249	0.00731498	0.00302351							139	0.00861457	0.0035499	0.00642475	0.00198754							139	0	0	0.0117853	0.0117853
140	0.0208561	0.00487619	0.0157282	0.00370897							140	0.015362	0.00644936	0.00736765	0.00266793							140	0.00909714	0.00374026	0.0064025	0.00153336							140	0	0	0.0106391	0.0106391
141	0.0227965	0.00421153	0.0146964	0.00377296							141	0.0163135	0.00736916	0.0059612	0.00226962							141	0.00873743	0.00397449	0.007942	0.00197858							141	0.000486714	0.000486714	0.0088195	0.0088195
142	0.0222897	0.00404252	0.0136396	0.00336898							142	0.0161416	0.00729376	0.00469074	0.00227309							142	0.007116	0.00332523	0.00873225	0.00259119							142	0.000275714	0.000275714	0.00821863	0.00821863
143	0.0206211	0.00373962	0.0137588	0.00279137							143	0.0142644	0.00621561	0.00476059	0.00228679							143	0.005464	0.00305583	0.0099005	0.00346782							143	1.72857e-05	1.72857e-05	0.00679813	0.00679813
144	0.0209616	0.00391469	0.0129717	0.00250599							144	0.0120862	0.00500874	0.00524632	0.00260925							144	0.00435343	0.00310029	0.0102949	0.00373491							144	0	0	0.00491725	0.00491725
145	0.0122949	0.00655387	0.0182173	0.00746115							145	0.0116749	0.00407133	0.00622344	0.00274553							145	0.00553357	0.00295919	0.00966987	0.00339597							145	0	0	0.00555625	0.00435809
146	0.0143472	0.00757459	0.0179288	0.00643617							146	0.0111559	0.00337307	0.00681578	0.00309456							146	0.007477	0.00324807	0.0109892	0.00388803							146	0.000601	0.000601	0.00625863	0.00372896
147	0.016266	0.00781966	0.0183309	0.00579307							147	0.0086422	0.00261652	0.00798408	0.00342224							147	0.00815286	0.00376472	0.0113177	0.00393378							147	0.00241743	0.00241743	0.00507663	0.00278957
148	0.0172105	0.00713831	0.0169186	0.00506275							148	0.00725639	0.00228785	0.00698499	0.00298228							148	0.00776657	0.00349743	0.00926793	0.00307556							148	0.00345514	0.00345514	0.003712	0.00245265
149	0.016321	0.00610019	0.0166293	0.00528338							149	0.00787602	0.00269057	0.00536188	0.00257422							149	0.005841	0.00295092	0.0084695	0.00222205							149	0.00410157	0.00410157	0.00271187	0.00187469
150	0.0144578	0.00570287	0.0196515	0.00637098							150	0.00822081	0.00260291	0.00434189	0.00227699							150	0.004355	0.00295203	0.0102512	0.00176262							150	0.00683471	0.00510502	0.00272412	0.00191549
151	0.0154628	0.00590638	0.0221641	0.00728736							151	0.00886614	0.00407868	0.00479852	0.00175841							151	0.00456543	0.00311796	0.0128432	0.00222221							151	0.008169	0.00570422	0.005597	0.00305596
152	0.0189029	0.00707073	0.022558	0.00730726							152	0.0100879	0.00537719	0.0055441	0.00193366							152	0.00502286	0.00320776	0.0131181	0.00296142							152	0.00796914	0.0056499	0.0073885	0.00413683
153	0.0205828	0.00818735	0.0223952	0.00684181							153	0.0109012	0.00489424	0.00722712	0.00243414							153	0.00637243	0.00320075	0.0115475	0.00304397							153	0.00754871	0.00538902	0.007572	0.00488401
154	0.01982	0.00820915	0.0202036	0.00598651							154	0.0124412	0.0039549	0.00649897	0.00237373							154	0.00745971	0.00340297	0.0103431	0.00301343							154	0.00631314	0.00441936	0.00949112	0.00558353
155	0.0204525	0.00837781	0.0185157	0.00560332							155	0.0127156	0.00371134	0.00696736	0.00276771							155	0.007997	0.00361024	0.00983463	0.00373385							155	0.00553286	0.00327968	0.0115801	0.00638713
156	0.0223806	0.00836093	0.0183905	0.00538577							156	0.0120733	0.00355586	0.00713689	0.00243047							156	0.00853654	0.0036742	0.0104395	0.00385655							156	0.00559486	0.00272193	0.0118709	0.00559918
157	0.0227979	0.00754189	0.0211164	0.00485164							157	0.0103498	0.0033057	0.00534649	0.00176251																		157	0.00610971	0.00289071	0.0117545	0.00457134
158	0.0221413	0.00676731	0.0222929	0.00580124							158	0.00918563	0.0039355	0.00472293	0.0019673																		158	0.00823757	0.00412022	0.0100582	0.00367953
											159	0.0103654	0.00498016	0.00628586	0.00298151
											160	0.0106444	0.00513199	0.00690344	0.00379103
											161	0.0105243	0.0045728	0.00576313	0.00323953
											162	0.0111736	0.00497004	0.0050719	0.00321295
											163	0.013629	0.00544615	0.00613639	0.00314534
											164	0.0154408	0.00553855	0.00514083	0.0024319
											165	0.0154872	0.00536728	0.00365871	0.00144444
											166	0.0135368	0.00586621	0.00277914	0.00138295
											167	0.0117988	0.0070553	0.00382215	0.00197487
											168	0.0117965	0.0077714	0.00643006	0.00366091
											169	0.0118379	0.00722643	0.00873501	0.00400095
											170	0.0111627	0.00623283	0.00723208	0.00267503
											171	0.0108183	0.00505576	0.00581417	0.00179037
											172	0.00926222	0.00400884	0.00502527	0.00221384
											173	0.00870651	0.00351102	0.00662459	0.00317525
											174	0.00970044	0.0040178	0.00865868	0.00376022
											175	0.0128404	0.0050227	0.00846409	0.00330839
											176	0.0150471	0.00596241	0.00851208	0.00324831
											177	0.0146088	0.0056649	0.00959021	0.00410572
											178	0.0139346	0.00503085	0.00969572	0.0040139
											179	0.0146885	0.00474691	0.00866749	0.00379311
											180	0.0156061	0.00553462	0.00848369	0.00384467
											181	0.0163098	0.00717589	0.00959083	0.00411421
											182	0.016016	0.00774099	0.011284	0.00518948
											183	0.0133427	0.0065747	0.0125185	0.00623239
											184	0.0102135	0.00533637	0.0122614	0.0060016
											185	0.00982774	0.00433222	0.0113693	0.0059008
											186	0.00963956	0.0037358	0.011392	0.00645091
											187	0.00855481	0.00328067	0.0118503	0.00636102
											188	0.00863091	0.00273858	0.0108332	0.00520977
											189	0.00981869	0.00324896	0.00931829	0.0043034
											190	0.0127751	0.00477578	0.00797651	0.00364515
											191	0.0152746	0.00634952	0.00738801	0.00363927
											192	0.0165547	0.00738423	0.00844443	0.00405194
											193	0.0155878	0.00688779	0.00896707	0.00438957
											194	0.0151669	0.00673394	0.00920446	0.00399508
											195	0.0148709	0.00639534	0.00941377	0.0039764
											196	0.0124077	0.00472575	0.00929615	0.00431502
											197	0.00940041	0.00307581	0.00902271	0.00441512
											198	0.00731724	0.00210152	0.00979046	0.00465421
											199	0.00841066	0.00275507	0.0109696	0.00478933
											200	0.0112294	0.00379762	0.0115981	0.00495273
											201	0.0114456	0.0038977	0.0106031	0.00432486
											202	0.0111938	0.00383238	0.0089176	0.00285493
											203	0.0122291	0.00412549	0.00892328	0.00225422
											204	0.0147692	0.00475772	0.00813404	0.00180894
											205	0.0151372	0.00499041	0.00678666	0.00177079
[truncated: 4 more columns]

## Sheet: Fig.2b
AI-CLA-CP
Nurr1 OD (arb)						CLA Nurr1 OD AUC (FC of AAV-Ctrl)
distance bins	AAV-Ctrl mean	AAV-Ctrl SE	AAV-Nurr1cKO mean	AAV-Nurr1cKO SE		AAV-Ctrl mouse	AAV-Ctrl values	AAV-Nurr1cKO mouse	AAV-Nurr1cKO values
1	0	0	0.000881167	0.000615241		1	0.910951	1	0.000857
2	0	0	0.000842333	0.000648033		2	1.07009	2	0
3	0.00474417	0.00381535	0.00535667	0.00245902		3	0.875869	3	0.034586
4	0.00353583	0.00353583	0.0081885	0.00279051		4	1.22194	4	0.003976
5	0.0019	0.0019	0.004767	0.00340214		5	0.983052	5	0.000438
6	0.00583	0.00368948	0.00360883	0.00200103		6	0.938091	6	0
7	0.0108292	0.00733163	0.00469633	0.00229245
8	0.00688083	0.00471034	0.009626	0.0039347
9	0.005225	0.0037573	0.00939117	0.00279457
10	0.00792833	0.0052215	0.005484	0.00308334
11	0.0131117	0.00930643	0.00645183	0.00399876
12	0.008915	0.00496741	0.00598567	0.00201071
13	0.00548333	0.00457387	0.0105573	0.00609372
14	0.00230917	0.00230917	0.00789433	0.00346963
15	0.00288083	0.0026858	0.00699933	0.00425427
16	0.00448167	0.00224565	0.00857467	0.00403793
17	0.00514083	0.00291076	0.0074685	0.0072128
18	0.00693583	0.00474757	0.00510967	0.00486492
19	0.0063975	0.00437956	0.00118317	0.00118317
20	0.0108208	0.00642463	0.000740667	0.000679055
21	0.0106317	0.00496392	0.00198517	0.00128272
22	0.0114267	0.00408585	0.00329483	0.0021494
23	0.0113383	0.00383906	0.000559333	0.000438416
24	0.0179067	0.00523224	0.00273733	0.00184676
25	0.0222075	0.00796923	0.00503767	0.0034893
26	0.0211083	0.0110444	0.004052	0.00257055
27	0.0249092	0.00987519	0.001598	0.00123382
28	0.0293517	0.00682309	0.000248167	0.000248167
29	0.0185575	0.00515803	0.0018655	0.00116065
30	0.0345167	0.0135279	0.00101917	0.00101917
31	0.0651667	0.0161627	0.00411433	0.00300927
32	0.0926775	0.0148253	0.0059865	0.00340746
33	0.108748	0.0189953	0.004167	0.0027328
34	0.175917	0.0343621	0.00265517	0.00265517
35	0.218009	0.0582884	0.00321083	0.00312386
36	0.300639	0.0710486	0.00713917	0.00694638
37	0.386908	0.0971869	0.00457467	0.00329086
38	0.524401	0.113605	0.004115	0.004115
39	0.704581	0.0668898	0.00589017	0.00589017
40	0.865972	0.0825948	0.00689617	0.005827
41	1.058	0.0845008	0.00869567	0.00679771
42	1.27521	0.0620369	0.00531967	0.00531967
43	1.46669	0.0799159	0.00931517	0.00931517
44	1.61946	0.11532	0.0108855	0.0106591
45	1.6696	0.112427	0.00943967	0.00840859
46	1.616	0.0882547	0.00960217	0.00960217
47	1.56205	0.0643424	0.00813367	0.00813367
48	1.49511	0.0898363	0.00703583	0.00703583
49	1.39389	0.10565	0.00899833	0.00658372
50	1.32631	0.13737	0.0077595	0.00630024
51	1.1552	0.133576	0.00792383	0.00709572
52	1.01226	0.143747	0.006349	0.00514432
53	0.895757	0.141886	0.00418267	0.00418267
54	0.795447	0.126835	0.000991667	0.000991667
55	0.70138	0.13338	0.001815	0.00141964
56	0.517558	0.0973821	0.00190633	0.00152903
57	0.411798	0.101294	0.00106183	0.00106183
58	0.345672	0.0739561	0.000572167	0.000572167
59	0.226886	0.0530505	0.000669167	0.000669167
60	0.168698	0.043675	0.000269333	0.000234644
61	0.132713	0.0373772	0.000717833	0.000717833
62	0.0946258	0.0285449	0.000339	0.000339
63	0.0864025	0.0339655	0.00117517	0.00117517
64	0.0645733	0.0310796	0.000657833	0.000477242
65	0.0499492	0.0306681	0.000485333	0.000485333
66	0.0200067	0.0136679	0	0
67	0.0097775	0.0082769	9.58333e-06	9.58333e-06
68	0.0179675	0.0162951	0	0
69	0.0078375	0.00698176	0.00284483	0.00180336
70	0.0041575	0.00287392	0.002217	0.00183541
71	0.0102158	0.00657108	0.00299017	0.00186172
72	0.0234908	0.0206708	0.00537433	0.00409732
73	0.02272	0.0203118	0.00519	0.00519
74	0.00923	0.00812988	0.00659	0.00529475
75	0.0040875	0.0030748	0.00413867	0.00262166
76	0.0038675	0.00318864	0.001626	0.0010406
77	0.00380833	0.00249002	0	0
78	0.00650667	0.00419131	0	0
79	0.00198833	0.00150539	0	0
80	0.00301417	0.00252411	0.000321	0.000321
81	0.00557417	0.00409416	0.000212667	0.000212667
82	0.00158833	0.000789094	0	0
83	0.0001	0.0001	0	0
84	0.00261917	0.00195586	0	0
85	0.00209167	0.00188946	0.0029025	0.0029025
86	0.00106167	0.000742775	0.00293583	0.00293583
87	0	0	0.000813667	0.000813667
88	0	0	0.0025145	0.0025145
89	0	0	0.0012985	0.0012985
90	0.000368333	0.000368333	0.000524167	0.000524167
91	0.00238	0.00204477	0.00162483	0.00162483
92	0.001725	0.001725	0.00132617	0.00132617

## Sheet: Fig.3g
AI-CLA-CP
Gnb4 OD (arb)						CLA Gnb4 OD AUC (FC of AAV-Ctrl)
distance bins	AAV-Ctrl mean	AAV-Ctrl SE	AAV-Nurr1cKO mean	AAV-Nurr1cKO SE		AAV-Ctrl mouse	AAV-Ctrl values	AAV-Nurr1cKO mouse	AAV-Nurr1cKO values
1	0.0294045	0.00717561	0.012577	0.00617886		1	1.10963	1	0.039407
2	0.0371485	0.00583918	0.0154255	0.00778994		2	1.45752	2	0.085608
3	0.0493997	0.00824026	0.0223348	0.00729791		3	0.885496	3	0.139452
4	0.0578223	0.00986427	0.0279547	0.00781547		4	0.89502	4	0.053517
5	0.0659847	0.00960861	0.0373613	0.0083521		5	0.927056	5	0.066429
6	0.0776922	0.01036	0.0411232	0.00914601		6	0.725282	6	0.080604
7	0.081092	0.00996324	0.0478123	0.00898221
8	0.083432	0.0107841	0.0549797	0.00817254
9	0.0857977	0.00825861	0.0627188	0.00632907
10	0.0960758	0.00730976	0.0678935	0.00733767
11	0.090802	0.00922184	0.0687243	0.00739481
12	0.09255	0.00959329	0.0648963	0.00862519
13	0.0891978	0.0136247	0.0648962	0.00677114
14	0.08368	0.0112299	0.0633883	0.00437967
15	0.0835012	0.0119294	0.0641823	0.00391887
16	0.0855085	0.00981523	0.0602302	0.00639535
17	0.091102	0.010024	0.0630395	0.00587921
18	0.100053	0.0130865	0.0707857	0.00508723
19	0.097848	0.0151152	0.0705127	0.0103503
20	0.0900652	0.0139196	0.0661883	0.00915476
21	0.0881832	0.00915753	0.072476	0.00963948
22	0.0935988	0.00726899	0.0749457	0.0135753
23	0.0987795	0.0062389	0.0713593	0.0136934
24	0.100172	0.00627301	0.0702538	0.0110584
25	0.102993	0.0107003	0.0689125	0.0104467
26	0.118044	0.00993136	0.0661967	0.0110912
27	0.130706	0.0133751	0.0634905	0.00743245
28	0.148013	0.019718	0.0625832	0.00535282
29	0.186127	0.0307191	0.0619758	0.00550571
30	0.254587	0.0583237	0.0603355	0.00710097
31	0.340816	0.0943332	0.0641178	0.00925125
32	0.421147	0.129268	0.063551	0.0114943
33	0.489798	0.147074	0.0636838	0.00970038
34	0.624628	0.158622	0.0647002	0.00995121
35	0.703945	0.137287	0.0626507	0.00841759
36	0.835343	0.13262	0.0594933	0.00900209
37	1.04632	0.129815	0.0547522	0.0101078
38	1.14359	0.126976	0.0482913	0.0120252
39	1.22152	0.0973481	0.0401505	0.0132886
40	1.26443	0.0895073	0.0371937	0.0149647
41	1.25519	0.0825163	0.0382352	0.0134108
42	1.23074	0.0890125	0.0343205	0.00882325
43	1.17313	0.093433	0.0327603	0.00751886
44	1.04959	0.0726316	0.033652	0.0101328
45	0.865993	0.07668	0.0308705	0.0104584
46	0.660415	0.0784296	0.0303135	0.0111603
47	0.458522	0.0914147	0.0254583	0.00915671
48	0.319234	0.0865745	0.0215687	0.00889458
49	0.221315	0.065042	0.017911	0.00732516
50	0.135933	0.0336632	0.0197418	0.00724915
51	0.0921905	0.017752	0.0172607	0.00685811
52	0.0673687	0.0152132	0.0140962	0.00581308
53	0.0484483	0.0111306	0.0148827	0.00437551
54	0.038624	0.0053378	0.00961717	0.00300779
55	0.0310563	0.00307683	0.00996833	0.0033368
56	0.0268193	0.00214901	0.0135573	0.00358498
57	0.0263512	0.00404725	0.009781	0.000766448
58	0.0189862	0.00438489	0.008073	0.00233848
59	0.0155717	0.00429616	0.0152435	0.0040025
60	0.0147453	0.00451768	0.0167817	0.0044292
61	0.0148112	0.0042723	0.0142935	0.0032186
62	0.0142182	0.00342531	0.0105955	0.00140578
63	0.0149367	0.00295924	0.012414	0.0017404
64	0.015424	0.00403853	0.0120357	0.00290242
65	0.0126763	0.00395062	0.00956267	0.00432345
66	0.0123583	0.00470087	0.0119892	0.00372614
67	0.0171567	0.00560695	0.0158255	0.00391534
68	0.0159017	0.00508762	0.0200763	0.00455187
69	0.01527	0.0040705	0.019041	0.00517649
70	0.0128583	0.00393356	0.0190825	0.00459968
71	0.0132942	0.00501254	0.0202863	0.00295503
72	0.0147425	0.00526332	0.0178303	0.00371331
73	0.0208925	0.0067979	0.0179905	0.00477303
74	0.0233517	0.00554938	0.020614	0.00414635
75	0.0198533	0.00528241	0.0216812	0.003491
76	0.02247	0.00506234	0.0245375	0.00507597
77	0.0244842	0.00574694	0.0226985	0.00581408
78	0.02277	0.0062894	0.0185653	0.00461923
79	0.02177	0.00623314	0.0236507	0.00457985
80	0.0260467	0.00383579	0.0286102	0.00465587

## Sheet: Fig.3h
AI-CLA-CP
Sstr2 OD (arb)						CLA Sstr2 OD AUC (FC of AAV-Ctrl)
distance bins	AAV-Ctrl mean	AAV-Ctrl SE	AAV-Nurr1cKO mean	AAV-Nurr1cKO SE		AAV-Ctrl mouse	AAV-Ctrl values	AAV-Nurr1cKO mouse	AAV-Nurr1cKO values
1	0.0178302	0.0114796	0	0		1	0.90446	1	0.393188
2	0.0217848	0.0128287	0.00177867	0.00177867		2	0.88908	2	0.356426
3	0.0246868	0.0135105	0.0036985	0.00287705		3	0.867862	3	0.825045
4	0.0342382	0.0105575	0.00628617	0.00502978		4	1.10738	4	0.516277
5	0.0488245	0.014631	0.00596983	0.00589575		5	1.21033	5	0.340026
6	0.0656703	0.0173478	0.008749	0.00700953		6	1.02089	6	0.53547
7	0.0646663	0.0143387	0.0158845	0.00841307
8	0.0701943	0.0144165	0.0205352	0.0116618
9	0.0761308	0.0167021	0.0281525	0.014226
10	0.0813742	0.0167171	0.0302947	0.0143918
11	0.0909497	0.0152872	0.0376465	0.0184857
12	0.0974708	0.0100032	0.0471268	0.0227443
13	0.0895972	0.00781335	0.0554318	0.0225096
14	0.0949928	0.0100662	0.0580158	0.02106
15	0.0944195	0.0111071	0.0629193	0.0210266
16	0.0974112	0.00779034	0.0742533	0.0236702
17	0.0981375	0.00817602	0.0789817	0.0204407
18	0.101602	0.00729276	0.0836715	0.0195855
19	0.112473	0.0137613	0.095937	0.0184325
20	0.113864	0.0124376	0.103688	0.0151867
21	0.116361	0.0081634	0.103738	0.0175639
22	0.119443	0.00625948	0.0943137	0.0164138
23	0.118253	0.00846505	0.100112	0.0142392
24	0.113993	0.00944079	0.0997463	0.0132458
25	0.12515	0.00764513	0.101697	0.0167482
26	0.133752	0.0118241	0.109782	0.0220716
27	0.141428	0.00960439	0.120208	0.0224457
28	0.142129	0.0110543	0.123656	0.0246074
29	0.139952	0.00769842	0.131863	0.0211296
30	0.151322	0.0100447	0.135677	0.0203657
31	0.155046	0.0114791	0.142334	0.0209714
32	0.155246	0.0141475	0.137664	0.0194784
33	0.173544	0.0196186	0.133577	0.0131293
34	0.18257	0.0172549	0.139813	0.015612
35	0.194588	0.0184364	0.152128	0.0197246
36	0.191524	0.00832419	0.153107	0.0228012
37	0.197298	0.0111232	0.155374	0.0260728
38	0.213137	0.013807	0.157852	0.0231915
39	0.236675	0.0126748	0.151868	0.0234411
40	0.257972	0.012956	0.150469	0.0267536
41	0.265665	0.0214284	0.152068	0.0272235
42	0.277299	0.0165918	0.140809	0.0235698
43	0.298237	0.00952779	0.145987	0.0223417
44	0.301924	0.0153398	0.147375	0.0212027
45	0.312144	0.0282023	0.141049	0.0232488
46	0.33321	0.0255854	0.138795	0.0245996
47	0.373479	0.0285139	0.127703	0.031491
48	0.359314	0.0296602	0.108354	0.0218406
49	0.347871	0.0282603	0.090104	0.0160194
50	0.330053	0.0274567	0.067902	0.0113098
51	0.299506	0.0282195	0.0620908	0.010475
52	0.267152	0.0219096	0.0635177	0.0126408
53	0.235039	0.0304178	0.0552557	0.0143009
54	0.189922	0.0273494	0.052554	0.0122875
55	0.138491	0.021215	0.0509358	0.017258
56	0.108794	0.019531	0.0404408	0.015738
57	0.0914833	0.0167074	0.0435102	0.010764
58	0.07786	0.01091	0.0473097	0.0112541
59	0.0660022	0.00838455	0.04964	0.0137243
60	0.0631533	0.0041958	0.0492043	0.0129241
61	0.0603218	0.00368552	0.0518492	0.0110882
62	0.054781	0.0047045	0.050194	0.0146603
63	0.0512163	0.00526351	0.0482707	0.0146358
64	0.0602502	0.00469671	0.0501827	0.0130214
65	0.0647637	0.00866733	0.0481527	0.0113011
66	0.058441	0.0102737	0.0484947	0.0126798
67	0.054155	0.00914292	0.0527343	0.0142956
68	0.0557443	0.00747182	0.0594183	0.0156975
69	0.0615908	0.00669592	0.0604723	0.0168342
70	0.0657388	0.0118256	0.054976	0.0174463
71	0.0627763	0.0115663	0.0507223	0.0131666
72	0.062218	0.00843704	0.0564807	0.0114539
73	0.0608883	0.00690673	0.0640778	0.0135953
74	0.0635205	0.00604706	0.0619293	0.0131962
75	0.0633778	0.00607624	0.062341	0.0132273
76	0.0627275	0.00579929	0.0546483	0.0123603
77	0.0599775	0.00862211	0.0459147	0.0126615
78	0.060919	0.0099596	0.047656	0.0139606
79	0.0566725	0.0103736	0.0467355	0.0130464
80	0.0631143	0.00873835	0.0472358	0.0110849
81	0.0659782	0.0084444	0.0470787	0.0118867
82	0.0597378	0.00805828	0.0518378	0.0150731
83	0.0556675	0.00667229	0.0521405	0.0146066
84	0.060492	0.00755047	0.0478658	0.0145558
85	0.0634588	0.00840532	0.0528578	0.0135088
86	0.0616978	0.00715678	0.0508743	0.00926501
87	0.0627278	0.00864732	0.0535547	0.00901823
88	0.0636757	0.00981698	0.0548585	0.012058
89	0.0600493	0.00826865	0.0562928	0.0140635
90	0.0571362	0.00580635	0.0521247	0.0113451
91	0.0537287	0.00498845	0.0503907	0.00890548
92	0.0525397	0.00741863	0.051156	0.00986158
93	0.0514348	0.00734805	0.042225	0.00904458

## Sheet: Fig.3i
AI-CLA-CP
Ntng2 OD (arb)						CLA Ntng2 OD AUC (FC of AAV-Ctrl)
distance bins	AAV-Ctrl mean	AAV-Ctrl SE	AAV-Nurr1cKO mean	AAV-Nurr1cKO SE		AAV-Ctrl mouse	AAV-Ctrl values	AAV-Nurr1cKO mouse	AAV-Nurr1cKO values
1	0.0267085	0.00915162	0.00206517	0.00151795		1	1.39836	1	0.364507
2	0.0340402	0.0109217	0.00235883	0.00149443		2	0.841552	2	0.318121
3	0.0369082	0.00935818	0.00711033	0.00344629		3	1.11008	3	0.393079
4	0.038075	0.00926133	0.0138497	0.00468868		4	0.941757	4	0.465515
5	0.0442903	0.0106297	0.0215735	0.00677805		5	0.970109	5	0.411018
6	0.052457	0.0129051	0.0307642	0.00858559		6	0.738147	6	0.330237
7	0.0630262	0.0135687	0.0346883	0.00879631
8	0.0686315	0.0101268	0.0346443	0.00849104
9	0.0845572	0.00641202	0.0386385	0.00846597
10	0.0941747	0.0141194	0.0442437	0.0094588
11	0.0988758	0.0113858	0.0565837	0.0121603
12	0.110669	0.00909208	0.0679913	0.0137509
13	0.120356	0.0150956	0.084037	0.0136284
14	0.127006	0.0182405	0.0859822	0.00909107
15	0.125264	0.0140225	0.0870835	0.00821146
16	0.127054	0.014195	0.0865318	0.00934407
17	0.128736	0.0134516	0.0953498	0.0127879
18	0.121081	0.0155875	0.103461	0.0127686
19	0.11331	0.0124351	0.112193	0.0128614
20	0.11124	0.0135025	0.118061	0.00782937
21	0.119178	0.00931723	0.115365	0.00466757
22	0.126833	0.00712759	0.121421	0.0104848
23	0.122179	0.00891491	0.123668	0.0132066
24	0.116281	0.0142089	0.118518	0.00895565
25	0.110259	0.0130804	0.11689	0.00921473
26	0.109794	0.0144469	0.106886	0.00907178
27	0.109901	0.0100114	0.105186	0.0077741
28	0.118456	0.0143517	0.103884	0.0107018
29	0.120008	0.00986498	0.103053	0.00909785
30	0.118826	0.00818916	0.10908	0.0130657
31	0.120951	0.00840842	0.103809	0.0177975
32	0.120578	0.0139413	0.0982097	0.0178036
33	0.114656	0.00941173	0.0848008	0.00808649
34	0.125243	0.0117721	0.0756398	0.00753184
35	0.13865	0.0138891	0.075497	0.00494205
36	0.15073	0.0161621	0.0785298	0.00178506
37	0.177369	0.0218269	0.0880537	0.00314798
38	0.202791	0.0218991	0.0822117	0.00460085
39	0.218367	0.0198673	0.0768537	0.00763016
40	0.273155	0.0233534	0.0844178	0.0118212
41	0.327891	0.0196199	0.0989133	0.0170216
42	0.38414	0.0196318	0.107288	0.0156922
43	0.429301	0.0284619	0.117353	0.0156805
44	0.447767	0.0288022	0.113941	0.0131148
45	0.52293	0.037001	0.111516	0.0132261
46	0.56378	0.0485372	0.112255	0.017346
47	0.639796	0.0600333	0.110136	0.0150263
48	0.680212	0.0726088	0.120941	0.0116396
49	0.663474	0.0669083	0.131105	0.012432
50	0.582359	0.069456	0.129249	0.00945455
51	0.508517	0.0915346	0.126006	0.00857275
52	0.465043	0.0764628	0.140433	0.0107279
53	0.412313	0.0782468	0.150952	0.0140839
54	0.34344	0.0875291	0.158783	0.0106948
55	0.25344	0.0539398	0.166434	0.00880637
56	0.196461	0.0479286	0.182337	0.0175587
57	0.193232	0.0482112	0.179368	0.0213113
58	0.178381	0.0458252	0.17969	0.023254
59	0.156336	0.0379443	0.175864	0.0296615
60	0.153508	0.0355338	0.18259	0.034468
61	0.154705	0.0321767	0.167139	0.0278344
62	0.147862	0.0277902	0.160076	0.0247957
63	0.1548	0.0282202	0.179005	0.0294459
64	0.153957	0.0265513	0.170965	0.0246446
65	0.152099	0.018992	0.158916	0.018316
66	0.148591	0.0169223	0.155248	0.0208453
67	0.152355	0.024048	0.152239	0.0188304
68	0.153617	0.0229586	0.154397	0.0188342
69	0.159989	0.0205286	0.157011	0.0139961
70	0.149582	0.022928	0.144269	0.0142423
71	0.154128	0.0205818	0.128764	0.0112446
72	0.146422	0.015177	0.132796	0.0116523
73	0.133953	0.0129347	0.132401	0.0154601
74	0.126496	0.0183106	0.131343	0.0179848
75	0.125893	0.0195542	0.124346	0.0115494
76	0.13509	0.0181835	0.114158	0.00779091
77	0.128846	0.0176701	0.111879	0.00806907
78	0.116774	0.0163702	0.117317	0.00840938
79	0.114642	0.0171842	0.110539	0.0101526
80	0.11751	0.0171063	0.104617	0.0115466
81	0.115885	0.0184159	0.0924782	0.0101171
82	0.0986765	0.0116033	0.0961163	0.0111706
83	0.0939062	0.011369	0.0937312	0.0106958
84	0.087109	0.0127166	0.0880678	0.00947411
85	0.0879337	0.0100941	0.0843317	0.00592164
86	0.0846083	0.0124324	0.0853128	0.00536106
87	0.0729855	0.0123463	0.0885957	0.00739437
88	0.0757042	0.00734861	0.0830732	0.00974576
89	0.0797192	0.00678024	0.0847927	0.0117054
90	0.0745708	0.0139917	0.0874722	0.00733548
91	0.0753087	0.0117358	0.081914	0.00811722
92	0.0699623	0.00699411	0.0725537	0.00852907
93	0.0648485	0.00915137	0.0763327	0.010087

## Sheet: Fig.3j
AI-CLA-CP
Slc17a6 OD (arb)						CLA Slc17a6 OD AUC (FC of AAV-Ctrl)
distance bins	AAV-Ctrl mean	AAV-Ctrl SE	AAV-Nurr1cKO mean	AAV-Nurr1cKO SE		AAV-Ctrl mouse	AAV-Ctrl values	AAV-Nurr1cKO mouse	AAV-Nurr1cKO values
1	0.0181447	0.00866399	0.0158642	0.00781115		1	0.787568	1	0.050492
2	0.0197895	0.00815239	0.0164175	0.00852839		2	0.895173	2	0.107566
3	0.0223617	0.00796132	0.0172328	0.00906819		3	0.408398	3	0.719984
4	0.02392	0.00735694	0.0195368	0.0100708		4	1.15505	4	0.245861
5	0.0245418	0.00596694	0.0218707	0.0112165		5	1.5978	5	0.344038
6	0.0247193	0.00482983	0.0238917	0.0123322		6	1.15601	6	0.820872
7	0.024028	0.00469664	0.0262775	0.0129532
8	0.0235933	0.00509315	0.028035	0.0130779
9	0.0245195	0.00553414	0.028558	0.0124926
10	0.0256637	0.0061729	0.0287827	0.0113906
11	0.0267435	0.00588388	0.0294327	0.011474
12	0.0264773	0.00576649	0.0298308	0.0121542
13	0.0259038	0.00639755	0.0304333	0.0124083
14	0.0249662	0.0063975	0.031194	0.0117259
15	0.0255482	0.00631249	0.0312672	0.0108799
16	0.0268508	0.00690421	0.0316855	0.0099393
17	0.026433	0.00710585	0.0311962	0.00923703
18	0.0239795	0.0064101	0.0307575	0.00949754
19	0.0217992	0.00524597	0.0309918	0.00989976
20	0.0205365	0.00496079	0.0301485	0.00920871
21	0.0199117	0.00490569	0.0264395	0.00794233
22	0.0203578	0.00438038	0.0231063	0.00681734
23	0.0197388	0.0036437	0.0226075	0.00599338
24	0.0176852	0.00327833	0.0229692	0.00602429
25	0.0152258	0.0030928	0.0219722	0.00559419
26	0.0135667	0.00300434	0.0192265	0.00446989
27	0.013295	0.00315574	0.0172235	0.0041432
28	0.0131852	0.00337598	0.0178104	0.00531933
29	0.0130327	0.00296755	0.019539	0.00700168
30	0.0128797	0.00186405	0.020457	0.00752493
31	0.0125697	0.00180021	0.019403	0.00686654
32	0.0132818	0.00312509	0.0185222	0.00544274
33	0.0140123	0.00341129	0.0186115	0.00519773
34	0.0120003	0.00300795	0.018663	0.00576743
35	0.0110178	0.00351757	0.0185403	0.00610166
36	0.013074	0.00419343	0.0180622	0.00569473
37	0.0158242	0.00467677	0.0159647	0.00471343
38	0.0167242	0.00501934	0.01436	0.00433188
39	0.0156665	0.00481181	0.0138562	0.00471732
40	0.0146852	0.0043674	0.0138477	0.00494422
41	0.0128497	0.00421198	0.0146097	0.00475732
42	0.0111997	0.00379242	0.0137423	0.00441791
43	0.0111245	0.00393177	0.0125932	0.00371757
44	0.0114943	0.0041392	0.0126148	0.00412512
45	0.011875	0.00395856	0.0140132	0.00548377
46	0.010089	0.00321235	0.0150772	0.006262
47	0.008809	0.00246982	0.0132932	0.00590841
48	0.008354	0.00251412	0.0109512	0.00433778
49	0.00803267	0.00290695	0.010066	0.0033959
50	0.00891183	0.0032211	0.0116198	0.00349659
51	0.00914017	0.00307832	0.0135092	0.00394688
52	0.00940883	0.00333106	0.0141815	0.00353344
53	0.0103135	0.00349378	0.013691	0.00342814
54	0.0110282	0.00330262	0.0144157	0.00429336
55	0.0119453	0.00292759	0.015101	0.00490169
56	0.0126238	0.00338137	0.0151392	0.00538756
57	0.0132687	0.00395475	0.0146135	0.00548806
58	0.0128665	0.00391358	0.0137922	0.00519958
59	0.0127377	0.00324761	0.013926	0.00481812
60	0.0144033	0.00313794	0.0141457	0.00425734
61	0.0155603	0.00359607	0.0143317	0.00450422
62	0.015451	0.00448003	0.0147928	0.00563604
63	0.0154023	0.00564585	0.0157833	0.00623523
64	0.0167922	0.0058579	0.0160652	0.00560671
65	0.0197045	0.0055602	0.0150135	0.00558402
66	0.0226203	0.00500217	0.0142647	0.00626746
67	0.0231263	0.00466697	0.0152738	0.00661123
68	0.0240883	0.00482077	0.0163268	0.00621476
69	0.027063	0.00541176	0.0159285	0.00562936
70	0.0320863	0.00627994	0.0153982	0.00527457
71	0.0354952	0.00691815	0.0177477	0.00530053
72	0.0369363	0.00638993	0.021415	0.00569406
73	0.0408542	0.0057346	0.0225407	0.00553321
74	0.0450963	0.00616843	0.0204737	0.00505879
75	0.0474472	0.00655308	0.0193715	0.00507682
76	0.0510735	0.00545879	0.020638	0.00563251
77	0.0553845	0.0053381	0.0221852	0.00647623
78	0.0590155	0.0067068	0.0229408	0.0073015
79	0.0624353	0.00861561	0.0242593	0.00761278
80	0.0647068	0.00988285	0.024651	0.00749421
81	0.0630357	0.0104539	0.0217337	0.00720778
82	0.060969	0.0115555	0.0177805	0.00648063
83	0.0600228	0.0129411	0.0149538	0.00536719
84	0.0587697	0.0135812	0.0153368	0.00516357
85	0.056556	0.0135245	0.0149243	0.00563504
86	0.0536953	0.0119545	0.0133058	0.0054169
87	0.0520808	0.00986557	0.0125433	0.00513611
88	0.0546817	0.00900461	0.0122958	0.00524049
89	0.0560115	0.00949664	0.010837	0.00478623
90	0.0533868	0.010205	0.00949367	0.00429205
91	0.0469493	0.00936282	0.0095995	0.00430932
92	0.0411935	0.00775281	0.00922767	0.00444541
93	0.037282	0.00731315	0.00784417	0.00376759
94	0.0344395	0.00797292	0.00650817	0.00314348
95	0.0317938	0.00798209	0.00611	0.00300993
96	0.0298905	0.00733742	0.0059625	0.00287685
97	0.0278022	0.00678004	0.00655717	0.00337638
98	0.02497	0.00604992	0.00667383	0.00310137
99	0.0232623	0.00600572	0.00544567	0.00252717
100	0.0220898	0.00563883	0.00556917	0.00302455
101	0.0192775	0.00443918	0.00661275	0.0039881
102	0.0152068	0.00389699	0.007088	0.00454147
103	0.0143442	0.00440321	0.00693717	0.00409897
104	0.0141842	0.00483899	0.00684417	0.00332716
105	0.0128045	0.00525084	0.006959	0.00331066
106	0.0117765	0.00524216	0.00671017	0.00381758
107	0.0108052	0.00546082	0.0060335	0.00379178
108	0.00966567	0.00512882	0.00626183	0.00393592
109	0.0082425	0.00445951	0.00638783	0.00418154
110	0.005729	0.00312663	0.00601667	0.00380299
111	0.005103	0.00216233	0.00491067	0.00322494
112	0.00613767	0.00211981	0.00548083	0.00270261
113	0.00681667	0.00224593	0.00614167	0.00276345
114	0.0073625	0.00254405	0.00599983	0.00274191
115	0.0081525	0.0029735	0.00542633	0.00281587
116	0.00759767	0.00321174	0.00532483	0.00324546
117	0.007219	0.0026847	0.00615567	0.00340096
118	0.00689133	0.0024863	0.0065115	0.00335388
119	0.00690467	0.00246661	0.0059	0.00315285
120	0.00640017	0.00265346	0.006055	0.00335985
121	0.00648083	0.00256046	0.00658117	0.00345871
122	0.00660083	0.00245666	0.00613667	0.00304487
123	0.00527983	0.00206534	0.00636067	0.00288421
124	0.003644	0.00127288	0.00687917	0.00329938
125	0.0038495	0.00122421	0.00616967	0.00347513
126	0.0051075	0.00145193	0.00525017	0.0035635
127	0.00485533	0.00155749	0.00637017	0.00379735
128	0.0044575	0.00172372	0.00592067	0.0033158
129	0.0045175	0.00198877	0.0047375	0.00284498
130	0.00433517	0.00206407	0.005462	0.00307005
131	0.00386283	0.00189358	0.00642983	0.00374574
132	0.0042485	0.00194168	0.00748133	0.0041226
133	0.00378167	0.00170954	0.00744644	0.00408352
134	0.00296117	0.00122879	0.00522233	0.00338032
135	0.00285067	0.00127875	0.004142	0.00242726
136	0.00286783	0.00111912	0.00386767	0.00220103
137	0.00271733	0.0010055	0.004808	0.00245382
138	0.00352683	0.00161842	0.00531883	0.002973
139	0.003182	0.00158692	0.00524767	0.00344164
140	0.00258233	0.00155183	0.00575083	0.00332113
141	0.00256733	0.00153041	0.00617717	0.00309948
142	0.00290883	0.00127434	0.00567817	0.002827
143	0.0031905	0.00129636	0.00491	0.0028972
144	0.00251417	0.00103292	0.00415067	0.00276283
145	0.00204433	0.00124334	0.00492417	0.00297827
146	0.00236267	0.00138699	0.00549267	0.00312074
147	0.00213867	0.00159572	0.00475217	0.00258977
148	0.0028715	0.0022445	0.003885	0.00195413
149	0.00238652	0.00214647	0.00371083	0.00184036
150	0.002993	0.0012401	0.00491383	0.0023312
151	0.00354783	0.00129727	0.0060055	0.00268842
152	0.00316433	0.00132566	0.005821	0.00241151
153	0.002322	0.000909873	0.0040845	0.00203751
154	0.00170417	0.000686014	0.0029615	0.00224308
155	0.00109595	0.000748709	0.00320333	0.00315597
156	0.001426	0.000560814	0.00386233	0.00296775
157	0.00345917	0.00127507	0.00439483	0.00245226
158	0.00412067	0.00134869	0.00479133	0.0027964
159	0.00395933	0.00135881	0.00549667	0.00336127
160	0.00310467	0.00134491	0.00501083	0.00346599
161	0.00380217	0.00143956	0.00381633	0.0029866
162	0.00453367	0.00152141	0.00224083	0.00214316
163	0.00414067	0.00155974	0.0021535	0.00169777
164	0.0041715	0.00162831	0.00254483	0.00173046
165	0.00507683	0.00187221	0.00290467	0.00152536
166	0.00481733	0.00164343	0.00218167	0.0013994

## Sheet: Fig.3k
AI-CLA-CP
Bdnf OD (arb)						CLA Bdnf OD AUC (FC of AAV-Ctrl)
distance bins	AAV-Ctrl mean	AAV-Ctrl SE	AAV-Nurr1cKO mean	AAV-Nurr1cKO SE		AAV-Ctrl mouse	AAV-Ctrl values	AAV-Nurr1cKO mouse	AAV-Nurr1cKO values
1	0.0230682	0.0103962	0	0		1	0.715915	1	0.000577
2	0.0244743	0.0155005	0	0		2	1.37065	2	0.357086
3	0.036153	0.0215133	0.00775625	0.00775625		3	0.914677	3	0.478246
4	0.0601503	0.0304171	0.025514	0.025514		4	0.83372	4	0.450084
5	0.0934295	0.0423718	0.043421	0.0406575		5	0.93797
6	0.0930227	0.0384563	0.0234275	0.0183291		6	1.22706
7	0.108381	0.045844	0.039583	0.0210078
8	0.127553	0.0523708	0.073051	0.032164
9	0.165291	0.0373426	0.116054	0.0470619
10	0.197427	0.039267	0.132659	0.0466302
11	0.219353	0.0404345	0.172916	0.0648669
12	0.222588	0.0351984	0.209941	0.0848671
13	0.220511	0.0318291	0.216283	0.0838366
14	0.205318	0.0368985	0.1927	0.0460644
15	0.195198	0.0346711	0.168321	0.0249184
16	0.204779	0.0366852	0.125955	0.0411139
17	0.196578	0.0340279	0.134853	0.039493
18	0.192018	0.0314057	0.157635	0.05207
19	0.189503	0.0335429	0.145341	0.0575122
20	0.170281	0.0340311	0.142695	0.061543
21	0.15738	0.031172	0.13727	0.0533729
22	0.150644	0.0240943	0.14103	0.04665
23	0.168455	0.02185	0.142148	0.0424387
24	0.172093	0.0284188	0.169668	0.0405819
25	0.167651	0.0357406	0.156924	0.0526786
26	0.186955	0.0373163	0.146068	0.0712381
27	0.194106	0.0372382	0.15169	0.0749542
28	0.19997	0.0472477	0.168391	0.0728607
29	0.222743	0.0536096	0.162578	0.0580296
30	0.230044	0.0456247	0.173031	0.0615799
31	0.231175	0.0453329	0.157839	0.0560413
32	0.209829	0.0450269	0.163125	0.0547147
33	0.210369	0.0496887	0.207208	0.0862296
34	0.182184	0.0340371	0.219758	0.090122
35	0.183818	0.0252419	0.171535	0.0603088
36	0.195779	0.0218311	0.154178	0.051771
37	0.256153	0.0450995	0.153336	0.053972
38	0.291322	0.0512038	0.158789	0.0561955
39	0.295048	0.0278626	0.169571	0.0581528
40	0.318368	0.021719	0.156722	0.0527173
41	0.378389	0.0476681	0.140211	0.0483176
42	0.454373	0.0716904	0.138606	0.0463479
43	0.487789	0.0687516	0.133648	0.0561866
44	0.510909	0.0967051	0.116076	0.0582245
45	0.58542	0.101224	0.11859	0.0687463
46	0.60742	0.0829436	0.0954083	0.0436288
47	0.641063	0.0809332	0.064314	0.0264318
48	0.585493	0.120228	0.052641	0.0225345
49	0.586364	0.125841	0.0526838	0.0328111
50	0.537387	0.113028	0.069346	0.0579028
51	0.535011	0.121354	0.0566935	0.0408301
52	0.4187	0.0902895	0.0435207	0.0193908
53	0.317457	0.0775106	0.04792	0.0216361
54	0.243609	0.0709706	0.0541987	0.0279501
55	0.200822	0.0608772	0.040135	0.0203033
56	0.125445	0.0419665	0.029032	0.0118727
57	0.0888563	0.0203488	0.0209923	0.0102696
58	0.0667102	0.0143087	0.0193957	0.0102889
59	0.0582825	0.0140394	0.0309668	0.01241
60	0.0555775	0.00897763	0.034187	0.0122201
61	0.0477363	0.0090423	0.0321235	0.0116498
62	0.0370508	0.0138005	0.0292105	0.0106432
63	0.031498	0.00974443	0.025656	0.0119127
64	0.0400665	0.0125332	0.024865	0.00906361
65	0.049518	0.0185028	0.0311915	0.0109842
66	0.0417072	0.00970722	0.0335255	0.0114086
67	0.0358713	0.00854494	0.0334788	0.0143489
68	0.0303812	0.00889639	0.0289185	0.0115592
69	0.0318253	0.00970104	0.027742	0.00926987
70	0.0329327	0.0107456	0.0333917	0.0114323
71	0.0375437	0.00697312	0.029107	0.011077
72	0.0388698	0.00483455	0.0239203	0.00958645
73	0.0294693	0.00792109	0.0294792	0.0105358
74	0.0278807	0.00864364	0.0316037	0.0136585
75	0.0255083	0.00829204	0.0294547	0.0173486
76	0.024896	0.00782736	0.026234	0.0131909
77	0.0241848	0.00669273	0.0199887	0.00799416
78	0.0269747	0.0105558	0.0143938	0.00485182
79	0.027985	0.0100975	0.02064	0.00728821
80	0.0298492	0.00905521	0.023398	0.00801523
81	0.0307478	0.00798188	0.022216	0.00806604
82	0.0290967	0.00661888	0.0123433	0.00621224
83	0.0326982	0.010432	0.0073375	0.00425459
84	0.0347887	0.00910275	0.00875425	0.00359105
85	0.0305987	0.00896687	0.00886125	0.00301292
86	0.029922	0.00910067	0.0158313	0.00718154
87	0.0277408	0.00814871	0.020768	0.0089759
88	0.0306238	0.0100187	0.0180135	0.00625817
89	0.0223345	0.00851071	0.00902875	0.00368024
90	0.0181288	0.00734744	0.0118335	0.00513767
91	0.0182743	0.00721324	0.0132373	0.00498543
92	0.0201837	0.00937914	0.0183115	0.00646693
93	0.0222185	0.0098689	0.0193903	0.00648937

## Sheet: Fig.3l
AI-CLA-CP
Oprk1 OD (arb)						CLA Oprk1 OD AUC (FC of AAV-Ctrl)
distance bins	AAV-Ctrl mean	AAV-Ctrl SE	AAV-Nurr1cKO mean	AAV-Nurr1cKO SE		AAV-Ctrl mouse	AAV-Ctrl values	AAV-Nurr1cKO mouse	AAV-Nurr1cKO values
1	0.00856967	0.00452036	0	0		1	1.18186	1	0.096954
2	0.00645	0.00387438	0	0		2	1.21297	2	0.129366
3	0.00719533	0.00453002	0.0001695	0.0001695		3	0.787951	3	0.282534
4	0.0128117	0.00448671	0.001066	0.001066		4	0.8525	4	0.121953
5	0.0128328	0.00430482	0.0007455	0.0007455		5	1.09443	5	0.063744
6	0.0124303	0.00365262	0.00203133	0.00203133		6	0.87028	6	0.072965
7	0.011575	0.00282737	0.001516	0.001516
8	0.0111315	0.00413961	0.00396597	0.00371368
9	0.0151617	0.00354846	0.00635433	0.00331722
10	0.0180125	0.00440398	0.0102612	0.00376733
11	0.0204442	0.00533255	0.0116867	0.00504374
12	0.0187055	0.00551485	0.0116652	0.00615522
13	0.0206527	0.00470772	0.0134258	0.00412174
14	0.0230023	0.00498469	0.0120005	0.00429178
15	0.0170852	0.00463002	0.0136217	0.00218
16	0.0212455	0.00521498	0.0169642	0.00319008
17	0.0302298	0.00699497	0.022413	0.00580626
18	0.0286362	0.00530856	0.0237892	0.0065516
19	0.031945	0.00519774	0.0216893	0.00383405
20	0.038129	0.00421385	0.0211268	0.00280873
21	0.0412022	0.00797134	0.0221792	0.00501813
22	0.0444747	0.00508501	0.027256	0.00657194
23	0.0493952	0.00567346	0.0257865	0.00839247
24	0.047319	0.0073504	0.0286578	0.00474737
25	0.0428792	0.00752734	0.0282712	0.00431934
26	0.0544772	0.00463882	0.0306502	0.00359948
27	0.0482003	0.00464947	0.0294512	0.00537176
28	0.0542305	0.00661353	0.0241425	0.00766001
29	0.059731	0.00778193	0.0159017	0.00729273
30	0.0550368	0.0107759	0.0206413	0.00789205
31	0.0514842	0.00413536	0.0307372	0.00547074
32	0.0506553	0.00475082	0.0305852	0.00721601
33	0.0642783	0.00669421	0.0281117	0.0102311
34	0.0919253	0.0108168	0.0236527	0.0104552
35	0.107721	0.00943049	0.0208157	0.00953108
36	0.120595	0.0126654	0.0178225	0.00797515
37	0.151113	0.0254437	0.0180152	0.00576914
38	0.174303	0.0213249	0.0194975	0.00594009
39	0.197709	0.0258166	0.0272167	0.0111467
40	0.23703	0.019936	0.031504	0.0140462
41	0.292438	0.0236243	0.0275322	0.0153868
42	0.377012	0.0453311	0.0207702	0.0106827
43	0.410373	0.0449351	0.0210743	0.00961137
44	0.442024	0.0440471	0.026293	0.0118481
45	0.446501	0.0547974	0.021506	0.00884165
46	0.475806	0.0506621	0.0284538	0.00782566
47	0.508212	0.046684	0.0339917	0.00873792
48	0.524991	0.0521972	0.0386297	0.0117892
49	0.537121	0.0486482	0.0406577	0.0085307
50	0.491997	0.0536613	0.0403967	0.00859102
51	0.390622	0.0480768	0.0417188	0.0106657
52	0.275451	0.029243	0.0377897	0.0105123
53	0.212295	0.0273135	0.0313597	0.00678763
54	0.195567	0.0447955	0.0362023	0.00412795
55	0.141839	0.0428756	0.039737	0.00587116
56	0.0986432	0.0267828	0.0368777	0.00807364
57	0.0658352	0.0156262	0.0327477	0.00899922
58	0.0622112	0.0109381	0.0399597	0.00814025
59	0.0566803	0.00629728	0.0403472	0.00909452
60	0.0490908	0.00649013	0.0364073	0.00961886
61	0.0539505	0.00787043	0.0359697	0.00996857
62	0.0564832	0.00779648	0.0421268	0.0093112
63	0.0540598	0.008451	0.048111	0.00700152
64	0.0582895	0.0105147	0.0480148	0.00738848
65	0.0595542	0.00938172	0.0515703	0.00941947
66	0.057584	0.0120421	0.0469562	0.0113055
67	0.0625712	0.0145766	0.036629	0.00831676
68	0.0672558	0.0140693	0.037083	0.00707832
69	0.0642677	0.0120075	0.0481653	0.00935784
70	0.0664007	0.00776708	0.0495435	0.00669878
71	0.0793557	0.0100207	0.0466323	0.00942573
72	0.0792132	0.0123716	0.0482018	0.0102373
73	0.0710058	0.0111798	0.0470358	0.00761151
74	0.067704	0.00832026	0.0502487	0.00637681
75	0.0721642	0.00894554	0.0496765	0.00483026
76	0.0779268	0.0115161	0.0522767	0.00716619
77	0.0710587	0.00994742	0.0503815	0.00919067
78	0.0688988	0.0089271	0.0485528	0.00697818
79	0.0658893	0.00670981	0.0524133	0.0121333
80	0.0647113	0.00863613	0.052726	0.0114787
81	0.0634242	0.00982799	0.0577713	0.009772
82	0.0646523	0.00839687	0.058381	0.00853185
83	0.0622042	0.00684289	0.0632862	0.00860664
84	0.0706252	0.00877811	0.0582698	0.00559945
85	0.0638707	0.00709626	0.0526587	0.00509633
86	0.0674813	0.00845143	0.0478775	0.00653908
87	0.074638	0.00926831	0.0529435	0.00783589
88	0.0690838	0.00751226	0.0522808	0.00784088
89	0.0722297	0.0103864	0.0469425	0.00839416
90	0.0761485	0.0121355	0.0499157	0.00911838
91	0.0751675	0.0081936	0.0565338	0.00762641
92	0.067451	0.00995014	0.0523675	0.00785044

## Sheet: Fig.3m
AI-CLA-CP
5HT2AR OD (arb)						CLA 5HT2AR OD AUC (FC of AAV-Ctrl)
distance bins	AAV-Ctrl mean	AAV-Ctrl SE	AAV-Nurr1cKO mean	AAV-Nurr1cKO SE		AAV-Ctrl mouse	AAV-Ctrl values	AAV-Nurr1cKO mouse	AAV-Nurr1cKO values
1	0.0148537	0.00658913	0.00635867	0.00403749		1	1.38108	1	0.36792
2	0.0213493	0.0102113	0.00701267	0.00470535		2	1.4861	2	0.427964
3	0.0266363	0.010243	0.0084455	0.00635402		3	0.813497	3	0.530112
4	0.0321913	0.0113615	0.0137973	0.00662506		4	0.660725	4	0.466349
5	0.0403917	0.00947723	0.0183082	0.00762177		5	0.967123	5	0.289212
6	0.045338	0.0118651	0.023412	0.00887339		6	0.691478	6	0.379872
7	0.0517895	0.0152778	0.0305742	0.0120289
8	0.0587903	0.0147836	0.040572	0.0147487
9	0.0756647	0.0148464	0.0435788	0.0142352
10	0.0881787	0.0189307	0.0542145	0.0146667
11	0.0954662	0.0190889	0.0668845	0.0150784
12	0.102931	0.0163408	0.0646915	0.0127801
13	0.116159	0.0131031	0.0804322	0.014932
14	0.130658	0.0120796	0.101013	0.0208424
15	0.139101	0.017836	0.112641	0.0186464
16	0.140112	0.020854	0.11668	0.0173654
17	0.144271	0.0204048	0.116079	0.0175736
18	0.151539	0.0229001	0.114144	0.0152778
19	0.131411	0.0219079	0.112435	0.010323
20	0.114549	0.0189474	0.107999	0.00848012
21	0.113833	0.0183124	0.105696	0.00807924
22	0.105667	0.0123571	0.104292	0.00799801
23	0.0933083	0.00891139	0.0948778	0.0077521
24	0.090628	0.0104638	0.0846875	0.0082116
25	0.0856533	0.012776	0.0832465	0.0103158
26	0.0837538	0.0132964	0.0785577	0.0090899
27	0.0784788	0.00885605	0.0689987	0.00529747
28	0.0641517	0.00620141	0.0679195	0.00465596
29	0.0587125	0.00587115	0.0633217	0.00519731
30	0.0623137	0.00824762	0.055182	0.00668911
31	0.0605855	0.00874667	0.0526962	0.00366698
32	0.0616438	0.0103495	0.0531105	0.00365304
33	0.0659173	0.0107671	0.0600793	0.00676011
34	0.0703487	0.0121409	0.0596087	0.00515727
35	0.0808585	0.0134819	0.0553492	0.00589059
36	0.0976132	0.0163757	0.0554545	0.00498555
37	0.118354	0.0203811	0.0566333	0.00573668
38	0.151477	0.0237515	0.0643958	0.00756148
39	0.173905	0.0255866	0.0690632	0.00956743
40	0.184096	0.0232171	0.0634692	0.0104472
41	0.198548	0.0322049	0.0577153	0.00863226
42	0.218411	0.0380888	0.0601517	0.00800548
43	0.224225	0.0373057	0.0751692	0.00922791
44	0.227761	0.0281734	0.0877732	0.011713
45	0.239765	0.027481	0.0873508	0.0121809
46	0.242691	0.0343457	0.0874562	0.0104871
47	0.226179	0.0317641	0.0868207	0.00815097
48	0.206358	0.0307914	0.0760147	0.0070226
49	0.19716	0.0263219	0.0661677	0.00988649
50	0.192416	0.0206704	0.0590933	0.014519
51	0.177922	0.0215603	0.052292	0.0137018
52	0.15691	0.0274269	0.0446445	0.00948797
53	0.135165	0.0292896	0.036053	0.00585841
54	0.104451	0.0244687	0.0340308	0.0063439
55	0.083306	0.0200473	0.0385192	0.00620535
56	0.0764798	0.0190962	0.0391358	0.00633271
57	0.0720527	0.0176518	0.02976	0.00738297
58	0.064047	0.0171436	0.02703	0.00727418
59	0.0471887	0.0124957	0.026986	0.0061645
60	0.0349445	0.0103163	0.02758	0.0044201
61	0.0342333	0.0123334	0.0241145	0.00405071
62	0.034352	0.013068	0.017558	0.00419635
63	0.0315047	0.012647	0.0193813	0.0051516
64	0.030453	0.0109317	0.0240742	0.0053816
65	0.0327293	0.00954101	0.0293678	0.00629782
66	0.0331837	0.011683	0.0293557	0.00759013
67	0.0282343	0.0113638	0.032427	0.00625324
68	0.0273332	0.00870225	0.0313062	0.00521691
69	0.0271213	0.00766184	0.0314195	0.0052538
70	0.0245973	0.00757543	0.031258	0.00662883
71	0.0222853	0.00816389	0.0288463	0.00438078
72	0.020519	0.00826386	0.0273182	0.00380078
73	0.0170425	0.00741255	0.0224848	0.00329565
74	0.0152758	0.00507818	0.0216773	0.00216501
75	0.0158158	0.00212207	0.0234948	0.00507163
76	0.01482	0.00370579	0.0208775	0.00617748
77	0.0168053	0.0066555	0.025307	0.00595952
78	0.0187552	0.00997306	0.030464	0.00552673
79	0.0167485	0.00770833	0.0285178	0.00539608
80	0.0209687	0.00834131	0.0256062	0.00600615
81	0.0322022	0.00982483	0.0241583	0.00537759
82	0.034533	0.012282	0.0237248	0.00519913
83	0.0304615	0.0139845	0.0232935	0.00471716
84	0.0284947	0.0135488	0.0183057	0.00324595
85	0.0259373	0.0103582	0.019416	0.00208199
86	0.023854	0.00949236	0.0206443	0.00341613
87	0.0227168	0.00882672	0.0182997	0.0027306
88	0.0198502	0.00573243	0.0229973	0.00355868
89	0.0174943	0.00469367	0.024825	0.0037476
90	0.0189792	0.00309617	0.0171495	0.00340645
91	0.0193388	0.00380425	0.0205158	0.00434821
92	0.0195727	0.00233792	0.0231503	0.00379696
93	0.0230685	0.00365632	0.0167773	0.00523656

[truncated: 58 more sheets: Fig.3n, Fig.4b, Fig.4f, Fig.4i, Fig.4j, Fig.4k, Fig.4l, Fig.4m, Fig.4n, Fig.5b, Fig.5c, Fig.5d, Fig.5e, Fig.5f, Fig.5g, Fig.5h, Fig.5i, Fig.5j, Fig.5k, Fig.6b …]
